# Supplementary material for: Crystal structure of p-xylene@silicalite-1
Source: Acta Crystallogr E Crystallogr Commun. 2025 Jan 1;81(Pt 1):6–10. doi: 10.1107/S2056989024011642 (PMC11701763; doi:10.1107/S2056989024011642)
Supplement: Supplementary file 1 [file e-81-00006-sup1.cif]

##############################################################################
#                                                                            #
# This CIF contains the data in a paper accepted for publication in          #
# Acta Crystallographica Section E. It conforms to the requirements of       #
# Notes for Authors for Acta Crystallographica Section E, and has been       #
# peer reviewed under the auspices of the IUCr Commission on Journals.       #
#                                                                            #
# Full details of the Crystallographic Information File format               #
# are given in the paper "The Crystallographic Information File (CIF):       #
# a New Standard Archive File for Crystallography" by S. R. Hall, F. H.      #
# Allen and I. D. Brown [Acta Cryst. (1991), A47, 655-685].                  #
#                                                                            #
# The current version of the core CIF dictionary is obtainable from          #
# ftp://ftp.iucr.org/pub/cif_core.dic.                                       #
#                                                                            #
# Software is freely available for graphical display of the structure(s)     #
# in this CIF. For information consult the CIF software page                 #
# http://www.iucr.org/resources/cif/software.                                #
#                                                                            #
# This file may be used for bona fide research purposes within the           #
# scientific community so long as proper attribution is given to the journal # 
# article from which it was obtained.                                        #
#                                                                            #
##############################################################################
data_I
_audit_creation_method
;
Olex2 1.5-alpha
(compiled 2024.02.16 svn.r378c4104 for OlexSys, GUI svn.r6928)
;
_journal_date_recd_electronic     2024-11-04
_journal_date_accepted     2024-11-29
_journal_name_full     'Acta Crystallographica, Section E'
_journal_year     2025
_journal_volume     81
_journal_issue      1
_journal_page_first     0
_journal_page_last     0
_journal_paper_category     GO
_journal_paper_doi     10.1107/S2056989024011642
_journal_coeditor_code     TX2091
_publ_contact_author_name     'In-Chul Hwang'
_publ_contact_author_address
;
School of Chemical and Biological Engineering, Seoul National University, 1 Gwanak-ro, Gwanak-gu, Seoul 08826, Korea
;
_publ_contact_author_email     ichwang@snu.ac.kr
_publ_contact_author_fax     '+82-2-888-7295'
_publ_contact_author_phone     '+82-2-880-7046'
_publ_section_title
;
Crystal structure of <i>p</i>-xylene@silicalite-1
;
_publ_section_title_footnote     .
loop_
    _publ_author_name
    _publ_author_footnote
    _publ_author_address
    'Hwang, In-Chul' .
;
School of Chemical and Biological Engineering, Seoul National University, 1
Gwanak-ro, Gwanak-gu, Seoul 08826, Korea
;
_publ_section_synopsis
;
In order to observe the maximum adsorption amount and arrangement state of
<i>p</i>-xylene molecules in a microporous single-crystal of
silicate-1(SL-1), single-crystal X-ray diffraction analysis was performed.
;
_chemical_name_systematic
;
<i>p</i>-Xylene@silicalite-1
;
_chemical_name_common
;
<i>p</i>-Xylene@silicalite-1
;
_chemical_formula_moiety     '2(C8 H10), O48 Si24'
_chemical_formula_sum     'C16 H20 O48 Si24'
_chemical_formula_iupac     'Si24 O48, 2C8 H10'
_chemical_formula_weight     1654.48
_chemical_melting_point     ?
_chemical_absolute_configuration     syn
_space_group_crystal_system     orthorhombic
_space_group_name_H-M_alt     'P 21 21 21'
_space_group_name_Hall     'P 2ac 2ab'
loop_
    _space_group_symop_operation_xyz
    'x, y, z'
    '-x+1/2, -y, z+1/2'
    '-x, y+1/2, -z+1/2'
    'x+1/2, -y+1/2, -z'
_cell_length_a     20.128(4)
_cell_length_b     19.816(4)
_cell_length_c     13.429(3)
_cell_angle_alpha     90
_cell_angle_beta     90
_cell_angle_gamma     90
_cell_volume     5356.2(19)
_cell_formula_units_Z     4
_cell_measurement_reflns_used     88940
_cell_measurement_theta_min     1.420
_cell_measurement_theta_max     29.531
_cell_measurement_temperature     243.15
_exptl_crystal_description     stick
_exptl_crystal_colour     colorless
_exptl_crystal_size_max     0.02
_exptl_crystal_size_mid     0.015
_exptl_crystal_size_min     0.008
_exptl_crystal_density_diffrn     2.052
_exptl_crystal_density_meas     ?
_exptl_crystal_density_method     'not measured'
_exptl_crystal_F_000     3344
_exptl_absorpt_coefficient_mu     0.648
_exptl_absorpt_correction_type     empirical
_exptl_absorpt_process_details
;
(Scalepack; Otwinowski & Minor, 1997)
;
_exptl_absorpt_correction_T_min     0.987
_exptl_absorpt_correction_T_max     0.995
_diffrn_ambient_temperature     243.15
_diffrn_source     'PLSII 2D bending magnet'
_diffrn_radiation_type     synchrotron
_diffrn_radiation_wavelength     0.700
_diffrn_measurement_device_type     'ADSC Quantum 210 CCD area detector'
_diffrn_measurement_method     \w-scan
_diffrn_detector_area_resol_mean     4096
_diffrn_reflns_number     48262
_diffrn_reflns_av_R_equivalents     0.0311
_diffrn_reflns_av_unetI/netI     0.0292
_diffrn_reflns_theta_min     1.420
_diffrn_reflns_theta_max     29.531
_diffrn_reflns_theta_full     24.835
_diffrn_measured_fraction_theta_max     0.984
_diffrn_measured_fraction_theta_full     0.989
_diffrn_reflns_limit_h_min     -28
_diffrn_reflns_limit_h_max     28
_diffrn_reflns_limit_k_min     -27
_diffrn_reflns_limit_k_max     27
_diffrn_reflns_limit_l_min     -18
_diffrn_reflns_limit_l_max     18
_refine_special_details
;
The data-reduction
process was defined as a unit cell and lattice system in the
<i>HKL</i>-<i>3000</i> program, space group was determined by the <i>XPREP</i>
program. The crystal structure of <i>p</i>-xylene@SL-1 was refined by direct
methods using the <i>SHELXTL</i>-XS program and refined by full matrix
least-squares calculation using <i>SHELXTL</i>-XL (ver. 2008) program package
(Sheldrick, 2015) and Olex2 program (Dolomanov, <i>et al.</i>, 2009; Bourhis,
<i>et al.</i>, 2015)).
The crystal structure of p- xylene@SL-1 was solved in noncentrosymmetric
 orthorhombic space group P212121 (No. 19). All non-hydrogen atoms were refined
 anisotropically.
 Refined as a 2-component perfect inversion twin.
1. Fixed Uiso
 At 1.2 times of:
  All C(H) groups
 At 1.5 times of:
  All C(H,H,H) groups
2.a Aromatic/amide H refined with riding coordinates:
 C2(H2), C3(H3), C5(H5), C6(H6), C10(H10), C11(H11), C13(H13), C14(H14)
2.b Idealised Me refined as rotating group:
 C7(H7A,H7B,H7C), C8(H8A,H8B,H8C), C15(H15A,H15B,H15C), C16(H16A,H16B,H16C)
;
_reflns_number_total     15347
_reflns_number_gt     14416
_reflns_threshold_expression     'I > 2\s(I)'
_refine_ls_structure_factor_coef     Fsqd
_refine_ls_matrix_type     full
_refine_ls_R_factor_all     0.0305
_refine_ls_R_factor_gt     0.0277
_refine_ls_wR_factor_gt     0.0775
_refine_ls_wR_factor_ref     0.0789
_refine_ls_goodness_of_fit_ref     1.041
_refine_ls_restrained_S_all     1.041
_refine_ls_number_reflns     15347
_refine_ls_number_parameters     798
_refine_ls_number_restraints     0
_refine_ls_hydrogen_treatment     constr
_refine_ls_weighting_scheme     calc
_refine_ls_weighting_details
              'w=1/[\s^2^(Fo^2^)+(0.0548P)^2^+0.4670P] where P=(Fo^2^+2Fc^2^)/3'
_atom_sites_solution_hydrogens     geom
_atom_sites_solution_primary     ?
_atom_sites_solution_secondary     ?
_refine_ls_shift/su_max     0.002
_refine_ls_shift/su_mean     0.000
_refine_diff_density_max     0.596
_refine_diff_density_min     -0.495
_refine_ls_extinction_method
;
<i>SHELXL2019/2</i> (Sheldrick, 2015b)
;
_refine_ls_extinction_coef     0.0027(2)
_refine_ls_extinction_expression
                                  'Fc^*^=kFc[1+0.001xFc^2^\l^3^/sin(2\q)]^-1/4^'
_refine_ls_abs_structure_details
;
 Refined as a perfect inversion twin
;
_refine_ls_abs_structure_Flack     0.5
loop_
    _atom_type_symbol
    _atom_type_description
    _atom_type_scat_dispersion_real
    _atom_type_scat_dispersion_imag
    _atom_type_scat_source
    'C' 'C' -0.0020 0.0016
                         'International Tables Vol C Tables 4.2.6.8 and 6.1.1.4'
    'H' 'H' 0.0000 0.0000
                         'International Tables Vol C Tables 4.2.6.8 and 6.1.1.4'
    'O' 'O' -0.0041 0.0059
                         'International Tables Vol C Tables 4.2.6.8 and 6.1.1.4'
    'Si' 'Si' 0.0699 0.0690
                         'International Tables Vol C Tables 4.2.6.8 and 6.1.1.4'
_computing_data_collection     'PAL ADSC Quantum-210 ADX Program'
_computing_cell_refinement
;
HKL3000 (Otwinowski & Minor, 1997)
;
_computing_data_reduction
;
HKL3000 (Otwinowski & Minor, 1997)
;
_computing_structure_solution
;
<i>SHELXT2014/4</i> (Sheldrick, 2015a)
;
_computing_structure_refinement
;
<i>SHELXL2019/2</i> (Sheldrick, 2015b)
;
_computing_molecular_graphics
;
Olex2 1.5-alpha (Dolomanov <i>et al.</i>,  2009)
;
_computing_publication_material
;
Olex2 1.5-alpha (Dolomanov <i>et al.</i>,  2009)
;
loop_
    _atom_site_type_symbol
    _atom_site_label
    _atom_site_fract_x
    _atom_site_fract_y
    _atom_site_fract_z
    _atom_site_U_iso_or_equiv
    _atom_site_adp_type
    _atom_site_calc_flag
    _atom_site_occupancy
    _atom_site_disorder_assembly
    _atom_site_disorder_group
    C C1 0.1480(3) 0.2525(2) 0.8689(4) 0.0515(13) Uani d 1 . .
    C C2 0.1916(4) 0.2830(2) 0.8012(4) 0.0679(17) Uani d 1 . .
    H H2 0.173981 0.306685 0.746655 0.081 Uiso calc 1 . .
    C C3 0.2595(4) 0.2792(2) 0.8122(4) 0.0637(16) Uani d 1 . .
    H H3 0.287027 0.300994 0.765684 0.076 Uiso calc 1 . .
    C C4 0.2885(3) 0.24379(19) 0.8905(3) 0.0445(11) Uani d 1 . .
    C C5 0.2452(2) 0.2122(2) 0.9561(3) 0.0400(9) Uani d 1 . .
    H H5 0.263149 0.186995 1.008937 0.048 Uiso calc 1 . .
    C C6 0.1777(2) 0.2161(2) 0.9472(3) 0.0428(10) Uani d 1 . .
    H H6 0.150566 0.194133 0.994057 0.051 Uiso calc 1 . .
    C C7 0.0741(3) 0.2580(3) 0.8608(5) 0.074(2) Uani d 1 . .
    H H7A 0.054240 0.214085 0.871807 0.112 Uiso calc 1 . .
    H H7B 0.062348 0.274101 0.794849 0.112 Uiso calc 1 . .
    H H7C 0.057817 0.289538 0.910383 0.112 Uiso calc 1 . .
    C C8 0.3614(3) 0.2402(3) 0.9014(5) 0.0674(17) Uani d 1 . .
    H H8A 0.379547 0.211139 0.849989 0.101 Uiso calc 1 . .
    H H8B 0.372363 0.221968 0.966359 0.101 Uiso calc 1 . .
    H H8C 0.380127 0.285060 0.894872 0.101 Uiso calc 1 . .
    C C9 0.5090(3) 0.3324(4) 0.7564(5) 0.0683(18) Uani d 1 . .
    C C10 0.4793(3) 0.2873(4) 0.6896(4) 0.078(2) Uani d 1 . .
    H H10 0.457548 0.304333 0.633000 0.093 Uiso calc 1 . .
    C C11 0.4812(3) 0.2170(4) 0.7051(4) 0.077(2) Uani d 1 . .
    H H11 0.459772 0.188567 0.659167 0.092 Uiso calc 1 . .
    C C12 0.5131(3) 0.1890(4) 0.7845(5) 0.0707(19) Uani d 1 . .
    C C13 0.5422(3) 0.2342(4) 0.8504(5) 0.075(2) Uani d 1 . .
    H H13 0.564150 0.217291 0.906864 0.091 Uiso calc 1 . .
    C C14 0.5400(3) 0.3034(4) 0.8360(5) 0.0675(17) Uani d 1 . .
    H H14 0.560704 0.331585 0.883055 0.081 Uiso calc 1 . .
    C C15 0.5074(4) 0.4061(5) 0.7403(7) 0.112(3) Uani d 1 . .
    H H15A 0.525917 0.428759 0.797989 0.168 Uiso calc 1 . .
    H H15B 0.461805 0.420591 0.730655 0.168 Uiso calc 1 . .
    H H15C 0.533357 0.417280 0.681791 0.168 Uiso calc 1 . .
    C C16 0.5138(4) 0.1147(4) 0.7958(7) 0.100(3) Uani d 1 . .
    H H16A 0.470857 0.099540 0.819852 0.149 Uiso calc 1 . .
    H H16B 0.547988 0.101908 0.843001 0.149 Uiso calc 1 . .
    H H16C 0.522933 0.093933 0.731806 0.149 Uiso calc 1 . .
    O O1 0.29938(10) 0.64082(8) 0.58803(14) 0.0122(3) Uani d 1 . .
    O O2 0.39007(10) 1.24514(9) 1.17883(17) 0.0138(4) Uani d 1 . .
    O O3 0.60073(10) 0.35617(9) 0.32381(16) 0.0133(4) Uani d 1 . .
    O O4 0.49742(8) -0.05418(11) 0.47543(16) 0.0147(4) Uani d 1 . .
    O O5 0.40852(10) -0.07057(10) 0.33702(15) 0.0162(4) Uani d 1 . .
    O O6 0.30167(12) 0.25312(9) 0.57585(16) 0.0181(4) Uani d 1 . .
    O O7 0.24416(9) 0.56576(10) 0.44914(16) 0.0162(4) Uani d 1 . .
    O O8 0.24224(11) 0.33738(12) 0.45610(19) 0.0218(5) Uani d 1 . .
    O O9 0.30155(11) 0.14184(8) 0.67630(15) 0.0151(4) Uani d 1 . .
    O O10 0.18159(9) 0.54782(10) 0.27877(14) 0.0125(3) Uani d 1 . .
    O O11 0.19512(9) 0.65534(9) 0.70339(16) 0.0160(4) Uani d 1 . .
    O O12 0.18492(12) 0.45172(10) 0.41565(17) 0.0234(4) Uani d 1 . .
    O O13 0.42386(11) 0.04857(10) 0.41406(16) 0.0198(4) Uani d 1 . .
    O O14 0.28217(10) 0.75345(9) 0.68150(16) 0.0136(4) Uani d 1 . .
    O O15 0.37364(9) -0.04866(11) 0.52324(16) 0.0177(4) Uani d 1 . .
    O O16 0.57620(12) 0.24562(10) 0.42206(18) 0.0208(5) Uani d 1 . .
    O O17 0.60163(12) -0.00997(11) 0.37934(18) 0.0223(5) Uani d 1 . .
    O O18 0.31129(11) 0.83230(10) 0.82970(16) 0.0195(4) Uani d 1 . .
    O O19 0.24416(10) -0.04377(13) 0.51592(17) 0.0230(5) Uani d 1 . .
    O O20 0.11368(10) 0.34204(11) 0.44102(17) 0.0171(4) Uani d 1 . .
    O O21 0.30494(11) 0.88039(9) 0.64743(16) 0.0176(4) Uani d 1 . .
    O O22 0.41691(11) 0.16696(11) 0.33076(18) 0.0220(5) Uani d 1 . .
    O O23 0.19685(10) 0.84536(10) 0.7406(2) 0.0253(5) Uani d 1 . .
    O O24 0.19998(10) 0.06581(11) 0.73077(19) 0.0255(5) Uani d 1 . .
    O O25 0.41272(11) 0.55262(12) 0.28872(16) 0.0214(4) Uani d 1 . .
    O O26 0.09152(11) 0.01283(10) 0.66209(18) 0.0219(5) Uani d 1 . .
    O O27 0.38698(10) 0.85426(12) 0.98099(17) 0.0185(4) Uani d 1 . .
    O O28 0.60159(11) 0.12256(10) 0.37160(18) 0.0200(4) Uani d 1 . .
    O O29 0.25891(12) 0.85280(14) 1.0056(2) 0.0290(6) Uani d 1 . .
    O O30 0.50287(8) 1.04870(12) 1.06371(17) 0.0184(4) Uani d 1 . .
    O O31 0.37004(11) 0.14891(12) 0.51168(19) 0.0230(5) Uani d 1 . .
    O O32 0.41187(11) 0.44994(11) 0.41273(19) 0.0257(5) Uani d 1 . .
    O O33 0.31349(13) 0.95108(10) 0.90863(18) 0.0278(5) Uani d 1 . .
    O O34 0.70180(9) 0.05429(12) 0.30234(18) 0.0264(5) Uani d 1 . .
    O O35 0.41308(10) 0.36085(9) 0.09386(16) 0.0131(4) Uani d 1 . .
    O O36 0.38387(9) 1.04763(14) 0.99205(17) 0.0224(5) Uani d 1 . .
    O O37 0.41130(13) 1.11865(11) 1.1497(2) 0.0303(6) Uani d 1 . .
    O O38 0.31293(10) 0.64401(10) 0.78159(15) 0.0139(4) Uani d 1 . .
    O O39 0.30783(10) 1.07199(9) 0.83972(14) 0.0127(3) Uani d 1 . .
    O O40 0.49670(9) 0.35045(12) 0.44219(18) 0.0183(4) Uani d 1 . .
    O O41 0.42159(11) 0.35132(12) 0.28593(17) 0.0205(4) Uani d 1 . .
    O O42 0.29762(12) 0.51056(10) 0.60757(16) 0.0212(4) Uani d 1 . .
    O O43 0.11377(9) 0.56067(10) 0.44167(15) 0.0136(4) Uani d 1 . .
    O O44 0.30331(12) 0.38034(10) 0.61749(16) 0.0213(4) Uani d 1 . .
    O O45 0.49648(9) 0.14852(11) 0.48007(17) 0.0176(4) Uani d 1 . .
    O O46 0.37296(9) 0.56810(10) 0.47314(16) 0.0159(4) Uani d 1 . .
    O O47 0.30872(11) 0.01096(9) 0.66601(16) 0.0162(4) Uani d 1 . .
    O O48 0.37061(10) 0.33190(11) 0.4650(2) 0.0230(5) Uani d 1 . .
    Si Si1 0.42550(3) -0.03090(3) 0.43722(5) 0.00494(12) Uani d 1 . .
    Si Si2 0.31735(3) 0.87229(3) 0.93152(5) 0.00586(12) Uani d 1 . .
    Si Si3 0.18148(3) 0.53140(3) 0.39587(5) 0.00567(12) Uani d 1 . .
    Si Si4 0.62335(3) 0.05474(3) 0.31636(5) 0.00589(12) Uani d 1 . .
    Si Si5 0.30290(3) 0.57070(3) 0.52909(5) 0.00484(11) Uani d 1 . .
    Si Si6 0.30393(3) 0.17308(3) 0.56638(5) 0.00556(11) Uani d 1 . .
    Si Si7 0.38007(3) 1.17145(3) 1.22503(6) 0.00657(13) Uani d 1 . .
    Si Si8 0.27894(3) 0.07270(3) 0.72846(5) 0.00558(12) Uani d 1 . .
    Si Si9 0.30721(3) -0.04994(3) 0.58746(5) 0.00548(11) Uani d 1 . .
    Si Si10 0.31486(3) 1.02889(3) 0.93970(5) 0.00639(12) Uani d 1 . .
    Si Si11 0.38195(3) 0.32528(3) 0.19052(6) 0.00612(12) Uani d 1 . .
    Si Si12 0.42542(3) 0.37125(3) 0.40143(5) 0.00596(12) Uani d 1 . .
    Si Si13 0.12141(3) 0.07337(3) 0.72653(5) 0.00523(12) Uani d 1 . .
    Si Si14 0.18189(3) 0.37195(3) 0.39818(5) 0.00600(12) Uani d 1 . .
    Si Si15 0.57203(3) 0.16915(3) 0.45858(5) 0.00624(12) Uani d 1 . .
    Si Si16 0.27250(3) 0.67380(3) 0.68885(5) 0.00513(12) Uani d 1 . .
    Si Si17 0.42577(3) 1.05029(3) 1.09251(5) 0.00547(11) Uani d 1 . .
    Si Si18 0.42620(3) 0.12801(3) 0.43403(5) 0.00593(12) Uani d 1 . .
    Si Si19 0.30412(3) 0.32698(3) 0.52895(5) 0.00546(12) Uani d 1 . .
    Si Si20 0.42370(3) 0.52956(3) 0.40213(5) 0.00565(12) Uani d 1 . .
    Si Si21 0.57473(3) -0.06593(3) 0.45433(5) 0.00522(12) Uani d 1 . .
    Si Si22 0.27977(3) 0.44711(3) 0.67508(5) 0.00592(12) Uani d 1 . .
    Si Si23 0.57171(3) 0.32600(3) 0.42638(5) 0.00544(12) Uani d 1 . .
    Si Si24 0.27405(3) 0.82808(3) 0.72431(5) 0.00614(13) Uani d 1 . .
loop_
    _atom_site_aniso_label
    _atom_site_aniso_U_11
    _atom_site_aniso_U_22
    _atom_site_aniso_U_33
    _atom_site_aniso_U_12
    _atom_site_aniso_U_13
    _atom_site_aniso_U_23
    C1 0.096(4) 0.0269(18) 0.031(3) 0.012(2) -0.010(3) -0.0031(16)
    C2 0.136(6) 0.034(2) 0.033(3) 0.011(3) -0.005(3) 0.0147(18)
    C3 0.124(5) 0.034(2) 0.033(3) -0.007(3) 0.020(3) 0.015(2)
    C4 0.081(3) 0.0265(17) 0.026(2) -0.0090(19) 0.018(2) -0.0064(14)
    C5 0.065(3) 0.0323(19) 0.022(2) 0.0010(18) 0.0105(19) 0.0065(15)
    C6 0.064(3) 0.0345(19) 0.030(2) 0.0040(18) 0.0051(19) 0.0058(16)
    C7 0.102(5) 0.060(3) 0.062(4) 0.035(3) -0.032(4) -0.022(3)
    C8 0.081(4) 0.068(3) 0.054(4) -0.023(3) 0.027(3) -0.020(3)
    C9 0.039(3) 0.121(6) 0.045(3) -0.004(3) 0.012(2) 0.004(3)
    C10 0.052(3) 0.152(7) 0.029(3) 0.009(4) 0.001(2) 0.004(4)
    C11 0.050(3) 0.145(7) 0.035(3) -0.014(4) 0.006(2) -0.029(4)
    C12 0.038(2) 0.127(6) 0.048(4) -0.015(3) 0.009(2) -0.017(4)
    C13 0.041(3) 0.136(7) 0.049(4) -0.013(3) -0.012(2) -0.009(4)
    C14 0.043(3) 0.107(5) 0.052(4) -0.010(3) -0.009(2) -0.013(3)
    C15 0.105(6) 0.126(7) 0.104(7) 0.014(5) 0.055(6) 0.001(6)
    C16 0.082(5) 0.112(7) 0.104(7) -0.014(4) 0.032(5) 0.000(5)
    O1 0.0207(9) 0.0081(7) 0.0078(9) 0.0018(7) 0.0022(8) -0.0039(6)
    O2 0.0215(9) 0.0052(7) 0.0146(11) 0.0003(6) 0.0013(8) 0.0032(7)
    O3 0.0216(9) 0.0084(8) 0.0098(10) -0.0009(7) 0.0038(8) 0.0037(7)
    O4 0.0060(7) 0.0241(10) 0.0142(11) 0.0053(7) -0.0031(6) -0.0036(8)
    O5 0.0280(10) 0.0141(9) 0.0066(10) 0.0004(7) -0.0073(8) -0.0028(7)
    O6 0.0339(11) 0.0061(7) 0.0144(11) 0.0020(8) 0.0091(10) 0.0037(6)
    O7 0.0137(8) 0.0213(10) 0.0137(11) -0.0043(7) -0.0054(7) -0.0003(8)
    O8 0.0166(9) 0.0268(11) 0.0220(13) 0.0046(8) -0.0107(9) 0.0015(9)
    O9 0.0296(10) 0.0081(7) 0.0077(9) -0.0042(7) 0.0001(8) 0.0038(6)
    O10 0.0108(7) 0.0228(9) 0.0039(8) -0.0005(7) 0.0022(6) -0.0004(7)
    O11 0.0073(8) 0.0151(8) 0.0255(11) 0.0002(7) -0.0018(8) 0.0007(7)
    O12 0.0424(12) 0.0077(8) 0.0202(11) 0.0000(9) 0.0045(9) -0.0017(8)
    O13 0.0309(10) 0.0076(8) 0.0210(11) 0.0006(8) -0.0018(8) -0.0009(8)
    O14 0.0235(9) 0.0045(7) 0.0129(11) -0.0016(6) 0.0019(8) -0.0032(6)
    O15 0.0109(8) 0.0267(10) 0.0154(11) 0.0013(8) 0.0087(7) 0.0036(9)
    O16 0.0359(11) 0.0057(8) 0.0208(13) 0.0004(8) 0.0063(10) 0.0026(7)
    O17 0.0356(12) 0.0140(9) 0.0173(12) -0.0053(8) 0.0054(10) 0.0056(8)
    O18 0.0257(10) 0.0228(9) 0.0101(10) 0.0052(8) -0.0086(9) -0.0073(7)
    O19 0.0154(9) 0.0377(13) 0.0160(11) 0.0035(9) -0.0091(8) -0.0035(10)
    O20 0.0104(8) 0.0269(11) 0.0141(11) -0.0047(7) 0.0060(8) -0.0012(8)
    O21 0.0266(10) 0.0074(7) 0.0187(11) -0.0030(8) 0.0047(9) 0.0059(7)
    O22 0.0274(11) 0.0216(10) 0.0171(12) -0.0065(8) -0.0130(9) 0.0106(8)
    O23 0.0072(8) 0.0250(10) 0.0437(15) -0.0016(8) 0.0017(10) -0.0161(9)
    O24 0.0064(8) 0.0358(12) 0.0342(13) 0.0020(8) 0.0011(9) 0.0087(10)
    O25 0.0257(10) 0.0303(11) 0.0081(10) -0.0010(9) -0.0070(8) 0.0029(9)
    O26 0.0336(12) 0.0135(9) 0.0186(12) -0.0028(8) -0.0079(9) -0.0089(8)
    O27 0.0115(9) 0.0332(12) 0.0110(11) 0.0055(8) -0.0050(8) 0.0021(9)
    O28 0.0295(11) 0.0120(9) 0.0184(12) 0.0036(8) 0.0047(9) -0.0065(8)
    O29 0.0197(11) 0.0470(15) 0.0202(13) -0.0070(10) 0.0106(9) 0.0044(11)
    O30 0.0046(7) 0.0352(11) 0.0153(11) 0.0016(8) -0.0002(7) 0.0044(10)
    O31 0.0147(10) 0.0277(11) 0.0267(13) 0.0049(8) 0.0105(9) -0.0037(9)
    O32 0.0336(11) 0.0081(8) 0.0355(14) 0.0024(8) 0.0028(10) -0.0011(9)
    O33 0.0506(14) 0.0082(8) 0.0245(12) 0.0050(10) -0.0032(11) 0.0029(8)
    O34 0.0062(8) 0.0403(12) 0.0327(13) 0.0020(9) 0.0028(8) 0.0020(10)
    O35 0.0193(9) 0.0080(8) 0.0121(10) -0.0015(6) 0.0049(7) 0.0039(7)
    O36 0.0098(8) 0.0452(13) 0.0123(11) -0.0067(9) -0.0063(7) 0.0069(10)
    O37 0.0485(15) 0.0109(9) 0.0315(15) 0.0051(9) 0.0160(12) -0.0066(9)
    O38 0.0142(8) 0.0195(9) 0.0080(9) 0.0027(7) -0.0030(7) 0.0031(7)
    O39 0.0213(9) 0.0108(7) 0.0060(9) -0.0002(7) -0.0039(8) 0.0028(6)
    O40 0.0071(8) 0.0344(11) 0.0133(11) 0.0055(7) -0.0033(7) 0.0020(9)
    O41 0.0185(10) 0.0321(11) 0.0109(11) -0.0015(8) -0.0048(8) -0.0069(9)
    O42 0.0368(12) 0.0118(8) 0.0151(11) -0.0042(8) -0.0014(10) 0.0068(7)
    O43 0.0091(7) 0.0236(10) 0.0081(10) 0.0037(7) 0.0049(7) -0.0014(8)
    O44 0.0369(12) 0.0116(8) 0.0154(11) 0.0055(9) -0.0050(10) -0.0058(7)
    O45 0.0092(9) 0.0290(11) 0.0146(11) -0.0061(7) -0.0037(7) 0.0016(9)
    O46 0.0090(8) 0.0187(9) 0.0201(11) 0.0006(7) 0.0068(7) -0.0089(8)
    O47 0.0229(9) 0.0098(8) 0.0158(10) 0.0031(7) 0.0003(9) -0.0062(7)
    O48 0.0146(9) 0.0226(10) 0.0320(14) -0.0010(8) 0.0121(9) 0.0070(9)
    Si1 0.0042(2) 0.0063(3) 0.0043(3) 0.00079(19) -0.0002(2) -0.0009(2)
    Si2 0.0066(3) 0.0059(2) 0.0051(3) 0.0004(2) -0.0010(2) 0.0004(2)
    Si3 0.0064(3) 0.0068(3) 0.0039(3) -0.0003(2) 0.0012(2) -0.0013(2)
    Si4 0.0060(2) 0.0065(3) 0.0052(3) -0.0001(2) 0.0006(2) -0.0008(2)
    Si5 0.0059(2) 0.0047(2) 0.0039(3) 0.0004(2) 0.0008(2) -0.00106(19)
    Si6 0.0067(2) 0.0047(2) 0.0053(3) 0.0001(2) 0.0003(2) 0.0009(2)
    Si7 0.0077(3) 0.0035(2) 0.0085(4) 0.0014(2) -0.0007(2) 0.0017(2)
    Si8 0.0065(3) 0.0056(3) 0.0047(3) 0.0008(2) -0.0004(2) 0.0019(2)
    Si9 0.0060(2) 0.0058(2) 0.0046(3) -0.0003(2) 0.0016(2) 0.0005(2)
    Si10 0.0061(3) 0.0078(3) 0.0054(3) 0.0007(2) -0.0011(2) 0.0021(2)
    Si11 0.0067(3) 0.0051(3) 0.0066(3) -0.0008(2) -0.0003(2) 0.0005(2)
    Si12 0.0040(3) 0.0060(3) 0.0078(3) 0.0003(2) -0.0001(2) 0.0002(2)
    Si13 0.0056(2) 0.0063(2) 0.0038(3) -0.0003(2) -0.0001(2) 0.0010(2)
    Si14 0.0060(3) 0.0062(3) 0.0058(3) 0.0006(2) 0.0019(2) 0.0001(2)
    Si15 0.0063(3) 0.0043(3) 0.0082(3) 0.0003(2) -0.0017(2) 0.0001(2)
    Si16 0.0068(3) 0.0036(2) 0.0049(3) 0.0011(2) -0.0007(2) -0.0013(2)
    Si17 0.0044(2) 0.0061(2) 0.0059(3) 0.0006(2) 0.0004(2) 0.0005(2)
    Si18 0.0046(3) 0.0058(3) 0.0074(3) -0.0001(2) -0.0010(2) 0.0013(2)
    Si19 0.0065(2) 0.0035(2) 0.0063(3) 0.0006(2) 0.0013(2) 0.0015(2)
    Si20 0.0041(2) 0.0070(3) 0.0058(3) 0.0008(2) 0.0000(2) -0.0012(2)
    Si21 0.0048(2) 0.0056(3) 0.0053(3) 0.00036(19) -0.0008(2) -0.0015(2)
    Si22 0.0073(2) 0.0053(2) 0.0052(3) -0.0004(2) -0.0019(2) -0.0003(2)
    Si23 0.0053(2) 0.0045(2) 0.0065(3) -0.0002(2) -0.0012(2) 0.0015(2)
    Si24 0.0080(3) 0.0041(2) 0.0063(3) -0.0013(2) -0.0002(2) -0.0015(2)
_geom_special_details
;
 All esds (except the esd in the dihedral angle between two l.s. planes)
 are estimated using the full covariance matrix.  The cell esds are taken
 into account individually in the estimation of esds in distances, angles
 and torsion angles; correlations between esds in cell parameters are only
 used when they are defined by crystal symmetry.  An approximate (isotropic)
 treatment of cell esds is used for estimating esds involving l.s. planes.
;
loop_
    _geom_bond_atom_site_label_1
    _geom_bond_atom_site_label_2
    _geom_bond_site_symmetry_2
    _geom_bond_distance
    _geom_bond_publ_flag
    C1 C2 . 1.400(8) ?
    C1 C6 . 1.408(6) ?
    C1 C7 . 1.495(8) ?
    C2 H2 . 0.9400 ?
    C2 C3 . 1.378(9) ?
    C3 H3 . 0.9400 ?
    C3 C4 . 1.391(7) ?
    C4 C5 . 1.387(6) ?
    C4 C8 . 1.477(8) ?
    C5 H5 . 0.9400 ?
    C5 C6 . 1.367(6) ?
    C6 H6 . 0.9400 ?
    C7 H7A . 0.9700 ?
    C7 H7B . 0.9700 ?
    C7 H7C . 0.9700 ?
    C8 H8A . 0.9700 ?
    C8 H8B . 0.9700 ?
    C8 H8C . 0.9700 ?
    C9 C10 . 1.400(9) ?
    C9 C14 . 1.365(9) ?
    C9 C15 . 1.476(10) ?
    C10 H10 . 0.9400 ?
    C10 C11 . 1.408(10) ?
    C11 H11 . 0.9400 ?
    C11 C12 . 1.364(9) ?
    C12 C13 . 1.390(8) ?
    C12 C16 . 1.479(10) ?
    C13 H13 . 0.9400 ?
    C13 C14 . 1.385(9) ?
    C14 H14 . 0.9400 ?
    C15 H15A . 0.9700 ?
    C15 H15B . 0.9700 ?
    C15 H15C . 0.9700 ?
    C16 H16A . 0.9700 ?
    C16 H16B . 0.9700 ?
    C16 H16C . 0.9700 ?
    O1 Si5 . 1.6007(18) ?
    O1 Si16 . 1.598(2) ?
    O2 Si7 . 1.5993(19) ?
    O2 Si11 1_566 1.6042(19) ?
    O3 Si13 4_556 1.6061(19) ?
    O3 Si23 . 1.611(2) ?
    O4 Si1 . 1.6037(18) ?
    O4 Si21 . 1.5988(18) ?
    O5 Si1 . 1.595(2) ?
    O5 Si13 2_554 1.602(2) ?
    O6 Si6 . 1.5917(18) ?
    O6 Si19 . 1.5941(19) ?
    O7 Si3 . 1.602(2) ?
    O7 Si5 . 1.600(2) ?
    O8 Si14 . 1.597(2) ?
    O8 Si19 . 1.597(2) ?
    O9 Si6 . 1.601(2) ?
    O9 Si8 . 1.6047(18) ?
    O10 Si3 . 1.606(2) ?
    O10 Si22 2_564 1.5980(19) ?
    O11 Si11 2_565 1.607(2) ?
    O11 Si16 . 1.612(2) ?
    O12 Si3 . 1.603(2) ?
    O12 Si14 . 1.599(2) ?
    O13 Si1 . 1.606(2) ?
    O13 Si18 . 1.597(2) ?
    O14 Si16 . 1.5932(18) ?
    O14 Si24 . 1.5950(19) ?
    O15 Si1 . 1.596(2) ?
    O15 Si9 . 1.5915(19) ?
    O16 Si15 . 1.595(2) ?
    O16 Si23 . 1.597(2) ?
    O17 Si4 . 1.597(2) ?
    O17 Si21 . 1.593(2) ?
    O18 Si2 . 1.585(2) ?
    O18 Si24 . 1.604(2) ?
    O19 Si9 . 1.596(2) ?
    O19 Si10 2_564 1.596(2) ?
    O20 Si14 . 1.602(2) ?
    O20 Si15 4_456 1.603(2) ?
    O21 Si9 1_565 1.5990(19) ?
    O21 Si24 . 1.590(2) ?
    O22 Si7 1_544 1.604(2) ?
    O22 Si18 . 1.598(2) ?
    O23 Si7 2_574 1.597(2) ?
    O23 Si24 . 1.606(2) ?
    O24 Si8 . 1.595(2) ?
    O24 Si13 . 1.590(2) ?
    O25 Si4 3_655 1.587(2) ?
    O25 Si20 . 1.605(2) ?
    O26 Si13 . 1.597(2) ?
    O26 Si17 2_564 1.599(2) ?
    O27 Si2 . 1.592(2) ?
    O27 Si23 3_656 1.598(2) ?
    O28 Si4 . 1.596(2) ?
    O28 Si15 . 1.603(2) ?
    O29 Si2 . 1.588(2) ?
    O29 Si6 2_565 1.590(2) ?
    O30 Si17 . 1.5997(18) ?
    O30 Si20 3_656 1.5934(19) ?
    O31 Si6 . 1.594(2) ?
    O31 Si18 . 1.593(2) ?
    O32 Si12 . 1.590(2) ?
    O32 Si20 . 1.602(2) ?
    O33 Si2 . 1.593(2) ?
    O33 Si10 . 1.597(2) ?
    O34 Si4 . 1.590(2) ?
    O34 Si22 4_556 1.599(2) ?
    O35 Si11 . 1.604(2) ?
    O35 Si21 3_655 1.6075(19) ?
    O36 Si10 . 1.601(2) ?
    O36 Si17 . 1.592(2) ?
    O37 Si7 . 1.585(2) ?
    O37 Si17 . 1.584(2) ?
    O38 Si14 2_565 1.601(2) ?
    O38 Si16 . 1.601(2) ?
    O39 Si8 1_565 1.603(2) ?
    O39 Si10 . 1.5975(19) ?
    O40 Si12 . 1.590(2) ?
    O40 Si23 . 1.600(2) ?
    O41 Si11 . 1.595(2) ?
    O41 Si12 . 1.602(2) ?
    O42 Si5 . 1.594(2) ?
    O42 Si22 . 1.591(2) ?
    O43 Si3 . 1.6036(19) ?
    O43 Si21 4_456 1.606(2) ?
    O44 Si19 . 1.591(2) ?
    O44 Si22 . 1.604(2) ?
    O45 Si15 . 1.601(2) ?
    O45 Si18 . 1.596(2) ?
    O46 Si5 . 1.5987(19) ?
    O46 Si20 . 1.5923(19) ?
    O47 Si8 . 1.5998(19) ?
    O47 Si9 . 1.6031(19) ?
    O48 Si12 . 1.598(2) ?
    O48 Si19 . 1.593(2) ?
loop_
    _geom_contact_atom_site_label_1
    _geom_contact_atom_site_label_2
    _geom_contact_distance
    _geom_contact_site_symmetry_1
    _geom_contact_site_symmetry_2
    _geom_contact_publ_flag
    C1 O3 3.4990(10)
                   . 1_555 yes
    C2 O28 3.4890(10)
                    . 1_555 yes
    C3 O6 3.3260(10)
                   . . yes
    C3 O9 3.3840(10)
                   . . yes
    C3 O44 3.4110(10)
                    . . yes
    C4 O39 3.4940(10)
                    . 1_555 yes
    C5 O39 3.4280(10)
                    . 1_555 yes
    C5 O19 3.4400(10)
                    . 2_555 yes
    C5 O21 3.3150(10)
                    . 2_555 yes
    C5 O14 3.1510(10)
                    . 2_555 yes
    C6 O21 3.3190(10)
                    . 2_555 yes
    C6 O1 3.4390(10)
                   . 1_555 yes
    C6 O14 3.3050(10)
                    . 2_555 yes
    C10 O48 3.8300(10)
                     . 2_555 yes
    C11 O31 3.6840(10)
                     . 2_555 yes
    C11 O45 3.6840(10)
                     . 2_555 yes
    C13 O46 3.4020(10)
                     . 2_555 yes
    C14 O15 3.8970(10)
                     . 2_555 yes
    C14 O21 3.4810(10)
                     . 2_555 yes
loop_
    _geom_angle_atom_site_label_1
    _geom_angle_atom_site_label_2
    _geom_angle_atom_site_label_3
    _geom_angle_site_symmetry_1
    _geom_angle_site_symmetry_3
    _geom_angle
    _geom_angle_publ_flag
    C2 C1 C6 . . 116.1(5) ?
    C2 C1 C7 . . 123.0(5) ?
    C6 C1 C7 . . 120.9(5) ?
    C1 C2 H2 . . 119.0 ?
    C3 C2 C1 . . 121.9(5) ?
    C3 C2 H2 . . 119.0 ?
    C2 C3 H3 . . 119.2 ?
    C2 C3 C4 . . 121.6(5) ?
    C4 C3 H3 . . 119.2 ?
    C3 C4 C8 . . 121.0(5) ?
    C5 C4 C3 . . 116.4(5) ?
    C5 C4 C8 . . 122.6(5) ?
    C4 C5 H5 . . 118.6 ?
    C6 C5 C4 . . 122.9(4) ?
    C6 C5 H5 . . 118.6 ?
    C1 C6 H6 . . 119.5 ?
    C5 C6 C1 . . 121.1(5) ?
    C5 C6 H6 . . 119.5 ?
    C1 C7 H7A . . 109.5 ?
    C1 C7 H7B . . 109.5 ?
    C1 C7 H7C . . 109.5 ?
    H7A C7 H7B . . 109.5 ?
    H7A C7 H7C . . 109.5 ?
    H7B C7 H7C . . 109.5 ?
    C4 C8 H8A . . 109.5 ?
    C4 C8 H8B . . 109.5 ?
    C4 C8 H8C . . 109.5 ?
    H8A C8 H8B . . 109.5 ?
    H8A C8 H8C . . 109.5 ?
    H8B C8 H8C . . 109.5 ?
    C10 C9 C15 . . 121.9(7) ?
    C14 C9 C10 . . 115.3(7) ?
    C14 C9 C15 . . 122.7(7) ?
    C9 C10 H10 . . 119.1 ?
    C9 C10 C11 . . 121.7(6) ?
    C11 C10 H10 . . 119.1 ?
    C10 C11 H11 . . 119.0 ?
    C12 C11 C10 . . 122.1(6) ?
    C12 C11 H11 . . 119.0 ?
    C11 C12 C13 . . 115.7(7) ?
    C11 C12 C16 . . 119.3(7) ?
    C13 C12 C16 . . 125.0(7) ?
    C12 C13 H13 . . 118.8 ?
    C14 C13 C12 . . 122.5(7) ?
    C14 C13 H13 . . 118.8 ?
    C9 C14 C13 . . 122.7(6) ?
    C9 C14 H14 . . 118.7 ?
    C13 C14 H14 . . 118.7 ?
    C9 C15 H15A . . 109.5 ?
    C9 C15 H15B . . 109.5 ?
    C9 C15 H15C . . 109.5 ?
    H15A C15 H15B . . 109.5 ?
    H15A C15 H15C . . 109.5 ?
    H15B C15 H15C . . 109.5 ?
    C12 C16 H16A . . 109.5 ?
    C12 C16 H16B . . 109.5 ?
    C12 C16 H16C . . 109.5 ?
    H16A C16 H16B . . 109.5 ?
    H16A C16 H16C . . 109.5 ?
    H16B C16 H16C . . 109.5 ?
    Si16 O1 Si5 . . 142.09(13) ?
    Si7 O2 Si11 . 1_566 148.55(16) ?
    Si13 O3 Si23 4_556 . 140.93(14) ?
    Si21 O4 Si1 . . 149.75(15) ?
    Si1 O5 Si13 . 2_554 151.47(14) ?
    Si6 O6 Si19 . . 151.93(15) ?
    Si5 O7 Si3 . . 155.15(15) ?
    Si14 O8 Si19 . . 161.26(17) ?
    Si6 O9 Si8 . . 137.81(13) ?
    Si22 O10 Si3 2_564 . 150.07(13) ?
    Si11 O11 Si16 2_565 . 149.92(13) ?
    Si14 O12 Si3 . . 161.42(16) ?
    Si18 O13 Si1 . . 158.97(16) ?
    Si16 O14 Si24 . . 152.08(15) ?
    Si9 O15 Si1 . . 160.95(15) ?
    Si15 O16 Si23 . . 159.03(17) ?
    Si21 O17 Si4 . . 170.69(17) ?
    Si2 O18 Si24 . . 145.42(14) ?
    Si10 O19 Si9 2_564 . 172.78(19) ?
    Si14 O20 Si15 . 4_456 143.25(16) ?
    Si24 O21 Si9 . 1_565 154.34(15) ?
    Si18 O22 Si7 . 1_544 148.09(15) ?
    Si7 O23 Si24 2_574 . 151.12(14) ?
    Si13 O24 Si8 . . 169.20(16) ?
    Si4 O25 Si20 3_655 . 156.04(16) ?
    Si13 O26 Si17 . 2_564 170.40(17) ?
    Si2 O27 Si23 . 3_656 149.55(16) ?
    Si4 O28 Si15 . . 157.69(17) ?
    Si2 O29 Si6 . 2_565 171.5(2) ?
    Si20 O30 Si17 3_656 . 146.62(16) ?
    Si18 O31 Si6 . . 166.55(19) ?
    Si12 O32 Si20 . . 158.71(17) ?
    Si2 O33 Si10 . . 153.45(17) ?
    Si4 O34 Si22 . 4_556 162.25(18) ?
    Si11 O35 Si21 . 3_655 141.42(14) ?
    Si17 O36 Si10 . . 147.11(15) ?
    Si17 O37 Si7 . . 161.20(19) ?
    Si16 O38 Si14 . 2_565 150.11(14) ?
    Si10 O39 Si8 . 1_565 145.09(13) ?
    Si12 O40 Si23 . . 152.19(17) ?
    Si11 O41 Si12 . . 151.79(16) ?
    Si22 O42 Si5 . . 169.20(17) ?
    Si3 O43 Si21 . 4_456 140.61(14) ?
    Si19 O44 Si22 . . 155.70(16) ?
    Si18 O45 Si15 . . 146.81(17) ?
    Si20 O46 Si5 . . 149.61(14) ?
    Si8 O47 Si9 . . 155.99(15) ?
    Si19 O48 Si12 . . 153.85(16) ?
    O4 Si1 O13 . . 111.27(12) ?
    O5 Si1 O4 . . 108.75(11) ?
    O5 Si1 O13 . . 108.39(11) ?
    O5 Si1 O15 . . 111.20(12) ?
    O15 Si1 O4 . . 107.18(12) ?
    O15 Si1 O13 . . 110.06(12) ?
    O18 Si2 O27 . . 108.40(12) ?
    O18 Si2 O29 . . 111.21(14) ?
    O18 Si2 O33 . . 108.64(12) ?
    O27 Si2 O33 . . 110.09(13) ?
    O29 Si2 O27 . . 109.65(14) ?
    O29 Si2 O33 . . 108.84(14) ?
    O7 Si3 O10 . . 110.49(11) ?
    O7 Si3 O12 . . 108.10(12) ?
    O7 Si3 O43 . . 110.13(11) ?
    O12 Si3 O10 . . 111.22(11) ?
    O12 Si3 O43 . . 109.23(12) ?
    O43 Si3 O10 . . 107.67(10) ?
    O25 Si4 O17 3_645 . 108.92(13) ?
    O25 Si4 O28 3_645 . 108.06(13) ?
    O25 Si4 O34 3_645 . 110.41(13) ?
    O28 Si4 O17 . . 110.78(12) ?
    O34 Si4 O17 . . 109.26(13) ?
    O34 Si4 O28 . . 109.40(13) ?
    O7 Si5 O1 . . 110.63(11) ?
    O42 Si5 O1 . . 108.61(11) ?
    O42 Si5 O7 . . 110.40(12) ?
    O42 Si5 O46 . . 110.20(12) ?
    O46 Si5 O1 . . 107.41(11) ?
    O46 Si5 O7 . . 109.54(12) ?
    O6 Si6 O9 . . 108.10(11) ?
    O6 Si6 O31 . . 111.11(12) ?
    O29 Si6 O6 2_564 . 109.85(14) ?
    O29 Si6 O9 2_564 . 108.94(13) ?
    O29 Si6 O31 2_564 . 109.30(13) ?
    O31 Si6 O9 . . 109.49(13) ?
    O2 Si7 O22 . 1_566 109.63(12) ?
    O23 Si7 O2 2_575 . 111.28(11) ?
    O23 Si7 O22 2_575 1_566 108.71(13) ?
    O37 Si7 O2 . . 107.77(13) ?
    O37 Si7 O22 . 1_566 110.17(14) ?
    O37 Si7 O23 . 2_575 109.27(14) ?
    O24 Si8 O9 . . 111.36(12) ?
    O24 Si8 O39 . 1_545 110.03(12) ?
    O24 Si8 O47 . . 108.54(12) ?
    O39 Si8 O9 1_545 . 108.14(10) ?
    O47 Si8 O9 . . 108.53(11) ?
    O47 Si8 O39 . 1_545 110.23(11) ?
    O15 Si9 O19 . . 109.91(12) ?
    O15 Si9 O21 . 1_545 108.10(11) ?
    O15 Si9 O47 . . 109.19(12) ?
    O19 Si9 O21 . 1_545 110.27(13) ?
    O19 Si9 O47 . . 110.70(12) ?
    O21 Si9 O47 1_545 . 108.62(11) ?
    O19 Si10 O33 2_565 . 109.46(14) ?
    O19 Si10 O36 2_565 . 108.75(13) ?
    O19 Si10 O39 2_565 . 111.99(12) ?
    O33 Si10 O36 . . 110.71(14) ?
    O39 Si10 O33 . . 107.15(11) ?
    O39 Si10 O36 . . 108.79(12) ?
    O2 Si11 O11 1_544 2_564 110.20(10) ?
    O2 Si11 O35 1_544 . 108.42(11) ?
    O35 Si11 O11 . 2_564 111.03(11) ?
    O41 Si11 O2 . 1_544 110.36(12) ?
    O41 Si11 O11 . 2_564 108.61(12) ?
    O41 Si11 O35 . . 108.20(12) ?
    O32 Si12 O41 . . 109.01(13) ?
    O32 Si12 O48 . . 108.01(12) ?
    O40 Si12 O32 . . 112.09(13) ?
    O40 Si12 O41 . . 108.22(12) ?
    O40 Si12 O48 . . 108.22(13) ?
    O48 Si12 O41 . . 111.31(13) ?
    O5 Si13 O3 2 4_456 108.81(11) ?
    O24 Si13 O3 . 4_456 110.78(11) ?
    O24 Si13 O5 . 2 109.74(13) ?
    O24 Si13 O26 . . 108.86(13) ?
    O26 Si13 O3 . 4_456 109.11(12) ?
    O26 Si13 O5 . 2 109.53(12) ?
    O8 Si14 O12 . . 108.88(13) ?
    O8 Si14 O20 . . 108.56(13) ?
    O8 Si14 O38 . 2_564 110.01(12) ?
    O12 Si14 O20 . . 110.22(12) ?
    O12 Si14 O38 . 2_564 109.66(11) ?
    O38 Si14 O20 2_564 . 109.50(12) ?
    O16 Si15 O20 . 4_556 111.26(12) ?
    O16 Si15 O28 . . 107.67(13) ?
    O16 Si15 O45 . . 110.36(12) ?
    O20 Si15 O28 4_556 . 109.83(12) ?
    O45 Si15 O20 . 4_556 108.05(12) ?
    O45 Si15 O28 . . 109.68(12) ?
    O1 Si16 O11 . . 109.70(11) ?
    O1 Si16 O38 . . 109.65(10) ?
    O14 Si16 O1 . . 108.14(11) ?
    O14 Si16 O11 . . 110.51(10) ?
    O14 Si16 O38 . . 110.57(11) ?
    O38 Si16 O11 . . 108.27(11) ?
    O26 Si17 O30 2_565 . 109.69(12) ?
    O36 Si17 O26 . 2_565 110.72(13) ?
    O36 Si17 O30 . . 107.97(12) ?
    O37 Si17 O26 . 2_565 110.20(13) ?
    O37 Si17 O30 . . 108.20(14) ?
    O37 Si17 O36 . . 110.00(15) ?
    O13 Si18 O22 . . 109.08(12) ?
    O31 Si18 O13 . . 110.19(12) ?
    O31 Si18 O22 . . 111.07(13) ?
    O31 Si18 O45 . . 108.00(13) ?
    O45 Si18 O13 . . 110.01(12) ?
    O45 Si18 O22 . . 108.47(12) ?
    O6 Si19 O8 . . 109.66(13) ?
    O44 Si19 O6 . . 108.33(12) ?
    O44 Si19 O8 . . 111.34(13) ?
    O44 Si19 O48 . . 111.77(13) ?
    O48 Si19 O6 . . 107.16(12) ?
    O48 Si19 O8 . . 108.48(13) ?
    O30 Si20 O25 3_646 . 109.45(12) ?
    O30 Si20 O32 3_646 . 110.28(13) ?
    O32 Si20 O25 . . 110.13(13) ?
    O46 Si20 O25 . . 110.08(12) ?
    O46 Si20 O30 . 3_646 107.97(11) ?
    O46 Si20 O32 . . 108.90(12) ?
    O4 Si21 O35 . 3_645 110.57(11) ?
    O4 Si21 O43 . 4_556 108.22(11) ?
    O17 Si21 O4 . . 109.97(12) ?
    O17 Si21 O35 . 3_645 108.78(12) ?
    O17 Si21 O43 . 4_556 109.78(12) ?
    O43 Si21 O35 4_556 3_645 109.51(11) ?
    O10 Si22 O34 2_565 4_456 108.28(12) ?
    O10 Si22 O44 2_565 . 109.16(11) ?
    O34 Si22 O44 4_456 . 111.53(13) ?
    O42 Si22 O10 . 2_565 109.69(11) ?
    O42 Si22 O34 . 4_456 110.08(13) ?
    O42 Si22 O44 . . 108.08(12) ?
    O16 Si23 O3 . . 108.58(12) ?
    O16 Si23 O27 . 3_646 110.40(13) ?
    O16 Si23 O40 . . 111.13(12) ?
    O27 Si23 O3 3_646 . 110.29(11) ?
    O27 Si23 O40 3_646 . 106.37(12) ?
    O40 Si23 O3 . . 110.08(12) ?
    O14 Si24 O18 . . 108.58(11) ?
    O14 Si24 O23 . . 110.23(11) ?
    O18 Si24 O23 . . 108.73(13) ?
    O21 Si24 O14 . . 109.30(11) ?
    O21 Si24 O18 . . 110.88(12) ?
    O21 Si24 O23 . . 109.12(13) ?
loop_
    _geom_torsion_atom_site_label_1
    _geom_torsion_atom_site_label_2
    _geom_torsion_atom_site_label_3
    _geom_torsion_atom_site_label_4
    _geom_torsion_site_symmetry_1
    _geom_torsion_site_symmetry_2
    _geom_torsion_site_symmetry_3
    _geom_torsion_site_symmetry_4
    _geom_torsion
    _geom_torsion_publ_flag
    C1 C2 C3 C4 . . . . 1.1(8) ?
    C2 C1 C6 C5 . . . . 1.0(7) ?
    C2 C3 C4 C5 . . . . 0.6(7) ?
    C2 C3 C4 C8 . . . . -180.0(5) ?
    C3 C4 C5 C6 . . . . -1.5(6) ?
    C4 C5 C6 C1 . . . . 0.7(7) ?
    C6 C1 C2 C3 . . . . -1.8(7) ?
    C7 C1 C2 C3 . . . . 177.7(5) ?
    C7 C1 C6 C5 . . . . -178.5(5) ?
    C8 C4 C5 C6 . . . . 179.1(5) ?
    C9 C10 C11 C12 . . . . -1.4(9) ?
    C10 C9 C14 C13 . . . . 0.0(9) ?
    C10 C11 C12 C13 . . . . 1.5(8) ?
    C10 C11 C12 C16 . . . . -179.3(6) ?
    C11 C12 C13 C14 . . . . -0.9(8) ?
    C12 C13 C14 C9 . . . . 0.2(9) ?
    C14 C9 C10 C11 . . . . 0.6(8) ?
    C15 C9 C10 C11 . . . . 179.7(6) ?
    C15 C9 C14 C13 . . . . -179.2(6) ?
    C16 C12 C13 C14 . . . . 179.9(6) ?
    Si1 O4 Si21 O17 . . . . 34.4(3) ?
    Si1 O4 Si21 O35 . . . 3_645 -85.8(3) ?
    Si1 O4 Si21 O43 . . . 4_556 154.3(3) ?
    Si1 O13 Si18 O22 . . . . 180.0(4) ?
    Si1 O13 Si18 O31 . . . . -57.8(5) ?
    Si1 O13 Si18 O45 . . . . 61.1(5) ?
    Si1 O15 Si9 O19 . . . . 34.0(5) ?
    Si1 O15 Si9 O21 . . . 1_545 154.4(5) ?
    Si1 O15 Si9 O47 . . . . -87.6(5) ?
    Si2 O18 Si24 O14 . . . . -159.6(3) ?
    Si2 O18 Si24 O21 . . . . 80.3(3) ?
    Si2 O18 Si24 O23 . . . . -39.7(3) ?
    Si2 O33 Si10 O19 . . . 2_565 -61.0(4) ?
    Si2 O33 Si10 O36 . . . . 58.9(4) ?
    Si2 O33 Si10 O39 . . . . 177.4(4) ?
    Si3 O7 Si5 O1 . . . . -126.7(3) ?
    Si3 O7 Si5 O42 . . . . -6.5(4) ?
    Si3 O7 Si5 O46 . . . . 115.0(4) ?
    Si3 O12 Si14 O8 . . . . 139.6(5) ?
    Si3 O12 Si14 O20 . . . . -101.5(5) ?
    Si3 O12 Si14 O38 . . . 2_564 19.2(6) ?
    Si4 O25 Si20 O30 3_655 . . 3_646 164.7(4) ?
    Si4 O25 Si20 O32 3_655 . . . 43.3(4) ?
    Si4 O25 Si20 O46 3_655 . . . -76.7(4) ?
    Si4 O28 Si15 O16 . . . . -179.5(4) ?
    Si4 O28 Si15 O20 . . . 4_556 59.2(5) ?
    Si4 O28 Si15 O45 . . . . -59.4(5) ?
    Si5 O1 Si16 O11 . . . . -51.5(2) ?
    Si5 O1 Si16 O14 . . . . -172.1(2) ?
    Si5 O1 Si16 O38 . . . . 67.3(2) ?
    Si5 O7 Si3 O10 . . . . -145.9(3) ?
    Si5 O7 Si3 O12 . . . . -24.0(4) ?
    Si5 O7 Si3 O43 . . . . 95.2(4) ?
    Si5 O42 Si22 O10 . . . 2_565 -159.7(9) ?
    Si5 O42 Si22 O34 . . . 4_456 -40.7(9) ?
    Si5 O42 Si22 O44 . . . . 81.4(9) ?
    Si5 O46 Si20 O25 . . . . 92.3(3) ?
    Si5 O46 Si20 O30 . . . 3_646 -148.3(3) ?
    Si5 O46 Si20 O32 . . . . -28.5(3) ?
    Si6 O6 Si19 O8 . . . . 63.9(4) ?
    Si6 O6 Si19 O44 . . . . -174.4(3) ?
    Si6 O6 Si19 O48 . . . . -53.6(4) ?
    Si6 O9 Si8 O24 . . . . -72.4(2) ?
    Si6 O9 Si8 O39 . . . 1_545 166.6(2) ?
    Si6 O9 Si8 O47 . . . . 47.0(2) ?
    Si6 O31 Si18 O13 . . . . -93.5(7) ?
    Si6 O31 Si18 O22 . . . . 27.5(8) ?
    Si6 O31 Si18 O45 . . . . 146.3(7) ?
    Si7 O22 Si18 O13 1_544 . . . 39.6(4) ?
    Si7 O22 Si18 O31 1_544 . . . -82.1(3) ?
    Si7 O22 Si18 O45 1_544 . . . 159.4(3) ?
    Si7 O23 Si24 O14 2_574 . . . -11.7(4) ?
    Si7 O23 Si24 O18 2_574 . . . -130.6(4) ?
    Si7 O23 Si24 O21 2_574 . . . 108.3(4) ?
    Si7 O37 Si17 O26 . . . 2_565 -26.9(7) ?
    Si7 O37 Si17 O30 . . . . -146.8(6) ?
    Si7 O37 Si17 O36 . . . . 95.5(6) ?
    Si8 O9 Si6 O6 . . . . 154.8(2) ?
    Si8 O9 Si6 O29 . . . 2_564 35.5(3) ?
    Si8 O9 Si6 O31 . . . . -84.0(2) ?
    Si8 O24 Si13 O3 . . . 4_456 9.0(10) ?
    Si8 O24 Si13 O5 . . . 2 -111.2(10) ?
    Si8 O24 Si13 O26 . . . . 129.0(10) ?
    Si8 O39 Si10 O19 1_565 . . 2_565 -92.1(3) ?
    Si8 O39 Si10 O33 1_565 . . . 28.0(3) ?
    Si8 O39 Si10 O36 1_565 . . . 147.7(2) ?
    Si8 O47 Si9 O15 . . . . 138.2(3) ?
    Si8 O47 Si9 O19 . . . . 17.1(4) ?
    Si8 O47 Si9 O21 . . . 1_545 -104.1(4) ?
    Si9 O15 Si1 O4 . . . . 165.1(5) ?
    Si9 O15 Si1 O5 . . . . -76.2(5) ?
    Si9 O15 Si1 O13 . . . . 43.9(5) ?
    Si9 O21 Si24 O14 1_565 . . . 141.1(3) ?
    Si9 O21 Si24 O18 1_565 . . . -99.2(4) ?
    Si9 O21 Si24 O23 1_565 . . . 20.5(4) ?
    Si9 O47 Si8 O9 . . . . -100.6(4) ?
    Si9 O47 Si8 O24 . . . . 20.6(4) ?
    Si9 O47 Si8 O39 . . . 1_545 141.2(3) ?
    Si10 O33 Si2 O18 . . . . -177.8(4) ?
    Si10 O33 Si2 O27 . . . . -59.2(4) ?
    Si10 O33 Si2 O29 . . . . 61.0(4) ?
    Si10 O36 Si17 O26 . . . 2_565 36.0(4) ?
    Si10 O36 Si17 O30 . . . . 156.1(3) ?
    Si10 O36 Si17 O37 . . . . -86.0(4) ?
    Si11 O2 Si7 O22 1_566 . . 1_566 -56.5(3) ?
    Si11 O2 Si7 O23 1_566 . . 2_575 63.8(3) ?
    Si11 O2 Si7 O37 1_566 . . . -176.4(3) ?
    Si11 O11 Si16 O1 2_565 . . . -95.1(3) ?
    Si11 O11 Si16 O14 2_565 . . . 24.1(3) ?
    Si11 O11 Si16 O38 2_565 . . . 145.3(3) ?
    Si11 O41 Si12 O32 . . . . -92.7(4) ?
    Si11 O41 Si12 O40 . . . . 145.1(3) ?
    Si11 O41 Si12 O48 . . . . 26.3(4) ?
    Si12 O32 Si20 O25 . . . . 71.4(5) ?
    Si12 O32 Si20 O30 . . . 3_646 -49.5(5) ?
    Si12 O32 Si20 O46 . . . . -167.8(5) ?
    Si12 O40 Si23 O3 . . . . 33.2(4) ?
    Si12 O40 Si23 O16 . . . . -87.2(4) ?
    Si12 O40 Si23 O27 . . . 3_646 152.7(3) ?
    Si12 O41 Si11 O2 . . . 1_544 -93.5(3) ?
    Si12 O41 Si11 O11 . . . 2_564 27.4(4) ?
    Si12 O41 Si11 O35 . . . . 148.0(3) ?
    Si12 O48 Si19 O6 . . . . -170.7(4) ?
    Si12 O48 Si19 O8 . . . . 71.0(4) ?
    Si12 O48 Si19 O44 . . . . -52.2(5) ?
    Si13 O3 Si23 O16 4_556 . . . -171.0(2) ?
    Si13 O3 Si23 O27 4_556 . . 3_646 -49.9(2) ?
    Si13 O3 Si23 O40 4_556 . . . 67.2(2) ?
    Si13 O5 Si1 O4 2_554 . . . -139.4(3) ?
    Si13 O5 Si1 O13 2_554 . . . -18.3(3) ?
    Si13 O5 Si1 O15 2_554 . . . 102.8(3) ?
    Si13 O24 Si8 O9 . . . . -10.5(10) ?
    Si13 O24 Si8 O39 . . . 1_545 109.4(10) ?
    Si13 O24 Si8 O47 . . . . -129.9(10) ?
    Si14 O8 Si19 O6 . . . . 143.8(5) ?
    Si14 O8 Si19 O44 . . . . 23.9(6) ?
    Si14 O8 Si19 O48 . . . . -99.4(6) ?
    Si14 O12 Si3 O7 . . . . -136.9(5) ?
    Si14 O12 Si3 O10 . . . . -15.4(6) ?
    Si14 O12 Si3 O43 . . . . 103.3(5) ?
    Si14 O38 Si16 O1 2_565 . . . -157.8(3) ?
    Si14 O38 Si16 O11 2_565 . . . -38.1(3) ?
    Si14 O38 Si16 O14 2_565 . . . 83.1(3) ?
    Si15 O16 Si23 O3 . . . . 173.4(5) ?
    Si15 O16 Si23 O27 . . . 3_646 52.4(5) ?
    Si15 O16 Si23 O40 . . . . -65.4(5) ?
    Si15 O20 Si14 O8 4_456 . . . 54.9(3) ?
    Si15 O20 Si14 O12 4_456 . . . -64.3(3) ?
    Si15 O20 Si14 O38 4_456 . . 2_564 175.0(2) ?
    Si15 O28 Si4 O17 . . . . 5.7(5) ?
    Si15 O28 Si4 O25 . . . 3_645 124.9(4) ?
    Si15 O28 Si4 O34 . . . . -114.9(4) ?
    Si15 O45 Si18 O13 . . . . 85.9(3) ?
    Si15 O45 Si18 O22 . . . . -33.3(3) ?
    Si15 O45 Si18 O31 . . . . -153.8(3) ?
    Si16 O1 Si5 O7 . . . . 96.5(2) ?
    Si16 O1 Si5 O42 . . . . -24.8(3) ?
    Si16 O1 Si5 O46 . . . . -144.0(2) ?
    Si16 O14 Si24 O18 . . . . 59.2(3) ?
    Si16 O14 Si24 O21 . . . . -179.7(3) ?
    Si16 O14 Si24 O23 . . . . -59.8(3) ?
    Si17 O36 Si10 O19 . . . 2_565 34.2(4) ?
    Si17 O36 Si10 O33 . . . . -86.1(4) ?
    Si17 O36 Si10 O39 . . . . 156.4(3) ?
    Si17 O37 Si7 O2 . . . . -156.0(6) ?
    Si17 O37 Si7 O22 . . . 1_566 84.4(7) ?
    Si17 O37 Si7 O23 . . . 2_575 -35.0(7) ?
    Si18 O13 Si1 O4 . . . . -66.1(5) ?
    Si18 O13 Si1 O5 . . . . 174.4(4) ?
    Si18 O13 Si1 O15 . . . . 52.6(5) ?
    Si18 O31 Si6 O6 . . . . -85.1(7) ?
    Si18 O31 Si6 O9 . . . . 155.6(7) ?
    Si18 O31 Si6 O29 . . . 2_564 36.3(8) ?
    Si18 O45 Si15 O16 . . . . 76.3(3) ?
    Si18 O45 Si15 O20 . . . 4_556 -161.9(3) ?
    Si18 O45 Si15 O28 . . . . -42.2(3) ?
    Si19 O6 Si6 O9 . . . . 175.5(3) ?
    Si19 O6 Si6 O29 . . . 2_564 -65.7(4) ?
    Si19 O6 Si6 O31 . . . . 55.3(4) ?
    Si19 O8 Si14 O12 . . . . 11.0(6) ?
    Si19 O8 Si14 O20 . . . . -109.0(6) ?
    Si19 O8 Si14 O38 . . . 2_564 131.2(5) ?
    Si19 O44 Si22 O10 . . . 2_565 179.1(4) ?
    Si19 O44 Si22 O34 . . . 4_456 59.5(4) ?
    Si19 O44 Si22 O42 . . . . -61.6(4) ?
    Si19 O48 Si12 O32 . . . . 9.7(5) ?
    Si19 O48 Si12 O40 . . . . 131.2(4) ?
    Si19 O48 Si12 O41 . . . . -110.0(4) ?
    Si20 O30 Si17 O26 3_656 . . 2_565 -33.1(3) ?
    Si20 O30 Si17 O36 3_656 . . . -153.9(3) ?
    Si20 O30 Si17 O37 3_656 . . . 87.1(3) ?
    Si20 O32 Si12 O40 . . . . 53.8(5) ?
    Si20 O32 Si12 O41 . . . . -66.0(5) ?
    Si20 O32 Si12 O48 . . . . 172.9(5) ?
    Si20 O46 Si5 O1 . . . . -179.2(3) ?
    Si20 O46 Si5 O7 . . . . -59.0(3) ?
    Si20 O46 Si5 O42 . . . . 62.7(3) ?
    Si21 O4 Si1 O5 . . . . 52.5(3) ?
    Si21 O4 Si1 O13 . . . . -66.8(3) ?
    Si21 O4 Si1 O15 . . . . 172.8(3) ?
    Si21 O35 Si11 O2 3_655 . . 1_544 179.5(2) ?
    Si21 O35 Si11 O11 3_655 . . 2_564 58.3(2) ?
    Si21 O35 Si11 O41 3_655 . . . -60.8(2) ?
    Si21 O43 Si3 O7 4_456 . . . -60.1(2) ?
    Si21 O43 Si3 O10 4_456 . . . 179.3(2) ?
    Si21 O43 Si3 O12 4_456 . . . 58.4(2) ?
    Si22 O10 Si3 O7 2_564 . . . 46.1(3) ?
    Si22 O10 Si3 O12 2_564 . . . -74.0(3) ?
    Si22 O10 Si3 O43 2_564 . . . 166.4(3) ?
    Si22 O34 Si4 O17 4_556 . . . -56.2(6) ?
    Si22 O34 Si4 O25 4_556 . . 3_645 -176.0(5) ?
    Si22 O34 Si4 O28 4_556 . . . 65.2(6) ?
    Si22 O42 Si5 O1 . . . . 117.1(9) ?
    Si22 O42 Si5 O7 . . . . -4.4(9) ?
    Si22 O42 Si5 O46 . . . . -125.5(9) ?
    Si22 O44 Si19 O6 . . . . -133.9(4) ?
    Si22 O44 Si19 O8 . . . . -13.3(5) ?
    Si22 O44 Si19 O48 . . . . 108.2(4) ?
    Si23 O16 Si15 O20 . . . 4_556 -52.8(5) ?
    Si23 O16 Si15 O28 . . . . -173.2(5) ?
    Si23 O16 Si15 O45 . . . . 67.1(5) ?
    Si23 O27 Si2 O18 3_656 . . . -123.4(3) ?
    Si23 O27 Si2 O29 3_656 . . . -1.8(4) ?
    Si23 O27 Si2 O33 3_656 . . . 117.9(3) ?
    Si23 O40 Si12 O32 . . . . -108.7(3) ?
    Si23 O40 Si12 O41 . . . . 11.5(4) ?
    Si23 O40 Si12 O48 . . . . 132.3(3) ?
    Si24 O14 Si16 O1 . . . . 176.6(3) ?
    Si24 O14 Si16 O11 . . . . 56.5(3) ?
    Si24 O14 Si16 O38 . . . . -63.3(3) ?
    Si24 O18 Si2 O27 . . . . -160.7(3) ?
    Si24 O18 Si2 O29 . . . . 78.7(3) ?
    Si24 O18 Si2 O33 . . . . -41.1(3) ?
_shelx_space_group_comment
;
The symmetry employed for this shelxl refinement is uniquely defined
by the following loop, which should always be used as a source of
symmetry information in preference to the above space-group names.
They are only intended as comments.
;
_shelx_estimated_absorpt_T_min     0.987
_shelx_estimated_absorpt_T_max     0.995
_shelx_hkl_file
;
  -3   0   0    1.09    0.68
   3   0   0    0.70    1.22
  -4   0   0  829.33   19.32
   4   0   0  887.86   30.98
  -5   0   0    0.08    0.99
   5   0   0    1.67    1.69
  -6   0   0 4205.62  134.17
   6   0   0 3692.94  114.90
  -7   0   0    0.47    1.74
   7   0   0   -0.42    2.00
  -9   0   0   -1.30    2.14
   9   0   0    0.26    1.09
 -11   0   0    0.21    2.14
  11   0   0    0.29    1.30
 -12   0   0   37.78    2.42
  12   0   0   38.35    2.29
 -13   0   0   -0.36    2.71
  13   0   0   -0.65    1.51
 -14   0   0  608.61   15.88
  14   0   0  612.64   16.59
 -15   0   0   -1.87    1.61
  15   0   0    0.18    2.53
 -16   0   0 9999.00  224.11
  16   0   0 9940.18  310.53
 -17   0   0    1.22    1.98
  17   0   0    0.29    2.89
 -18   0   0 1925.23   65.51
  18   0   0 1834.60   64.81
 -19   0   0    0.34    3.07
  19   0   0    1.12    1.82
 -20   0   0 3189.45  102.75
  20   0   0 3168.02   74.23
 -21   0   0   -1.59    3.98
  21   0   0   -2.47    1.98
 -22   0   0   79.31    4.32
  22   0   0   74.08    5.81
 -23   0   0    1.48    2.06
  23   0   0   -2.94    3.85
 -24   0   0   -4.63    4.01
  24   0   0    1.51    3.98
 -25   0   0    1.12    4.48
  25   0   0    2.08    2.79
 -26   0   0 4848.65  158.44
  26   0   0 5046.30  113.84
 -27   0   0   -0.60    3.23
  27   0   0    2.03    3.59
 -28   0   0   72.83    5.73
  28   0   0   68.09    8.54
 -28  -1   0    8.38    3.96
  27   1   0   14.82    3.88
 -27  -1   0   13.25    4.27
  26   1   0  180.99    9.50
 -26  -1   0  177.79    8.83
  25   1   0   61.63    4.19
 -25  -1   0   63.27    4.14
  24   1   0  168.88    6.54
 -24  -1   0  170.08    9.53
  23   1   0   10.21    2.42
 -23  -1   0   10.70    4.27
  22   1   0   23.36    2.89
 -22  -1   0   18.25    3.12
  21   1   0    2.47    1.87
 -21  -1   0    2.00    2.71
  20   1   0   32.42    2.86
 -20  -1   0   38.69    4.61
  19   1   0    0.36    2.42
 -19  -1   0   -0.49    3.36
  18   1   0   78.97    4.22
 -18  -1   0   80.93    4.04
  17   1   0   45.70    2.92
  16   1   0  695.23   18.07
 -16  -1   0  707.16   24.32
  15   1   0   30.96    3.25
 -15  -1   0   31.06    2.34
  14   1   0  344.17   13.70
 -14  -1   0  350.00   15.18
  13   1   0    8.70    1.82
 -13  -1   0    7.21    1.93
  12   1   0  162.22    5.16
  11   1   0    1.15    2.27
 -11  -1   0    1.98    1.35
  10   1   0   11.98    1.46
 -10  -1   0   11.61    2.19
   9   1   0    0.76    1.64
  -9  -1   0   -0.21    1.33
   8   1   0   77.88    4.50
  -8  -1   0   71.42    2.66
   7   1   0   10.70    1.51
  -7  -1   0    8.28    1.54
   6   1   0  642.90   21.90
  -6  -1   0  607.44   15.28
   5   1   0    5.00    1.72
  -5  -1   0    4.82    1.25
   4   1   0   87.88    4.66
  -4  -1   0   89.28    4.22
   3   1   0    1.22    0.86
  -3  -1   0   -0.70    0.94
   2   1   0    9.01    0.91
  -2  -1   0    8.93    0.99
  -1   1   0    0.68    0.60
  -2   1   0    8.88    0.76
   2  -1   0    9.30    1.17
  -3   1   0    0.29    0.91
   3  -1   0    0.83    1.33
  -4   1   0   95.30    4.06
   4  -1   0   88.19    4.22
  -5   1   0    3.25    1.28
   5  -1   0    3.57    1.28
  -6   1   0  656.59   25.05
   6  -1   0  654.02   21.72
  -7   1   0    9.74    2.14
   7  -1   0    7.86    1.48
  -8   1   0   71.37    3.98
   8  -1   0   73.09    3.02
  -9   1   0    0.18    2.08
   9  -1   0    0.44    1.20
 -10   1   0   12.37    1.80
  10  -1   0   13.02    1.48
 -11   1   0   -0.49    1.61
  11  -1   0    4.06    2.37
 -12   1   0  157.01    6.14
  12  -1   0  166.64    6.56
 -13   1   0    8.46    2.16
  13  -1   0    7.71    2.00
 -14   1   0  352.21   16.35
  14  -1   0  345.63   10.42
 -15   1   0   29.24    2.66
  15  -1   0   27.68    3.07
 -16   1   0  702.97   18.77
  16  -1   0  686.46   26.12
 -17   1   0   44.84    3.20
  17  -1   0   46.50    3.12
 -18   1   0   83.40    3.75
 -19   1   0    3.20    2.53
  19  -1   0    2.34    2.47
 -20   1   0   34.79    3.15
  20  -1   0   37.13    2.66
 -21   1   0    5.18    2.32
  21  -1   0    3.80    2.58
 -22   1   0   21.72    2.81
 -23   1   0   13.62    3.15
  23  -1   0   13.02    4.19
 -24   1   0  179.95   10.55
  24  -1   0  177.45    7.66
 -25   1   0   73.06    4.71
  25  -1   0   63.95    6.22
 -26   1   0  185.55   11.43
  26  -1   0  186.27    8.23
  27  -1   0   15.52    3.85
 -28   1   0    8.57    3.38
  28  -1   0    7.42    3.83
  28   2   0   84.54    4.90
 -28  -2   0   81.34    6.01
  27   2   0   26.53    4.35
 -27  -2   0   24.68    5.78
  26   2   0   60.49    6.04
 -26  -2   0   66.40    4.76
  25   2   0    2.60    3.33
 -25  -2   0    1.48    5.16
  24   2   0   54.65    5.94
 -24  -2   0   62.31    4.06
  23   2   0    2.32    2.86
 -23  -2   0   -0.52    2.92
  22   2   0   50.98    3.67
 -22  -2   0   51.32    5.29
  21   2   0   -0.36    2.53
 -21  -2   0    2.71    2.50
  20   2   0  218.40    7.29
 -20  -2   0  214.55   11.43
  19   2   0    1.48    2.27
 -19  -2   0    1.93    2.03
  18   2   0  328.94   10.00
 -18  -2   0  327.63   12.68
  17   2   0   29.94    3.80
 -17  -2   0   24.81    2.63
  16   2   0  473.05   12.63
 -16  -2   0  505.03   20.23
  15   2   0   59.16    4.40
 -15  -2   0   60.95    3.05
  14   2   0    1.22    1.90
 -14  -2   0    2.24    2.58
  13   2   0    2.55    1.77
 -13  -2   0    5.78    1.93
  12   2   0  435.74   12.13
  11   2   0   60.51    2.94
 -11  -2   0   65.62    2.73
  10   2   0 1441.48   35.23
 -10  -2   0 1456.76   48.40
   9   2   0    2.42    1.61
   8   2   0 1139.99   39.99
  -8  -2   0 1132.20   40.07
   7   2   0   10.26    1.69
  -7  -2   0    9.43    1.64
   6   2   0   31.43    1.82
  -6  -2   0   28.80    1.82
   5   2   0   53.56    2.97
  -5  -2   0   54.24    3.23
   4   2   0  792.67   27.11
  -4  -2   0  848.36   20.08
   3   2   0   23.20    1.82
  -3  -2   0   23.54    1.28
  -2  -2   0  123.37    5.05
   0   2   0 1380.47   44.45
   0  -2   0 2032.66   64.99
  -1   2   0   23.36    1.07
   1  -2   0   23.23    1.61
  -2   2   0  115.92    4.14
   2  -2   0  118.16    3.23
  -3   2   0   23.41    1.59
   3  -2   0   24.14    1.80
  -4   2   0  817.87   27.34
   4  -2   0  886.38   20.31
  -5   2   0   64.03    3.07
   5  -2   0   62.46    3.18
  -6   2   0   26.04    1.72
   6  -2   0   27.11    1.74
  -7   2   0    7.03    1.48
   7  -2   0    8.77    2.08
  -8   2   0 1158.21   29.03
   8  -2   0 1150.56   26.77
  -9   2   0    2.53    1.51
   9  -2   0    3.41    2.14
 -10   2   0 1451.37   33.69
  10  -2   0 1457.78   35.44
 -11   2   0   59.26    3.83
  11  -2   0   62.65    3.15
  12  -2   0  426.52   11.82
 -13   2   0    2.50    2.45
  13  -2   0    3.78    1.56
 -14   2   0    2.08    1.87
  14  -2   0    0.44    2.60
 -15   2   0   61.84    3.93
  15  -2   0   62.96    4.04
 -16   2   0  492.24   14.40
  16  -2   0  476.05   14.74
 -17   2   0   28.62    2.40
  17  -2   0   22.31    2.68
  18  -2   0  327.92   10.10
 -19   2   0   -0.65    2.47
  19  -2   0   -4.04    3.07
 -20   2   0  214.11    7.63
  20  -2   0  211.97    7.19
 -21   2   0    2.29    2.00
 -22   2   0   50.33    3.46
  22  -2   0   51.09    3.67
 -23   2   0    3.36    2.40
  23  -2   0    0.99    2.73
 -24   2   0   48.90    5.26
  24  -2   0   56.48    3.54
  25  -2   0   -1.22    2.63
 -26   2   0   56.37    4.63
  26  -2   0   57.60    4.82
 -27   2   0   23.56    3.65
  27  -2   0   17.52    3.20
 -28   2   0   89.73    4.45
  28  -2   0   76.00    6.48
  28   3   0   55.56    4.56
 -28  -3   0   65.67    6.64
  27   3   0   21.72    4.06
 -27  -3   0   26.77    4.01
  26   3   0  621.39   15.88
 -26  -3   0  605.22   21.98
  25   3   0   72.02    4.27
  24   3   0   45.62    4.40
 -24  -3   0   31.35    5.05
  23   3   0    2.81    4.06
 -23  -3   0   -0.18    2.47
  22   3   0  347.63   14.58
 -22  -3   0  348.96   13.62
  21   3   0    7.63    2.81
 -21  -3   0    5.47    2.66
  20   3   0   34.94    2.94
 -20  -3   0   28.49    3.96
  19   3   0   13.62    3.46
 -19  -3   0   11.64    2.32
  18   3   0    9.11    2.00
 -18  -3   0   11.53    3.49
  17   3   0  145.37    7.03
 -17  -3   0  148.99    8.10
  16   3   0    4.35    2.11
 -16  -3   0    2.40    2.21
  15   3   0   12.08    3.10
 -15  -3   0    8.90    1.82
  14   3   0 2073.62   49.60
  13   3   0    6.56    2.00
 -13  -3   0    4.92    2.53
  12   3   0 3552.96   83.87
 -12  -3   0 3461.51   77.98
  11   3   0   66.08    2.60
 -11  -3   0   69.76    2.86
  10   3   0  766.71   27.55
 -10  -3   0  752.21   27.65
   9   3   0   20.31    2.03
  -9  -3   0   21.43    2.00
   8   3   0  314.43   12.37
  -8  -3   0  332.71   12.68
   7   3   0   14.35    1.61
  -7  -3   0   15.47    1.35
   6   3   0 1081.11   35.72
  -6  -3   0 1064.16   36.37
   5   3   0   32.60    1.90
  -5  -3   0   30.85    2.14
   4   3   0 2025.32   66.73
  -4  -3   0 2149.11   68.95
  -3  -3   0    6.41    1.69
   2   3   0  232.47    9.56
  -2  -3   0  245.54    9.79
   0   3   0   -0.21    0.96
   0  -3   0    0.44    1.28
  -1   3   0   10.10    1.04
   1  -3   0   10.86    1.25
  -2   3   0  232.86    5.99
   2  -3   0  226.35    9.40
  -3   3   0    5.21    1.20
   3  -3   0    4.40    1.09
  -4   3   0 2296.58   72.02
   4  -3   0 2046.07   64.78
  -5   3   0   31.35    1.77
   5  -3   0   31.87    2.47
  -6   3   0 1073.95   26.14
   6  -3   0 1149.26   37.65
  -7   3   0   15.21    1.90
   7  -3   0   16.56    1.74
  -8   3   0  336.46   14.24
   8  -3   0  329.27    9.48
  -9   3   0   19.11    1.59
   9  -3   0   23.82    2.86
 -10   3   0  848.60   29.76
  10  -3   0  824.23   29.50
 -11   3   0   64.08    2.89
  11  -3   0   69.49    2.92
 -12   3   0 3481.74  109.41
  12  -3   0 3404.96  107.46
 -13   3   0    4.04    1.95
  13  -3   0    6.74    1.87
 -14   3   0 2204.77   72.15
  14  -3   0 2124.08   72.72
 -15   3   0   10.83    1.95
  15  -3   0    9.19    2.14
 -16   3   0    1.48    1.95
  16  -3   0    2.21    2.73
 -17   3   0  137.04    6.93
  17  -3   0  144.95    5.03
 -18   3   0    9.76    2.58
  18  -3   0   11.35    2.42
 -19   3   0   10.39    2.50
  19  -3   0   14.03    2.97
 -20   3   0   33.12    3.23
  20  -3   0   31.01    2.94
 -21   3   0    3.65    2.58
  21  -3   0    9.40    2.58
 -22   3   0  333.73    9.79
  22  -3   0  342.16   14.42
 -23   3   0   -0.42    4.43
  23  -3   0    0.23    2.29
 -24   3   0   45.20    4.30
  24  -3   0   44.50    4.48
 -25   3   0   72.67    6.98
  25  -3   0   72.20    4.43
 -26   3   0  617.36   23.28
  26  -3   0  627.69   24.42
 -27   3   0   19.55    5.62
  27  -3   0   22.78    3.88
 -28   3   0   60.72    4.90
  28  -3   0   46.89    7.21
  28   4   0   -0.05    3.31
  27   4   0    2.81    5.26
 -27  -4   0   -3.88    2.92
  26   4   0  149.38    8.54
 -26  -4   0  154.48    7.26
  25   4   0   11.74    5.05
 -25  -4   0   10.36    2.84
  24   4   0    2.58    2.97
 -24  -4   0    0.23    4.53
  23   4   0    2.21    2.32
 -23  -4   0   -3.05    2.86
  22   4   0    9.92    3.91
 -22  -4   0    6.22    2.29
  21   4   0    2.00    2.76
 -21  -4   0    1.95    3.25
  20   4   0   20.08    3.31
 -20  -4   0   18.04    3.98
  19   4   0    0.13    3.15
 -19  -4   0   -0.81    2.00
  18   4   0   18.02    2.68
  17   4   0   16.27    2.84
 -17  -4   0   21.43    3.80
  16   4   0  449.05   18.28
 -16  -4   0  484.48   19.06
  15   4   0   44.97    3.41
 -15  -4   0   47.23    2.53
  14   4   0   10.28    2.11
 -14  -4   0    9.06    2.00
  13   4   0   -0.03    2.29
 -13  -4   0   -0.57    1.51
  12   4   0    3.72    1.61
 -12  -4   0    7.21    1.93
  11   4   0   51.48    4.24
 -11  -4   0   49.32    2.45
  10   4   0  763.77   28.12
   9   4   0    5.68    2.34
  -9  -4   0    3.75    1.38
   8   4   0    0.62    1.20
  -8  -4   0   -0.21    1.25
   7   4   0   14.82    1.48
   6   4   0    5.44    1.28
  -6  -4   0    2.94    1.98
   5   4   0    6.80    1.61
  -5  -4   0    9.84    1.59
   4   4   0    1.15    2.00
  -4  -4   0    3.28    1.95
   3   4   0   -1.28    1.77
  -3  -4   0    1.46    1.90
  -1  -4   0    3.75    1.67
   0   4   0 2503.66   56.48
   0  -4   0 2489.86   79.86
  -1   4   0    3.85    1.04
   1  -4   0    5.05    1.77
  -2   4   0    6.46    1.02
   2  -4   0    4.97    1.17
  -3   4   0    2.60    1.30
   3  -4   0    0.10    1.30
  -4   4   0    4.24    1.38
   4  -4   0    2.68    1.56
  -5   4   0    5.44    1.43
   5  -4   0    8.75    1.30
  -6   4   0    4.11    1.61
   6  -4   0    3.36    1.95
  -7   4   0   13.31    1.43
   7  -4   0   16.40    2.27
  -8   4   0   -0.05    2.03
   8  -4   0    0.62    1.22
  -9   4   0    1.38    2.27
   9  -4   0    6.46    1.56
 -10   4   0  752.08   28.04
  10  -4   0  772.38   20.26
 -11   4   0   48.14    2.99
  11  -4   0   54.39    2.73
 -12   4   0    4.09    2.40
  12  -4   0    4.84    1.43
 -13   4   0   -1.67    1.80
  13  -4   0    0.29    2.42
 -14   4   0    5.23    2.00
  14  -4   0    9.58    2.76
 -15   4   0   49.32    3.07
  15  -4   0   44.37    2.73
 -16   4   0  450.92   12.55
  16  -4   0  454.72   13.80
 -17   4   0   21.66    3.54
  17  -4   0   20.49    2.60
 -18   4   0   23.43    3.70
  18  -4   0   20.93    2.16
 -19   4   0    2.27    2.55
  19  -4   0    0.78    3.02
 -20   4   0   24.89    3.10
  20  -4   0   20.80    3.38
 -21   4   0    1.09    4.32
  21  -4   0    2.53    2.60
 -22   4   0   10.13    2.81
  22  -4   0   10.10    2.53
 -23   4   0    0.39    2.63
  23  -4   0    1.38    3.05
 -24   4   0    4.92    4.01
  24  -4   0    2.37    3.10
 -25   4   0    7.42    3.46
  25  -4   0   10.18    4.56
 -26   4   0  153.81    6.41
  26  -4   0  157.68    5.78
 -27   4   0    1.43    3.83
  27  -4   0    0.13    3.02
 -28   4   0    4.45    2.63
  28  -4   0    2.60    3.75
  27   5   0   -3.72    5.57
 -27  -5   0    4.14    3.18
  26   5   0 2687.31   61.63
 -26  -5   0 2538.16   83.40
  25   5   0    6.04    2.81
 -25  -5   0    2.16    3.41
  24   5   0  768.01   28.54
 -24  -5   0  705.91   17.68
  23   5   0    5.31    3.02
 -23  -5   0    4.87    4.14
  22   5   0   30.96    2.84
 -22  -5   0   34.60    4.95
  21   5   0    0.99    3.38
 -21  -5   0    5.10    2.32
  20   5   0   -1.46    2.40
 -20  -5   0   -1.41    3.93
  19   5   0   68.25    5.26
 -19  -5   0   60.85    5.00
  18   5   0  138.76    5.16
 -18  -5   0  152.74    7.26
  17   5   0  103.79    6.56
 -17  -5   0  104.36    5.73
  16   5   0 3029.44   70.51
  15   5   0    2.73    2.00
 -15  -5   0    6.12    3.20
  14   5   0 2464.40   59.11
 -14  -5   0 2521.78   59.91
  13   5   0   12.47    1.74
 -13  -5   0   13.54    2.73
 -12  -5   0  237.59    7.16
  11   5   0   74.29    3.10
 -11  -5   0   77.77    4.84
  10   5   0    0.60    2.24
 -10  -5   0    1.28    1.46
   9   5   0   52.39    2.53
  -9  -5   0   46.37    3.38
   8   5   0   37.05    2.00
  -8  -5   0   34.24    3.59
   7   5   0   59.31    3.44
  -7  -5   0   60.28    3.41
   6   5   0  649.80   23.59
  -6  -5   0  681.12   23.36
   5   5   0   10.13    1.74
  -5  -5   0    5.91    2.08
   4   5   0  396.95   14.92
  -4  -5   0  397.23   11.43
   1   5   0    0.78    1.04
  -1  -5   0   -0.91    1.38
   0   5   0    1.46    1.33
   0  -5   0   -1.28    1.82
  -1   5   0   -1.12    1.85
   1  -5   0    0.70    1.09
  -2   5   0  871.30   21.92
   2  -5   0  863.54   30.26
  -3   5   0   14.56    2.21
   3  -5   0   14.24    1.51
  -4   5   0  394.50   10.34
   4  -5   0  421.11   14.97
  -5   5   0    8.38    1.51
   5  -5   0    7.13    1.54
  -6   5   0  717.99   23.23
   6  -5   0  667.58   25.65
  -7   5   0   61.58    2.76
   7  -5   0   60.02    2.63
  -8   5   0   40.85    2.27
   8  -5   0   40.54    3.52
  -9   5   0   53.09    3.78
   9  -5   0   47.28    2.81
 -10   5   0    0.13    1.33
 -11   5   0   74.68    3.05
  11  -5   0   71.06    4.11
 -12   5   0  258.79   10.62
  12  -5   0  247.80   10.28
 -13   5   0   10.75    1.69
  13  -5   0    6.95    2.37
 -14   5   0 2499.39   80.67
  14  -5   0 2546.26   61.92
 -15   5   0    5.05    2.21
  15  -5   0    1.82    2.66
 -16   5   0 3100.14   72.70
  16  -5   0 3020.72   99.54
 -17   5   0  106.57    4.66
  17  -5   0  112.77    4.56
 -18   5   0  131.46    6.67
  18  -5   0  142.95    5.42
 -19   5   0   69.39    3.83
  19  -5   0   65.95    3.75
 -20   5   0    0.10    2.71
 -21   5   0   -0.31    2.53
  21  -5   0    7.06    3.57
 -22   5   0   32.70    2.97
  22  -5   0   31.97    3.83
  23  -5   0    4.27    2.97
 -24   5   0  741.63   19.81
  24  -5   0  716.38   19.22
 -25   5   0   11.09    3.83
  25  -5   0    8.67    3.72
  26  -5   0 2691.89   62.44
 -27   5   0   -2.00    3.54
  27  -5   0   -0.65    3.75
  27   6   0    8.80    3.96
 -27  -6   0    7.26    4.11
  26   6   0  426.39   12.21
  25   6   0  107.12    7.39
 -25  -6   0  113.08    6.69
  24   6   0  148.34    6.04
 -24  -6   0  157.58    7.24
  23   6   0   10.96    4.17
 -23  -6   0    5.99    2.58
  22   6   0    3.20    2.89
 -22  -6   0    2.21    3.83
  21   6   0    1.82    1.90
 -21  -6   0    0.60    2.42
  20   6   0   69.96    3.59
 -20  -6   0   56.71    5.57
  19   6   0    7.50    2.08
 -19  -6   0    5.31    3.44
  18   6   0   52.83    4.48
 -18  -6   0   62.15    4.84
  17   6   0    8.46    2.42
 -17  -6   0   10.23    3.41
  16   6   0  581.40   21.61
 -16  -6   0  595.43   21.61
  15   6   0   63.43    3.62
 -15  -6   0   66.58    3.46
  14   6   0   13.28    2.21
 -14  -6   0   16.48    2.29
  13   6   0   34.47    2.81
 -13  -6   0   36.82    2.68
  12   6   0  204.53    9.89
 -12  -6   0  200.02   10.70
  11   6   0    5.23    1.93
 -11  -6   0    1.09    2.53
  10   6   0  368.30   10.10
 -10  -6   0  348.88    9.92
   9   6   0    2.60    1.35
  -9  -6   0    1.15    2.42
   8   6   0  212.81    6.85
  -8  -6   0  218.07    9.14
   7   6   0   12.06    1.69
  -7  -6   0   13.10    1.85
   6   6   0   97.51    3.88
  -6  -6   0   92.95    5.13
   5   6   0   92.85    4.53
  -5  -6   0   94.10    3.31
   4   6   0   15.15    2.63
  -4  -6   0   18.12    1.46
   1   6   0    0.34    1.33
  -1  -6   0   -0.39    1.93
   0   6   0 2459.76   56.79
   0  -6   0 2824.76   95.82
  -1   6   0    1.28    1.48
   1  -6   0    0.81    1.17
  -2   6   0   36.17    1.95
   2  -6   0   40.07    2.16
  -3   6   0   77.62    4.30
   3  -6   0   70.59    3.78
  -4   6   0   15.94    1.38
   4  -6   0   15.54    2.34
  -5   6   0  105.45    5.36
   5  -6   0   95.95    5.13
  -6   6   0   94.57    4.50
   6  -6   0   88.14    4.19
  -7   6   0   13.54    1.69
   7  -6   0   11.01    2.73
  -8   6   0  211.79    6.20
   8  -6   0  220.57    7.29
  -9   6   0    4.84    1.67
   9  -6   0    3.18    1.64
 -10   6   0  385.12   16.25
  10  -6   0  373.82   10.42
 -11   6   0    4.53    2.68
  11  -6   0    3.12    1.77
 -12   6   0  199.42    9.74
  12  -6   0  191.56    6.61
 -13   6   0   31.30    3.67
  13  -6   0   34.27    2.27
 -14   6   0   18.30    2.27
  14  -6   0   13.96    2.19
 -15   6   0   63.64    4.43
  15  -6   0   67.75    3.33
 -16   6   0  593.17   16.22
  16  -6   0  620.43   24.03
 -17   6   0    8.72    2.42
  17  -6   0    8.98    2.00
 -18   6   0   59.31    3.57
  18  -6   0   56.55    3.07
 -19   6   0   18.88    4.37
  19  -6   0   14.19    4.04
 -20   6   0   60.33    5.39
  20  -6   0   58.22    3.57
  21  -6   0    4.17    2.76
 -22   6   0   -2.14    2.89
  22  -6   0    0.78    2.27
 -23   6   0    4.48    4.40
  23  -6   0    7.81    3.33
 -24   6   0  158.02    7.03
  24  -6   0  163.75    8.23
 -25   6   0  109.36    7.60
  25  -6   0  115.19    8.20
 -26   6   0  417.83   13.18
  26  -6   0  427.25   13.23
 -27   6   0    5.44    4.19
  27  -6   0   10.21    3.41
  27   7   0   -1.51    3.93
 -27  -7   0    2.37    6.48
  26   7   0    0.10    3.36
 -26  -7   0    1.28    2.89
  25   7   0    0.70    2.92
 -25  -7   0    1.02    5.05
  24   7   0  177.63    6.07
 -24  -7   0  172.27    6.64
  23   7   0    1.35    3.05
 -23  -7   0    3.23    3.18
  22   7   0  116.86    8.54
 -22  -7   0  101.13    4.45
  21   7   0    4.79    3.78
 -21  -7   0    6.67    2.53
  20   7   0   65.30    4.09
 -20  -7   0   58.14    5.42
  19   7   0   12.29    2.63
 -19  -7   0   16.82    3.75
  18   7   0   18.28    2.79
 -18  -7   0   22.91    2.92
  17   7   0   26.35    2.79
 -17  -7   0   27.34    2.73
  16   7   0  470.97   14.37
  15   7   0   11.09    3.23
 -15  -7   0   10.34    1.98
  14   7   0  952.18   24.97
 -14  -7   0  904.01   31.17
  13   7   0    2.21    1.93
 -13  -7   0   -0.49    2.00
  12   7   0 2414.09   57.57
 -12  -7   0 2392.61   56.37
  11   7   0   -0.05    1.82
 -11  -7   0    0.96    2.00
  10   7   0    3.18    1.69
 -10  -7   0    2.89    1.82
   9   7   0   29.06    2.08
  -9  -7   0   25.62    1.93
   8   7   0  348.07   10.21
  -8  -7   0  342.27    9.48
   7   7   0   18.15    2.16
  -7  -7   0   18.51    2.06
   6   7   0  110.30    4.58
  -6  -7   0  111.99    4.90
   5   7   0    0.31    1.64
  -5  -7   0    0.08    2.21
   4   7   0 1388.72   49.89
  -4  -7   0 1522.51   51.71
   2   7   0  152.45    5.21
  -2  -7   0  143.55    8.15
  -1  -7   0    9.24    1.87
   0   7   0    0.65    2.21
   0  -7   0    0.18    1.51
  -1   7   0    3.49    2.08
   1  -7   0    5.21    1.20
  -2   7   0  149.40    4.82
   2  -7   0  149.53    7.60
  -3   7   0    1.77    1.22
   3  -7   0    0.70    1.25
  -4   7   0 1460.04   34.66
   4  -7   0 1526.41   36.14
  -5   7   0    1.02    1.35
   5  -7   0    2.00    1.77
  -6   7   0  118.11    3.98
   6  -7   0  117.85    5.36
   7  -7   0   19.27    1.85
  -8   7   0  364.37    9.69
   8  -7   0  369.68   11.07
  -9   7   0   28.09    2.66
   9  -7   0   32.63    3.36
 -10   7   0    2.19    1.48
  10  -7   0    8.23    2.45
 -11   7   0    3.20    2.63
  11  -7   0    2.97    1.80
 -12   7   0 2465.62   59.63
  12  -7   0 2432.45   81.68
 -13   7   0   -0.76    1.72
  13  -7   0   -0.96    1.87
 -14   7   0  940.46   25.83
  15  -7   0   10.57    2.06
 -16   7   0  473.05   12.73
  16  -7   0  459.49   18.59
  17  -7   0   26.19    2.27
 -18   7   0   17.81    2.92
  18  -7   0   15.57    3.70
 -19   7   0   10.70    3.75
  19  -7   0   15.23    3.88
 -20   7   0   72.83    5.21
  20  -7   0   74.29    6.28
 -21   7   0    5.44    4.04
  21  -7   0    6.07    2.89
 -22   7   0  102.72    5.18
  22  -7   0  116.13    6.95
 -23   7   0   -0.86    3.10
  23  -7   0   -0.57    4.53
 -24   7   0  187.32    7.21
  24  -7   0  198.82    9.95
 -25   7   0    0.68    2.99
  25  -7   0    1.43    4.79
 -26   7   0    0.55    3.49
  26  -7   0    2.16    2.99
 -27   7   0    2.76    5.55
  27  -7   0    1.77    3.85
  27   8   0   10.18    3.33
 -27  -8   0    9.76    3.78
  26   8   0  549.16   15.13
 -26  -8   0  539.63   25.05
  25   8   0  182.55    8.38
 -25  -8   0  203.25    7.86
  24   8   0  119.28    5.26
 -24  -8   0  118.71    6.17
  23   8   0   18.23    4.66
 -23  -8   0   14.16    2.73
  22   8   0  167.89    6.56
 -22  -8   0  164.58    5.94
  21   8   0   36.77    3.46
 -21  -8   0   32.26    3.28
  20   8   0  371.66   11.12
 -20  -8   0  353.54   11.74
  19   8   0   44.55    3.49
 -19  -8   0   47.28    3.44
  18   8   0   54.65    3.23
 -18  -8   0   60.10    5.34
  17   8   0   13.12    2.34
  16   8   0  479.04   13.33
 -16  -8   0  472.27   12.71
  15   8   0  129.20    4.84
 -15  -8   0  126.26    7.03
  14   8   0  396.53   15.44
 -14  -8   0  389.60   12.21
  13   8   0    3.72    2.71
 -13  -8   0    2.76    1.67
  12   8   0 1200.52   43.85
  11   8   0   13.07    2.16
 -11  -8   0   13.25    2.16
  10   8   0   55.64    4.22
   9   8   0    5.00    2.24
  -9  -8   0    1.46    2.84
   8   8   0 1144.31   29.11
  -8  -8   0 1162.72   44.00
   7   8   0    5.42    1.51
  -7  -8   0    4.82    2.68
   6   8   0  260.01   11.93
  -6  -8   0  249.16   11.07
   5   8   0    0.57    2.14
  -5  -8   0    1.59    2.37
   4   8   0   57.60    3.96
   2   8   0  393.77   15.41
  -2  -8   0  394.21   15.70
   1   8   0    3.28    2.29
   0   8   0 4588.51  102.59
   0  -8   0 4508.88  142.69
  -1   8   0    1.82    1.30
   1  -8   0    2.79    1.35
  -2   8   0  396.87   15.13
   2  -8   0  386.92   10.31
  -3   8   0   -0.99    1.54
   3  -8   0    1.12    1.72
  -4   8   0   54.37    2.68
   4  -8   0   58.66    2.89
  -5   8   0    0.62    1.56
   5  -8   0    1.59    1.56
  -6   8   0  267.04    7.79
   6  -8   0  279.85   12.03
  -7   8   0    3.57    1.72
   7  -8   0    4.14    1.72
  -8   8   0 1133.66   27.73
   8  -8   0 1204.35   41.22
  -9   8   0    4.56    1.77
   9  -8   0    5.16    1.80
 -10   8   0   57.62    3.05
  10  -8   0   54.78    2.86
 -11   8   0   15.08    2.14
 -12   8   0 1265.15   44.13
  12  -8   0 1216.59   30.39
 -13   8   0    3.38    1.72
  13  -8   0    2.66    2.79
 -14   8   0  410.12   12.13
  14  -8   0  408.64   14.53
 -15   8   0  121.75    4.56
  15  -8   0  123.84    6.82
 -16   8   0  473.00   18.04
  16  -8   0  463.08   13.25
 -17   8   0   17.73    2.42
  17  -8   0   13.02    3.41
 -18   8   0   66.27    3.59
  18  -8   0   60.46    3.44
 -19   8   0   52.26    3.20
  19  -8   0   51.92    3.36
 -20   8   0  343.62   10.68
  20  -8   0  380.62   15.41
 -21   8   0   37.39    2.84
  21  -8   0   32.65    3.75
 -22   8   0  169.22    6.85
  22  -8   0  167.63    8.25
 -23   8   0   20.10    3.59
  23  -8   0   16.20    4.95
 -24   8   0  127.98    8.05
  24  -8   0  125.19    7.60
 -25   8   0  190.18    7.26
  25  -8   0  200.00    9.95
 -26   8   0  554.81   23.75
  26  -8   0  511.80   24.22
 -27   8   0    9.24    3.23
  27  -8   0    6.20    3.18
  26   9   0   22.91    3.52
 -26  -9   0   19.94    5.55
  25   9   0   14.92    5.52
 -25  -9   0   21.25    3.78
  24   9   0    1.82    2.86
 -24  -9   0   -0.44    2.53
  23   9   0    0.36    3.18
 -23  -9   0   -0.83    3.12
  22   9   0    2.81    2.84
 -22  -9   0    2.19    3.07
  21   9   0   18.36    4.40
 -21  -9   0   21.56    3.20
  20   9   0   10.18    4.09
 -20  -9   0   14.50    2.97
  19   9   0   12.50    2.19
 -19  -9   0   14.48    2.84
  18   9   0   23.04    2.60
 -18  -9   0   26.27    4.06
  17   9   0    4.32    3.28
 -17  -9   0    1.38    3.91
  16   9   0   50.75    4.09
 -16  -9   0   60.02    3.78
  15   9   0    5.29    1.95
 -15  -9   0    3.91    2.24
  14   9   0   16.69    2.14
 -14  -9   0   20.08    2.14
  13   9   0    0.78    1.77
 -13  -9   0    2.92    3.23
  12   9   0   -0.65    1.98
 -12  -9   0    0.47    2.14
  11   9   0    0.91    1.54
 -11  -9   0   -0.23    1.67
  10   9   0    1.74    1.74
 -10  -9   0    2.94    1.56
   9   9   0   51.97    3.67
  -9  -9   0   51.16    3.38
   8   9   0   10.52    1.69
  -8  -9   0    8.54    1.61
   7   9   0   87.75    3.44
  -7  -9   0   89.49    5.10
   6   9   0   -0.42    2.14
  -6  -9   0   -1.12    1.82
   5   9   0   18.10    2.60
  -5  -9   0   21.09    2.14
   3   9   0    2.76    1.77
  -3  -9   0    2.34    1.69
   2   9   0   43.33    2.50
  -2  -9   0   41.37    3.23
   1   9   0   42.99    2.16
  -1  -9   0   48.33    3.78
   0   9   0    1.43    1.54
   0  -9   0   -0.29    2.34
  -1   9   0   47.31    3.23
   1  -9   0   45.72    2.97
  -2   9   0   41.71    2.16
   2  -9   0   47.49    2.86
  -3   9   0    6.28    1.80
   3  -9   0    2.66    1.20
  -4   9   0    3.36    1.69
   4  -9   0    3.62    1.69
  -5   9   0   18.07    1.95
   5  -9   0   20.41    1.90
  -6   9   0   -1.28    1.35
   6  -9   0    0.29    1.61
  -7   9   0   86.03    4.61
   7  -9   0   90.43    3.44
  -8   9   0   10.49    1.87
   8  -9   0   13.49    1.85
  -9   9   0   49.29    3.10
   9  -9   0   56.50    2.84
 -10   9   0    2.79    1.61
  10  -9   0    2.84    1.90
 -11   9   0    2.27    1.90
  11  -9   0    3.46    1.90
 -12   9   0    2.55    2.14
  12  -9   0    3.31    2.68
 -13   9   0    3.57    2.27
 -14   9   0   16.72    2.45
  14  -9   0   14.69    2.03
 -15   9   0    1.80    2.40
  15  -9   0    5.60    2.14
 -16   9   0   49.24    2.92
  16  -9   0   55.02    4.58
 -17   9   0   -0.34    3.18
  17  -9   0    3.49    2.00
 -18   9   0   26.30    2.47
  18  -9   0   28.02    3.83
 -19   9   0   15.28    2.81
  19  -9   0   12.89    2.21
 -20   9   0   17.45    3.31
  20  -9   0   11.72    2.29
 -21   9   0   20.78    2.58
  21  -9   0   17.86    3.23
 -22   9   0    3.05    3.44
  22  -9   0    1.33    3.28
 -23   9   0    3.52    3.18
  23  -9   0    4.50    3.62
 -24   9   0   -1.90    3.59
  24  -9   0   -3.80    5.10
 -25   9   0   15.23    4.95
  25  -9   0   18.15    5.96
 -26   9   0   22.55    3.93
  26  -9   0   17.29    4.63
  26  10   0  715.73   18.80
 -26 -10   0  689.92   18.12
  25  10   0   20.52    4.32
 -25 -10   0   20.65    5.52
  24  10   0   68.25    4.84
 -24 -10   0   59.65    6.28
  23  10   0   -3.38    4.37
 -23 -10   0    3.52    3.25
  22  10   0   10.08    2.55
 -22 -10   0   14.06    2.99
  21  10   0   24.97    2.89
 -21 -10   0   26.51    2.89
  20  10   0  351.69   11.22
 -20 -10   0  357.00   11.14
 -19 -10   0    5.42    2.03
  18  10   0  187.08    6.46
 -18 -10   0  177.79    6.85
  17  10   0   18.43    3.78
 -17 -10   0   10.91    4.14
  16  10   0 1593.38   40.10
 -16 -10   0 1639.99   59.57
  15  10   0   41.09    2.89
 -15 -10   0   35.05    2.66
  14  10   0  350.18    9.66
 -14 -10   0  381.66   15.21
  13  10   0   -0.65    1.51
 -13 -10   0    2.34    2.27
  12  10   0   14.01    2.66
 -12 -10   0   15.02    3.20
  11  10   0   32.91    2.84
  10  10   0 2268.12   52.70
 -10 -10   0 2162.85   50.44
   9  10   0    3.49    1.72
  -9 -10   0    0.94    2.71
   8  10   0  366.07   10.49
  -8 -10   0  356.38   10.18
   7  10   0   55.93    3.12
  -7 -10   0   47.15    3.10
   6  10   0  516.17   18.85
  -6 -10   0  498.86   13.07
  -5 -10   0  240.02   11.33
   3  10   0   59.21    2.89
  -3 -10   0   59.86    4.69
   2  10   0  635.87   16.66
   1  10   0  244.42    7.13
  -1 -10   0  242.91    7.66
  -1  10   0  249.94    7.03
   1 -10   0  237.18   10.91
  -2  10   0  657.87   17.42
   2 -10   0  634.18   22.78
  -3  10   0   62.99    2.89
   3 -10   0   63.25    4.17
  -4  10   0  357.21   10.15
   4 -10   0  382.13   10.88
  -5  10   0  238.84   10.42
   5 -10   0  241.47   10.62
  -6  10   0  517.74   22.24
   6 -10   0  487.87   19.92
  -7  10   0   61.45    3.78
   7 -10   0   54.42    2.76
  -8  10   0  385.57   11.12
   8 -10   0  392.65   17.58
  -9  10   0    2.42    2.58
   9 -10   0    4.19    1.93
 -10  10   0 2333.45   55.25
  10 -10   0 2293.12   74.39
 -11  10   0   29.42    2.29
 -12  10   0   13.72    2.34
  12 -10   0   16.12    2.47
 -13  10   0    2.53    2.19
  13 -10   0    1.30    1.67
 -14  10   0  369.76   15.13
  14 -10   0  332.06   12.81
 -15  10   0   36.17    3.18
  15 -10   0   43.77    4.37
 -16  10   0 1657.20   59.05
  16 -10   0 1631.27   40.64
 -17  10   0   15.36    2.94
  17 -10   0   18.67    2.40
 -18  10   0  193.62   10.15
  18 -10   0  185.60   12.73
 -19  10   0    2.40    2.86
  19 -10   0    6.87    2.53
 -20  10   0  349.22    9.92
  20 -10   0  353.41   11.09
 -21  10   0   27.21    3.72
  21 -10   0   24.68    3.67
 -22  10   0   13.51    4.30
  22 -10   0   10.05    3.54
 -23  10   0    5.29    4.27
  23 -10   0   -0.34    2.63
 -24  10   0   56.66    4.95
  24 -10   0   59.13    3.98
 -25  10   0   22.91    4.11
  25 -10   0   19.40    4.09
 -26  10   0  689.79   31.53
  26 -10   0  707.08   18.85
  26  11   0   -0.49    3.23
 -26 -11   0   -3.85    5.78
  25  11   0   69.10    4.24
 -25 -11   0   70.74    6.59
  24  11   0    2.55    4.17
  23  11   0   11.27    3.18
 -23 -11   0    5.13    4.84
  22  11   0   47.00    3.65
 -22 -11   0   41.24    5.39
  21  11   0  158.26    5.94
 -21 -11   0  167.92    8.83
  20  11   0   21.64    3.20
  19  11   0   36.92    2.99
 -19 -11   0   42.62    3.23
  18  11   0   62.05    4.50
 -18 -11   0   57.78    5.23
  17  11   0  108.71    5.03
  16  11   0  124.23    4.87
 -16 -11   0  131.07    5.39
  15  11   0   79.70    5.73
 -15 -11   0   88.40    4.06
  14  11   0    8.77    1.82
 -14 -11   0    7.11    2.50
  13  11   0   -0.94    2.42
  12  11   0    2.99    1.82
 -12 -11   0    3.49    3.10
  11  11   0   16.56    1.85
 -11 -11   0   16.22    2.76
  10  11   0   17.58    2.03
 -10 -11   0   15.94    2.03
   9  11   0  105.92    4.82
  -9 -11   0  118.45    6.48
   8  11   0   36.35    2.84
  -8 -11   0   33.46    2.60
   7  11   0   31.19    3.31
  -7 -11   0   27.55    2.19
   6  11   0   19.92    3.12
  -6 -11   0   13.75    1.90
  -4 -11   0   18.56    3.02
   3  11   0    1.38    1.30
  -3 -11   0   -0.34    1.90
   2  11   0    0.89    1.72
  -2 -11   0    0.10    2.55
   1  11   0   43.46    2.55
  -1 -11   0   45.93    3.72
   0  11   0    1.02    1.59
   0 -11   0    0.00    2.68
  -1  11   0   44.89    2.19
   1 -11   0   42.13    3.02
  -2  11   0    1.61    1.46
   2 -11   0    2.73    2.50
  -3  11   0    1.80    1.20
   3 -11   0    1.72    1.64
  -4  11   0   14.56    2.27
   4 -11   0   16.43    2.81
  -5  11   0    1.48    1.82
   5 -11   0    2.97    1.30
  -6  11   0   15.78    2.16
   6 -11   0   16.30    1.74
  -7  11   0   31.79    2.63
   7 -11   0   29.79    1.95
  -8  11   0   36.04    3.33
   8 -11   0   40.05    3.28
  -9  11   0  116.34    4.53
   9 -11   0  119.80    4.61
 -10  11   0   15.28    2.00
  10 -11   0   15.13    2.50
 -11  11   0   17.29    2.50
  11 -11   0   18.54    2.60
 -12  11   0    2.66    2.16
  12 -11   0    2.73    1.67
 -13  11   0   -0.31    1.87
  13 -11   0   -1.59    2.06
 -14  11   0    8.20    2.06
  14 -11   0    7.45    1.95
 -15  11   0   88.11    4.01
  15 -11   0   83.29    3.52
 -16  11   0  129.88    5.29
  16 -11   0  122.38    4.82
 -17  11   0  124.41    5.29
  17 -11   0  117.85    7.71
 -18  11   0   66.60    4.35
  18 -11   0   66.53    4.61
 -19  11   0   36.50    3.28
  19 -11   0   37.26    3.28
 -20  11   0   19.50    2.84
  20 -11   0   17.55    3.46
 -21  11   0  148.52    7.81
  21 -11   0  147.71    8.44
 -22  11   0   48.87    5.31
  22 -11   0   50.44    4.22
 -23  11   0    4.79    5.00
  23 -11   0    7.13    3.57
 -24  11   0    2.34    3.49
  24 -11   0    3.36    3.12
 -25  11   0   78.66    5.03
  25 -11   0   70.09    6.14
 -26  11   0    1.51    3.52
  26 -11   0   -2.47    6.25
  25  12   0    0.10    3.85
 -25 -12   0    4.01    3.85
  24  12   0   -0.62    5.60
  23  12   0   -1.80    2.92
 -23 -12   0   -0.42    3.23
  22  12   0  223.30    7.66
 -22 -12   0  225.04    8.05
  21  12   0   19.55    4.76
 -21 -12   0   16.64    2.84
  20  12   0  101.63    5.03
 -20 -12   0  106.57    6.48
  19  12   0    2.32    2.11
 -19 -12   0    0.94    3.72
  18  12   0  286.10    8.72
 -18 -12   0  286.21    8.51
  17  12   0   -0.42    1.95
 -17 -12   0   -0.62    3.38
  16  12   0  148.70    9.40
 -16 -12   0  141.78    5.57
  15  12   0  147.14    5.86
 -15 -12   0  149.53    7.52
  14  12   0  146.20    5.13
 -14 -12   0  149.35    5.03
  13  12   0  132.90    6.59
 -13 -12   0  133.21    6.54
  12  12   0 2264.74   52.96
 -12 -12   0 2367.20   54.78
  11  12   0   54.34    4.06
 -11 -12   0   49.11    4.45
  10  12   0    0.81    1.51
 -10 -12   0    1.46    1.46
   9  12   0   14.22    1.95
  -9 -12   0   15.44    1.98
   8  12   0 1641.42   39.47
  -8 -12   0 1661.60   40.51
   7  12   0   20.23    3.05
  -7 -12   0   19.27    2.24
   6  12   0  298.16   12.55
  -6 -12   0  267.10    8.44
   4  12   0   13.93    2.86
   3  12   0   96.00    3.52
  -3 -12   0  100.56    6.38
   2  12   0  341.54    9.61
  -2 -12   0  340.76   12.71
   1  12   0   -1.90    2.55
  -1 -12   0    0.13    2.60
   0  12   0    7.97    2.19
   0 -12   0   11.80    2.08
  -1  12   0    1.09    1.80
   1 -12   0   -0.39    1.77
  -2  12   0  331.04    8.98
  -3  12   0  106.47    6.43
   3 -12   0  101.68    3.75
  -4  12   0   14.56    2.08
   4 -12   0    9.32    2.73
  -5  12   0   65.09    3.07
   5 -12   0   69.10    4.30
  -6  12   0  288.13    8.62
   6 -12   0  277.64   11.93
  -7  12   0   19.29    3.18
   7 -12   0   22.47    2.11
  -8  12   0 1713.10   40.70
   8 -12   0 1722.69   41.95
   9 -12   0   18.59    2.32
 -10  12   0   -1.90    2.14
  10 -12   0    1.43    2.03
 -11  12   0   54.50    3.15
 -12  12   0 2368.79   56.45
  12 -12   0 2344.62   57.93
 -13  12   0  134.30    5.13
  13 -12   0  141.57    5.42
 -14  12   0  155.81    5.68
  14 -12   0  148.75    7.50
 -15  12   0  157.01    6.20
  15 -12   0  155.32    8.67
 -16  12   0  145.97    5.34
  16 -12   0  146.83    5.60
 -17  12   0    0.52    3.62
  17 -12   0    0.05    2.66
 -18  12   0  283.08    8.98
  18 -12   0  263.63   12.13
 -19  12   0    1.95    2.99
  19 -12   0    0.57    2.84
 -20  12   0   97.93    6.22
  20 -12   0   94.13    6.43
 -21  12   0   14.69    4.69
  21 -12   0   17.55    3.25
 -22  12   0  229.03    8.20
  22 -12   0  228.77    7.92
 -23  12   0    2.08    3.12
  23 -12   0   -1.61    4.61
 -24  12   0    1.74    3.67
  24 -12   0   -2.92    5.23
 -25  12   0    2.40    5.29
  25 -12   0    0.78    5.36
  25  13   0   77.64    8.33
 -25 -13   0  100.87    5.65
  24  13   0   35.10    6.07
 -24 -13   0   47.49    4.56
  23  13   0   88.32    4.61
 -23 -13   0  100.27    8.64
  22  13   0  958.45   24.19
 -22 -13   0  940.07   34.86
  21  13   0   71.66    4.01
 -21 -13   0   72.46    5.99
  20  13   0  262.43    9.09
 -20 -13   0  248.58    8.25
  19  13   0  166.36    8.96
 -19 -13   0  185.91    9.11
  18  13   0   92.02    4.14
 -18 -13   0   97.64    6.41
  17  13   0  550.62   21.06
 -17 -13   0  526.51   14.63
  16  13   0  615.82   15.44
 -16 -13   0  604.70   15.86
  15  13   0    2.00    3.78
 -15 -13   0    2.32    2.03
  14  13   0 5283.48  120.42
 -14 -13   0 5302.20  172.76
  13  13   0    1.72    1.64
 -13 -13   0    1.46    2.40
  12  13   0 8724.40  196.87
 -12 -13   0 8831.57  292.07
  11  13   0  442.59   13.12
 -11 -13   0  445.53   16.53
  10  13   0  457.87   19.24
   9  13   0  216.76    6.72
  -9 -13   0  204.03    8.72
   8  13   0 1194.51   42.10
  -8 -13   0 1203.05   40.15
   7  13   0   71.24    4.66
  -7 -13   0   68.25    3.38
   4  13   0 6759.98  209.68
  -4 -13   0 7048.06  220.38
   3  13   0   64.55    4.22
  -3 -13   0   77.64    5.18
   2  13   0  291.52    8.07
  -2 -13   0  304.54    9.37
   1  13   0    6.90    1.54
  -1 -13   0    9.61    2.29
   0  13   0   -0.03    1.98
   0 -13   0   -1.04    1.33
  -1  13   0    7.11    1.41
   1 -13   0    6.74    2.14
  -2  13   0  309.59    9.01
   2 -13   0  309.56    9.89
  -3  13   0   72.44    4.04
   3 -13   0   79.00    3.25
  -4  13   0 6882.80  153.31
   4 -13   0 7383.38  237.05
  -5  13   0  182.63    9.24
   5 -13   0  189.32    8.25
  -6  13   0  812.72   28.49
   6 -13   0  726.97   19.87
  -7  13   0   77.38    3.38
   7 -13   0   79.49    3.44
  -8  13   0 1182.35   29.32
   8 -13   0 1187.01   30.18
  -9  13   0  231.22   10.75
   9 -13   0  217.21    9.79
 -10  13   0  444.91   12.89
  10 -13   0  445.61   12.50
 -11  13   0  434.49   12.29
  11 -13   0  430.85   12.34
 -12  13   0 8882.79  273.76
  12 -13   0 9320.12  290.40
 -13  13   0    1.93    2.29
  13 -13   0   -1.22    2.08
 -14  13   0 5402.53  172.01
  14 -13   0 5405.03  171.04
 -15  13   0    1.72    2.53
  15 -13   0    2.94    3.12
 -16  13   0  652.35   17.37
  16 -13   0  629.36   27.08
 -17  13   0  536.27   19.35
  17 -13   0  544.63   14.76
 -18  13   0   86.03    6.20
  18 -13   0   93.40    4.35
 -19  13   0  177.89    7.19
  19 -13   0  190.52    9.82
 -20  13   0  262.02   11.22
  20 -13   0  258.45    8.33
 -21  13   0   70.87    4.14
  21 -13   0   73.74    6.25
 -22  13   0  991.75   26.61
  22 -13   0 1015.42   35.98
 -23  13   0  102.25    5.49
  23 -13   0   96.29    5.31
 -24  13   0   46.11    6.67
  24 -13   0   40.12    3.96
 -25  13   0   99.44    5.81
  24  14   0  104.54    6.90
  23  14   0    7.42    4.04
  22  14   0   -1.98    2.73
 -22 -14   0    2.55    3.15
  21  14   0   41.14    3.54
 -21 -14   0   38.15    3.20
  20  14   0  402.41   12.39
 -20 -14   0  438.35   12.37
  19  14   0    0.99    2.40
 -19 -14   0   -0.23    3.57
  18  14   0   -1.02    3.88
 -18 -14   0    3.05    3.07
  17  14   0   11.20    2.19
 -17 -14   0   15.44    2.60
  16  14   0   87.30    4.30
 -16 -14   0   92.88    6.30
  15  14   0    7.68    2.45
 -15 -14   0   11.38    3.80
  14  14   0   46.84    3.49
 -14 -14   0   48.69    3.52
  13  14   0   37.94    2.99
 -13 -14   0   41.14    4.74
  12  14   0   34.89    3.54
  11  14   0    2.29    1.80
  10  14   0   12.08    2.58
 -10 -14   0    8.90    3.49
   9  14   0    0.89    2.19
  -9 -14   0    2.42    2.50
   7  14   0  171.93    7.26
   5  14   0  599.88   17.00
  -5 -14   0  580.41   23.98
   4  14   0   16.85    1.77
  -4 -14   0   17.81    2.81
   3  14   0  176.04    6.07
   2  14   0    1.80    2.16
  -2 -14   0    4.90    2.19
   1  14   0    1.46    2.11
  -1 -14   0    2.42    2.84
   0  14   0  448.68   12.11
   0 -14   0  449.18   11.07
  -1  14   0    4.58    2.11
   1 -14   0    3.70    2.40
  -2  14   0    2.27    1.69
   2 -14   0    1.33    2.89
  -3  14   0  183.88    5.75
   3 -14   0  192.47    6.56
  -4  14   0   18.88    2.50
   4 -14   0   14.11    2.06
  -5  14   0  652.32   17.73
   5 -14   0  649.30   16.38
  -6  14   0   85.33    3.57
   6 -14   0   85.56    5.94
  -7  14   0  190.73    5.96
   7 -14   0  185.73    5.94
  -8  14   0  449.49   16.30
   8 -14   0  442.25   12.52
  -9  14   0   -0.47    3.12
   9 -14   0   -0.08    2.63
 -10  14   0   11.46    1.98
  10 -14   0    8.33    2.32
 -11  14   0    1.02    2.55
  11 -14   0    0.78    3.25
 -12  14   0   43.67    4.43
  12 -14   0   41.45    2.99
 -13  14   0   34.32    4.50
  13 -14   0   32.65    2.47
 -14  14   0   47.70    4.09
  14 -14   0   44.86    3.25
 -15  14   0   10.42    2.24
  15 -14   0   11.20    2.76
 -16  14   0   90.06    4.37
  16 -14   0   84.44    4.45
 -17  14   0    8.51    3.02
  17 -14   0   14.09    4.06
 -18  14   0   -0.52    2.66
  18 -14   0   -1.20    4.30
 -19  14   0    2.55    3.10
  19 -14   0   -1.43    2.40
 -20  14   0  414.10   18.33
  20 -14   0  407.67   16.90
 -21  14   0   36.06    3.93
  21 -14   0   39.26    5.13
 -22  14   0   -2.03    3.10
  22 -14   0    2.32    2.92
 -23  14   0    8.41    4.19
  23 -14   0    4.30    3.70
 -24  14   0  113.50    9.97
  24 -14   0  115.17    5.75
  23  15   0   29.29    5.65
 -23 -15   0   37.00    4.30
  22  15   0   56.40    7.84
 -22 -15   0   70.09    4.69
  21  15   0    5.88    3.31
 -21 -15   0   13.77    3.85
  20  15   0  148.26    8.18
  19  15   0   18.90    3.59
  18  15   0   29.60    4.56
 -18 -15   0   42.10    5.49
  17  15   0   92.62    4.11
 -17 -15   0  102.07    5.05
  16  15   0    3.18    4.09
 -16 -15   0    7.29    2.97
  15  15   0    6.04    2.50
 -15 -15   0    8.44    2.71
  14  15   0   -2.11    3.52
 -14 -15   0    6.69    4.06
  13  15   0    5.16    2.58
 -13 -15   0   11.61    2.86
  12  15   0    8.93    2.06
  11  15   0   -0.13    1.98
 -11 -15   0    4.63    3.38
  10  15   0    1.41    2.24
   9  15   0  105.51    6.12
  -9 -15   0  107.04    7.32
   8  15   0  279.70   12.21
  -8 -15   0  232.73   11.43
   7  15   0    1.41    3.46
  -7 -15   0   -0.23    2.27
   5  15   0    5.39    1.98
  -5 -15   0    3.52    3.41
   4  15   0  682.27   18.59
  -4 -15   0  724.16   28.59
   3  15   0   31.77    2.68
  -3 -15   0   22.37    3.44
   2  15   0   78.04    3.18
  -2 -15   0   73.50    4.90
   1  15   0   36.35    2.97
  -1 -15   0   34.55    2.58
   0  15   0    0.31    1.51
   0 -15   0   -0.21    1.54
  -1  15   0   38.59    2.45
   1 -15   0   42.02    3.10
  -2  15   0   85.20    6.54
   2 -15   0   78.74    4.01
  -3  15   0   39.03    4.30
   3 -15   0   37.05    3.33
  -4  15   0  706.80   28.77
   4 -15   0  712.78   19.58
  -5  15   0    7.55    2.53
   5 -15   0    6.22    2.11
  -6  15   0  287.33   13.18
   6 -15   0  285.06    8.83
  -7  15   0    2.19    3.02
   7 -15   0   -1.12    2.34
  -8  15   0  289.59   11.93
   8 -15   0  287.61    9.06
  -9  15   0  114.83    4.90
   9 -15   0  103.14    6.38
 -10  15   0    0.34    1.95
  10 -15   0    0.81    1.95
 -11  15   0   -1.95    2.06
  11 -15   0   -5.70    3.15
 -12  15   0    8.62    2.60
  12 -15   0   11.95    3.36
 -13  15   0    5.39    3.57
  13 -15   0    7.03    2.21
 -14  15   0   -2.76    2.66
  14 -15   0   -0.47    2.50
 -15  15   0    6.14    2.66
  15 -15   0    6.48    3.65
 -16  15   0    7.16    2.84
 -17  15   0   97.80    4.17
  17 -15   0   91.78    8.18
 -18  15   0   36.66    3.57
  18 -15   0   30.10    3.52
 -19  15   0   17.13    4.53
  19 -15   0   20.86    3.62
 -20  15   0  143.26    6.01
  20 -15   0  141.33    5.91
 -21  15   0    8.67    2.50
  21 -15   0   10.00    3.67
 -22  15   0   70.98    6.85
  22 -15   0   66.71    4.69
 -23  15   0   34.76    4.04
  23 -15   0   42.16    4.58
  23  16   0    0.03    4.04
 -23 -16   0   -1.12    4.09
  22  16   0   21.25    4.22
 -22 -16   0   24.06    4.09
  21  16   0  145.37    8.67
 -21 -16   0  154.09    8.98
  20  16   0   52.99    4.82
  19  16   0   19.16    3.70
 -19 -16   0   20.28    4.50
  18  16   0   -2.29    4.14
 -18 -16   0   -1.12    4.92
  17  16   0   39.79    2.86
 -17 -16   0   40.31    3.25
  16  16   0   -0.86    2.94
 -16 -16   0    4.04    4.66
  15  16   0  131.52    5.16
 -15 -16   0  138.05    4.79
  14  16   0  113.03    5.10
 -14 -16   0  110.45    6.64
  13  16   0  360.91   10.47
 -13 -16   0  343.62   15.28
  12  16   0  198.82    6.61
 -12 -16   0  199.50   10.34
  11  16   0   -0.21    1.85
 -11 -16   0    1.48    2.45
  10  16   0  376.56   15.65
 -10 -16   0  401.27   19.66
  -9 -16   0   -1.82    3.31
   8  16   0  102.30    5.21
  -8 -16   0  102.07    6.61
   7  16   0  126.86    8.07
   6  16   0  187.97    8.38
   5  16   0 4018.38   95.04
  -5 -16   0 4056.48  128.57
   4  16   0  122.09    4.87
  -4 -16   0  119.77    6.95
   3  16   0  639.98   16.56
  -3 -16   0  673.68   19.50
   2  16   0  112.33    4.40
  -2 -16   0  125.53    4.56
   1  16   0  302.98    9.43
  -1 -16   0  327.76   14.06
   0  16   0 2437.60   57.75
   0 -16   0 2592.63   85.64
  -1  16   0  311.67   17.32
   1 -16   0  334.53   14.69
  -2  16   0  111.96    4.43
   2 -16   0  121.80    6.54
  -3  16   0  641.91   18.04
   3 -16   0  690.05   19.16
  -4  16   0  129.23    4.97
   4 -16   0  137.79    7.39
  -5  16   0 4240.98  132.12
   5 -16   0 4099.57   96.60
  -6  16   0  203.51    6.33
   6 -16   0  196.87    8.36
  -7  16   0  110.56    4.35
   7 -16   0  108.11    4.37
  -8  16   0  109.07    5.62
   8 -16   0  103.89    5.62
  -9  16   0    5.16    3.54
   9 -16   0    0.05    1.95
 -10  16   0  418.30   17.26
  10 -16   0  429.65   12.76
 -11  16   0    4.01    2.21
  11 -16   0    1.33    2.42
 -12  16   0  205.65    6.93
 -13  16   0  355.08   15.02
  13 -16   0  362.94   10.18
 -14  16   0  105.22    5.31
  14 -16   0  116.21    4.97
 -15  16   0  130.19    5.68
  15 -16   0  132.09    7.16
 -16  16   0    0.62    2.84
  16 -16   0    0.49    2.63
 -17  16   0   45.41    4.24
  17 -16   0   43.14    3.38
 -18  16   0    0.99    3.25
  18 -16   0    4.43    4.32
 -19  16   0   20.96    3.36
  19 -16   0   22.99    5.68
 -20  16   0   60.15    5.88
  20 -16   0   60.28    4.27
 -21  16   0  163.99    7.06
  21 -16   0  153.57    9.92
 -22  16   0   21.09    4.24
  22 -16   0   21.59    4.69
 -23  16   0    2.19    4.30
  23 -16   0    2.14    3.25
  22  17   0    4.56    3.44
 -22 -17   0    3.07    5.75
  21  17   0    3.59    5.39
 -21 -17   0   -2.40    2.97
  20  17   0   20.28    3.46
 -20 -17   0   24.58    5.52
  19  17   0   24.76    2.86
 -19 -17   0   24.32    4.43
  18  17   0   13.41    3.41
 -18 -17   0   17.60    3.67
  17  17   0   21.56    2.92
 -17 -17   0   19.63    4.69
  16  17   0   23.46    2.94
 -16 -17   0   22.57    5.10
  15  17   0   21.01    2.58
 -15 -17   0   22.42    3.07
  14  17   0  233.38    7.60
 -14 -17   0  207.39    9.37
  13  17   0    9.76    2.40
 -13 -17   0   15.91    4.01
  12  17   0  585.33   21.72
 -12 -17   0  533.59   21.27
  11  17   0   65.69    4.01
 -11 -17   0   65.35    4.01
  10  17   0   31.77    2.86
 -10 -17   0   35.05    2.71
   9  17   0  177.71    9.19
   8  17   0   64.18    4.24
   6  17   0   86.94    5.08
  -5 -17   0    0.44    3.59
   4  17   0  277.02    9.06
  -4 -17   0  272.88    8.88
   3  17   0    0.18    2.00
  -3 -17   0    2.00    3.49
   2  17   0   64.52    3.20
  -2 -17   0   65.07    3.44
   1  17   0  113.29    5.88
  -1 -17   0  130.71    6.56
   0  17   0   -1.80    2.94
   0 -17   0   -0.13    2.29
  -1  17   0  133.63    4.95
   1 -17   0  126.86    5.08
  -2  17   0   74.42    3.91
   2 -17   0   65.62    3.72
  -3  17   0    1.12    2.53
   3 -17   0    0.94    2.29
  -4  17   0  280.01    8.64
   4 -17   0  274.02    8.49
  -5  17   0   -0.81    2.19
   5 -17   0    2.58    3.52
  -6  17   0   96.60    7.11
   6 -17   0  101.50    6.59
  -7  17   0  259.08   14.24
   7 -17   0  274.39    9.11
  -8  17   0   65.75    3.54
   8 -17   0   61.92    4.74
  -9  17   0  164.87    5.86
   9 -17   0  167.47    9.22
 -10  17   0   37.52    3.46
  10 -17   0   32.18    4.48
 -11  17   0   64.55    3.85
  11 -17   0   72.39    3.98
 -12  17   0  595.17   23.25
  12 -17   0  586.37   15.86
 -13  17   0   13.90    3.02
  13 -17   0   11.17    2.89
 -14  17   0  237.18   10.73
  14 -17   0  236.24    7.29
 -15  17   0   20.78    4.14
  15 -17   0   20.31    4.56
 -16  17   0   24.74    3.54
  16 -17   0   33.12    4.97
 -17  17   0   25.26    3.80
  17 -17   0   21.74    3.33
 -18  17   0   21.01    4.92
  18 -17   0   19.19    2.92
 -19  17   0   23.85    3.10
  19 -17   0   27.70    4.40
 -20  17   0   19.45    4.09
  20 -17   0   16.61    3.72
 -21  17   0   -1.35    2.79
  21 -17   0    1.59    3.59
 -22  17   0    2.24    4.95
  22 -17   0    2.71    6.07
  21  18   0  102.28    5.62
 -21 -18   0  104.39    6.14
 -20 -18   0   11.30    6.35
  19  18   0   10.13    3.36
 -19 -18   0   11.07    3.02
  18  18   0   16.20    3.15
  17  18   0   17.34    3.54
 -17 -18   0   14.84    3.70
  16  18   0   69.21    4.11
 -16 -18   0   68.19    6.67
  15  18   0   30.96    3.41
 -15 -18   0   33.61    3.46
  14  18   0   64.76    3.85
 -14 -18   0   59.86    5.00
  13  18   0   32.00    3.41
 -13 -18   0   35.18    4.95
  12  18   0  314.56    9.61
 -12 -18   0  324.67   14.58
  11  18   0   -0.26    2.11
 -11 -18   0   -0.08    3.46
  10  18   0   47.96    4.90
 -10 -18   0   50.41    5.42
   9  18   0   -0.60    2.45
  -9 -18   0    6.95    2.24
   8  18   0  260.22   11.82
  -8 -18   0  260.17   10.99
   7  18   0   25.39    3.44
  -7 -18   0   21.38    3.46
   6  18   0  184.06    6.38
  -6 -18   0  171.48    8.02
   5  18   0  644.67   19.11
  -5 -18   0  627.20   24.92
   4  18   0    3.49    1.82
  -4 -18   0    1.72    1.74
   3  18   0  113.50    4.90
  -3 -18   0  109.28    4.95
   2  18   0  142.79    5.60
  -2 -18   0  132.92    5.34
   1  18   0   59.86    3.38
  -1 -18   0   63.01    3.49
   0  18   0 1321.50   45.93
   0 -18   0 1298.74   56.81
  -1  18   0   63.61    3.72
   1 -18   0   57.52    5.91
  -2  18   0  141.57    5.94
   2 -18   0  145.60    5.88
  -3  18   0  107.56    7.60
   3 -18   0  113.21    4.79
  -4  18   0    3.46    2.34
   4 -18   0    3.65    2.73
  -5  18   0  686.95   19.03
   5 -18   0  677.42   19.16
  -6  18   0  189.09   10.47
   6 -18   0  195.02    9.30
  -7  18   0   20.88    4.09
   7 -18   0   27.52    2.50
  -8  18   0  262.12   12.86
   8 -18   0  242.85    9.14
  -9  18   0    5.26    2.47
   9 -18   0    3.93    2.60
 -10  18   0   52.88    5.21
  10 -18   0   55.67    5.47
 -11  18   0    0.55    1.93
  11 -18   0    1.43    2.73
 -12  18   0  335.91   10.15
  12 -18   0  343.75   15.78
 -13  18   0   30.46    3.98
  13 -18   0   25.36    2.76
 -14  18   0   60.20    6.07
  14 -18   0   67.91    3.98
 -15  18   0   32.26    3.57
  15 -18   0   35.20    3.46
 -16  18   0   70.02    4.35
  16 -18   0   67.33    4.61
 -17  18   0   16.61    3.12
  17 -18   0   18.41    4.82
 -18  18   0   12.81    3.85
  18 -18   0   17.29    3.59
 -19  18   0   15.39    4.32
  19 -18   0   14.69    5.68
 -20  18   0   13.31    3.93
  20 -18   0    9.97    3.23
 -21  18   0  113.24    6.51
  21 -18   0  113.37    9.71
  20  19   0   28.41    3.78
 -20 -19   0   26.84    3.41
  19  19   0  111.36    5.91
 -19 -19   0  113.71    5.99
  18  19   0   34.89    3.18
 -18 -19   0   33.67    4.24
  17  19   0  126.36    5.29
 -17 -19   0  118.76    7.58
  16  19   0   41.32    3.85
 -16 -19   0   44.37    5.31
  15  19   0    2.89    2.58
 -15 -19   0    2.34    4.40
  14  19   0  103.06    7.16
 -14 -19   0  103.66    7.47
  13  19   0   54.00    3.23
 -13 -19   0   51.87    4.76
  12  19   0   33.15    3.31
 -12 -19   0   41.11    4.97
  10  19   0    2.06    2.34
 -10 -19   0    5.39    3.70
   9  19   0   77.72    6.17
  -9 -19   0   76.81    4.09
   7  19   0  147.71    5.83
  -7 -19   0  134.54    8.10
   6  19   0  111.44    4.50
  -6 -19   0   26.27    2.94
   5  19   0    3.18    2.63
  -5 -19   0   -0.36    2.63
   4  19   0   77.62    4.53
  -4 -19   0   69.73    4.06
   3  19   0    6.30    2.37
  -3 -19   0    6.22    3.78
   2  19   0   10.42    2.81
   1  19   0   78.66    3.93
  -1 -19   0   72.75    3.65
   0  19   0    3.38    2.60
   0 -19   0    2.79    3.78
  -1  19   0   73.01    4.11
   1 -19   0   73.61    5.65
  -2  19   0   12.71    3.67
   2 -19   0   10.39    2.94
  -3  19   0    9.11    2.68
  -4  19   0   73.71    5.16
   4 -19   0   83.40    6.38
  -5  19   0   -2.55    2.50
   5 -19   0    0.99    2.58
  -6  19   0  118.21    4.74
   6 -19   0  121.31    4.92
  -7  19   0  154.95    9.17
   7 -19   0  148.10    5.13
  -8  19   0    5.68    3.75
   8 -19   0    3.07    2.21
  -9  19   0   75.82    5.42
   9 -19   0   79.34    3.70
 -10  19   0    5.10    2.16
  10 -19   0    7.32    2.29
 -11  19   0  101.26    5.05
  11 -19   0  107.64    5.10
 -12  19   0   40.46    5.68
  12 -19   0   38.33    3.28
 -13  19   0   56.06    4.09
 -14  19   0  103.11    4.30
  14 -19   0  103.21    5.91
 -15  19   0    1.33    2.81
  15 -19   0    2.94    3.05
 -16  19   0   36.17    6.33
  16 -19   0   48.56    4.01
 -17  19   0  129.15    8.31
  17 -19   0  124.04    7.84
 -18  19   0   22.50    5.29
  18 -19   0   41.09    3.83
 -19  19   0  112.17    5.75
  19 -19   0  113.89    6.72
 -20  19   0   31.19    6.80
  20 -19   0   33.59    4.61
  19  20   0    5.21    5.57
 -19 -20   0    6.07    5.03
  18  20   0   52.57    4.48
 -18 -20   0   51.66    5.10
  17  20   0    2.50    2.76
 -17 -20   0    0.62    3.07
  16  20   0  307.27    9.17
 -16 -20   0  316.75   17.47
  15  20   0    2.45    2.86
 -15 -20   0    2.60    5.44
  14  20   0    4.45    2.21
 -14 -20   0    5.05    3.12
  13  20   0   17.52    2.86
 -13 -20   0   20.52    2.94
  12  20   0    2.89    2.50
 -12 -20   0    6.14    4.69
  11  20   0    5.52    2.34
 -11 -20   0    3.54    4.79
  10  20   0   22.99    2.99
 -10 -20   0   47.28    3.31
   9  20   0   -0.16    2.37
  -9 -20   0   -0.13    2.21
   7  20   0    4.09    1.95
   6  20   0  212.39    7.00
  -6 -20   0  220.02    9.37
   5  20   0   15.86    3.20
  -5 -20   0   16.04    2.55
   4  20   0   62.00    3.33
  -4 -20   0   60.54    5.18
   3  20   0    7.68    2.84
  -3 -20   0    6.64    2.81
   2  20   0  208.46    6.85
  -2 -20   0  205.20   10.81
   1  20   0    0.76    1.90
  -1 -20   0    2.24    2.45
   0  20   0 2367.59   54.81
   0 -20   0 2346.37   56.55
  -1  20   0    3.70    3.59
   1 -20   0    3.36    3.44
  -2  20   0  201.61    7.63
   2 -20   0  216.27   12.89
  -3  20   0    3.54    2.79
  -4  20   0   59.50    3.23
   4 -20   0   61.19    5.18
  -5  20   0   14.35    3.23
   5 -20   0   15.28    2.42
  -6  20   0  220.96   10.83
   6 -20   0  218.22    7.66
  -7  20   0   -2.34    3.85
   7 -20   0    1.85    2.19
  -8  20   0  778.97   28.25
   8 -20   0  795.64   21.01
  -9  20   0    0.60    2.32
   9 -20   0    5.23    2.19
 -10  20   0   49.94    3.88
  10 -20   0   56.68    4.56
 -11  20   0    4.30    3.07
  11 -20   0   -1.82    3.96
 -12  20   0    3.10    2.29
  12 -20   0    3.96    2.16
 -13  20   0   18.64    2.86
  13 -20   0   16.69    3.31
 -14  20   0    2.66    3.18
  14 -20   0    7.81    3.28
 -15  20   0   -1.38    3.18
  15 -20   0   -4.06    3.57
 -16  20   0  325.29   13.75
  16 -20   0  334.09   10.62
 -17  20   0    3.12    4.09
  17 -20   0    2.60    2.92
 -18  20   0   47.78    3.85
  18 -20   0   54.03    7.08
 -19  20   0    3.88    4.22
  19 -20   0    2.97    3.85
  18  21   0   18.49    3.52
 -18 -21   0   18.77    5.65
  17  21   0  158.21   10.02
  16  21   0    6.85    3.02
 -16 -21   0    5.70    3.28
  15  21   0   11.48    2.60
 -15 -21   0   15.41    3.57
  14  21   0  295.45    8.88
 -14 -21   0  290.58   13.02
  13  21   0    2.79    4.90
 -13 -21   0    2.92    4.32
  12  21   0  221.03    7.24
 -12 -21   0  215.70   11.77
  11  21   0   69.94    4.11
 -11 -21   0   67.96    6.04
  10  21   0   60.02    3.80
 -10 -21   0   50.23    3.75
   9  21   0    9.95    3.41
  -9 -21   0    6.28    4.76
   8  21   0   32.47    2.89
   7  21   0    8.23    2.81
  -7 -21   0   -5.29    3.10
   6  21   0  165.57    9.24
  -6 -21   0  169.48    9.11
   5  21   0   13.31    4.24
  -5 -21   0   15.78    4.32
   4  21   0   27.96    2.58
  -4 -21   0   29.84    4.95
   3  21   0   30.05    2.73
  -3 -21   0   30.00    4.24
   2  21   0   16.07    3.12
  -2 -21   0   16.40    3.02
   1  21   0    8.93    2.03
  -1 -21   0    9.84    2.00
   0  21   0   -2.03    2.66
   0 -21   0    2.47    2.66
  -1  21   0   10.18    2.16
   1 -21   0   12.34    2.94
  -2  21   0   13.96    2.47
   2 -21   0   14.89    4.04
  -3  21   0   31.82    3.20
   3 -21   0   34.32    4.53
  -4  21   0   30.85    2.71
   4 -21   0   29.63    2.84
  -5  21   0   18.07    4.45
  -6  21   0  168.62    7.92
   6 -21   0  171.90    6.22
  -7  21   0    3.98    3.12
   7 -21   0    3.83    2.81
  -8  21   0   38.17    4.71
   8 -21   0   31.19    4.90
  -9  21   0   10.86    2.76
   9 -21   0    9.56    2.63
 -10  21   0   59.31    4.09
 -11  21   0   81.21    4.84
  11 -21   0   82.28    4.24
 -12  21   0  233.40    7.94
  12 -21   0  227.21   10.75
 -13  21   0    2.37    4.19
  13 -21   0   -0.29    2.58
 -14  21   0  304.10    9.84
  14 -21   0  316.67   13.54
 -15  21   0   13.31    2.94
  15 -21   0   18.30    3.65
 -16  21   0    0.73    3.80
  16 -21   0    1.82    5.23
 -17  21   0  182.11    6.95
  17 -21   0  170.21   11.07
 -18  21   0   17.18    5.75
  18 -21   0   21.22    4.27
  17  22   0   17.26    4.32
 -17 -22   0   22.68    4.04
  16  22   0   -0.13    2.60
  15  22   0  102.33    4.79
 -15 -22   0  110.04    7.11
  14  22   0    2.84    2.79
 -14 -22   0   -0.55    2.73
 -13 -22   0   74.81    5.05
  12  22   0   17.71    3.28
 -12 -22   0   17.58    4.84
  11  22   0   -5.03    2.79
 -11 -22   0    2.45    5.18
  10  22   0   -0.99    2.55
 -10 -22   0    1.07    2.68
   8  22   0    7.39    2.53
  -8 -22   0    9.24    4.61
   7  22   0  105.90    8.67
  -7 -22   0   38.56    3.59
   6  22   0    6.69    3.85
   5  22   0    6.20    4.35
  -5 -22   0    2.71    4.48
   4  22   0    4.40    2.89
  -4 -22   0   -0.86    3.93
   3  22   0   20.28    4.79
  -3 -22   0   22.55    4.58
   2  22   0   -0.60    2.32
  -2 -22   0   -0.26    4.43
   1  22   0    4.04    2.55
  -1 -22   0    0.34    3.20
   0  22   0    0.44    2.86
   0 -22   0    0.42    2.92
  -1  22   0    2.34    2.40
  -2  22   0    5.94    2.11
   2 -22   0    6.01    2.55
  -3  22   0   13.46    4.40
   3 -22   0   19.40    3.18
  -4  22   0    5.39    2.24
   4 -22   0   -0.57    2.40
  -5  22   0    1.93    2.55
   5 -22   0    0.57    3.02
  -6  22   0    4.48    3.07
   6 -22   0    2.14    2.86
  -7  22   0  118.58    5.03
   7 -22   0  117.69    7.47
  -8  22   0    8.59    2.79
   8 -22   0    3.80    4.22
  -9  22   0   49.32    3.65
   9 -22   0   54.11    3.91
 -10  22   0   -3.46    3.25
  10 -22   0   -2.99    4.58
 -11  22   0    5.00    3.78
  11 -22   0    3.20    2.60
 -12  22   0   21.32    3.80
  12 -22   0   26.35    3.78
 -13  22   0   94.65    4.79
  13 -22   0   70.30    5.65
 -14  22   0    3.98    3.49
  14 -22   0    5.49    3.67
 -15  22   0  127.92    8.83
  15 -22   0  111.96    5.26
 -16  22   0    1.04    3.05
  16 -22   0    0.47    5.81
 -17  22   0   28.59    5.94
  17 -22   0   29.71    4.84
  16  23   0   30.23    3.96
  15  23   0    2.19    2.63
  14  23   0  119.88    5.86
 -14 -23   0  119.23   10.26
  13  23   0    3.18    4.11
  12  23   0  288.76    8.96
 -12 -23   0  265.51   14.32
  11  23   0   93.74    5.03
 -11 -23   0   79.39    8.31
  10  23   0   28.59    4.63
   9  23   0   88.48    4.35
  -9 -23   0   86.55    6.98
   8  23   0   77.31    4.84
  -8 -23   0   88.32    5.21
   7  23   0   18.17    2.53
   6  23   0    1.87    3.44
  -6 -23   0    1.15    2.58
   5  23   0   32.23    2.97
  -5 -23   0   33.90    4.90
   4  23   0  506.90   14.35
  -4 -23   0  510.47   18.64
   3  23   0   56.16    4.09
  -3 -23   0   56.92    3.78
   2  23   0   14.14    2.92
   1  23   0    6.43    2.94
  -1 -23   0    8.07    2.47
   0  23   0    3.49    3.31
   0 -23   0    3.15    4.50
  -1  23   0    6.54    2.68
   1 -23   0    5.52    4.56
  -2  23   0   19.19    4.79
   2 -23   0   19.09    4.74
  -3  23   0   56.79    4.30
   3 -23   0   52.36    4.71
  -4  23   0  506.90   13.12
   4 -23   0  519.92   15.02
  -5  23   0   36.45    3.33
   5 -23   0   41.89    5.00
  -6  23   0    4.27    3.28
   6 -23   0    2.37    3.05
  -7  23   0   21.85    3.54
   7 -23   0   19.27    4.48
  -8  23   0   85.61    4.58
   8 -23   0   73.63    6.43
  -9  23   0   96.00    4.27
   9 -23   0   93.27    5.03
 -10  23   0   36.50    4.01
  10 -23   0   39.73    5.70
 -11  23   0  110.66    7.00
  11 -23   0   99.96    6.28
 -12  23   0  323.05   10.42
  12 -23   0  326.41   10.70
 -13  23   0    4.17    3.46
  13 -23   0    4.01    4.14
 -14  23   0  156.59    9.01
  14 -23   0  146.51    5.99
 -15  23   0   -4.32    5.65
  15 -23   0   -2.94    3.91
  16 -23   0   33.30    4.32
  14  24   0   -0.36    3.10
 -14 -24   0    0.05    3.25
  13  24   0    3.15    3.36
 -13 -24   0   -5.42    5.34
  12  24   0    2.99    3.20
 -12 -24   0    5.91    3.38
  11  24   0    1.87    4.09
 -11 -24   0    1.98    4.27
   9  24   0   69.31    4.53
  -9 -24   0   61.45    6.85
   8  24   0  258.14    8.64
   7  24   0   63.95    4.27
  -7 -24   0   66.16    6.51
   6  24   0   40.96    4.22
  -6 -24   0   46.45    5.83
   5  24   0   55.36    4.01
  -5 -24   0   70.38    4.24
   4  24   0    8.70    4.90
  -4 -24   0    6.77    3.57
   3  24   0   25.83    3.67
  -3 -24   0   24.94    3.62
   2  24   0   95.77    8.02
  -2 -24   0   87.93    8.18
   1  24   0    1.41    2.73
  -1 -24   0   -0.55    2.68
   0  24   0 1220.55   45.49
   0 -24   0 1332.41   48.30
  -1  24   0   -0.18    3.36
   1 -24   0    1.12    4.53
  -2  24   0  102.48    5.08
   2 -24   0   93.09    5.39
  -3  24   0   25.13    3.33
   3 -24   0   23.43    3.28
  -4  24   0    6.38    3.28
   4 -24   0    9.14    3.25
  -5  24   0   60.43    5.10
   5 -24   0   70.35    6.72
  -6  24   0   35.75    5.86
   6 -24   0   51.01    5.86
  -7  24   0   81.00    4.45
   7 -24   0   79.15    4.22
  -8  24   0  291.47    9.69
   8 -24   0  290.82    9.19
  -9  24   0   75.12    5.29
   9 -24   0   76.00    4.27
 -10  24   0   28.64    4.45
  10 -24   0   26.40    5.83
 -11  24   0    2.55    3.67
 -12  24   0   11.95    3.80
  12 -24   0   11.25    3.91
 -13  24   0    2.47    3.18
 -14  24   0    6.09    5.60
  14 -24   0    1.43    3.12
  12  25   0    4.01    5.68
 -12 -25   0    5.81    5.47
  11  25   0   32.34    4.09
 -11 -25   0   29.19    4.04
   9  25   0    8.10    4.09
  -9 -25   0    8.46    3.85
   8  25   0   99.78    5.36
  -8 -25   0   84.02    7.32
   7  25   0   83.92    5.10
  -7 -25   0   87.59    6.82
   6  25   0  341.72   11.30
   5  25   0   -0.23    2.94
  -5 -25   0    1.30    2.73
   4  25   0  756.14   19.01
  -4 -25   0  752.28   31.92
   3  25   0    0.73    2.94
  -3 -25   0    2.84    4.76
   2  25   0   53.90    3.65
   1  25   0   99.46    5.00
  -1 -25   0  104.85    6.64
   0  25   0   -0.99    2.60
   0 -25   0    4.30    3.83
  -1  25   0  113.34    5.57
   1 -25   0   92.85    6.61
  -2  25   0   47.81    3.33
   2 -25   0   46.50    3.75
  -3  25   0    0.86    2.97
   3 -25   0    3.38    3.49
  -4  25   0  777.62   20.78
   4 -25   0  813.81   31.38
  -5  25   0    7.06    3.49
   5 -25   0    2.03    5.08
  -6  25   0  379.19   11.69
   6 -25   0  374.66   11.33
  -7  25   0  100.69    7.89
   7 -25   0   99.70    5.42
  -8  25   0  109.72    6.12
   8 -25   0   97.25    7.11
  -9  25   0    8.25    4.09
   9 -25   0   10.18    4.14
 -10  25   0    7.08    3.96
  10 -25   0   10.55    3.52
 -11  25   0   38.54    6.07
  11 -25   0   32.57    6.67
 -12  25   0   -0.76    3.25
  12 -25   0   -1.95    3.91
  10  26   0   34.34    5.73
   9  26   0   18.41    3.49
  -9 -26   0    5.83    3.20
   8  26   0   40.72    4.04
  -8 -26   0   38.59    6.80
   7  26   0    2.53    3.15
  -7 -26   0   -0.73    5.96
   6  26   0  187.97    7.45
  -6 -26   0  188.31    8.77
   5  26   0  941.45   23.59
  -5 -26   0  944.03   22.94
   4  26   0   10.57    3.67
  -4 -26   0   19.09    5.99
   3  26   0  126.28    7.68
   2  26   0   54.84    3.57
  -2 -26   0   53.95    4.50
   1  26   0  172.03    5.94
  -1 -26   0  170.23    8.25
   0  26   0 1747.55   41.53
   0 -26   0 1763.25   58.01
  -1  26   0  176.54    7.24
   1 -26   0  160.76   10.78
  -2  26   0   67.20    6.41
   2 -26   0   56.71    6.33
  -3  26   0  133.08    6.14
   3 -26   0  110.92    9.48
  -4  26   0   14.35    3.20
   4 -26   0   14.56    3.20
  -5  26   0 1062.24   43.35
   5 -26   0 1082.47   28.09
  -6  26   0  202.86   10.26
   6 -26   0  220.20    7.92
  -7  26   0    2.06    3.07
   7 -26   0    0.05    3.49
  -8  26   0   63.79    7.60
   8 -26   0   44.97    4.17
  -9  26   0   27.29    3.59
   9 -26   0   23.67    4.61
 -10  26   0   64.60    4.58
  10 -26   0   59.73    6.09
   7  27   0   98.63    9.71
   6  27   0   36.61    4.06
  -6 -27   0   37.18    5.83
   5  27   0    1.54    2.89
  -5 -27   0    3.67    3.88
   4  27   0  471.00   13.83
  -4 -27   0  457.04   18.43
   3  27   0   15.67    6.14
  -3 -27   0   29.29    6.12
   2  27   0    7.73    3.46
  -2 -27   0   11.20    3.46
   1  27   0   23.28    3.80
  -1 -27   0   21.82    5.60
   0  27   0   -3.75    3.57
   0 -27   0    7.73    5.62
  -1  27   0   23.98    4.53
   1 -27   0   23.93    4.04
  -2  27   0   14.71    4.11
   2 -27   0    9.24    4.04
  -3  27   0   15.00    3.83
   3 -27   0   14.01    4.04
  -4  27   0  538.93   15.05
   4 -27   0  495.00   19.29
  -5  27   0    3.72    3.36
  -6  27   0   44.60    5.16
   6 -27   0   40.80    4.58
  -7  27   0  142.63   10.44
   7 -27   0  133.47    6.46
   7 -27   1  213.22   12.13
  -7  27  -1  200.91    8.15
   6 -27   1   68.64    4.79
  -6  27  -1   62.88    6.04
   5 -27   1   -5.21    3.93
  -5  27  -1   -1.43    5.47
   4 -27   1   17.81    6.01
  -4  27  -1   21.64    4.30
   3 -27   1   24.06    3.93
  -3  27  -1   21.74    4.24
   2 -27   1   31.95    4.90
  -2  27  -1   26.58    3.23
   1 -27   1    8.57    5.05
  -1  27  -1    6.82    3.33
   0 -27   1  159.79    7.86
   0  27  -1  154.74   10.28
  -1 -27   1    4.87    3.83
   1  27  -1    4.50    3.70
  -2 -27   1   23.95    4.66
   2  27  -1   28.30    4.56
  -3 -27   1   27.29    4.27
   3  27  -1   26.71    4.27
  -4 -27   1   15.10    6.07
   4  27  -1   19.61    3.67
  -5 -27   1    0.18    3.05
   5  27  -1    0.10    3.46
  -6 -27   1   60.20    5.65
   6  27  -1   63.22    5.42
  -7 -27   1  150.29    9.82
   7  27  -1  171.90   11.51
  10 -26   1  136.13    6.09
 -10  26  -1  130.21    5.60
   9 -26   1   77.20    4.76
  -9  26  -1   80.04    7.60
   8 -26   1    2.14    5.70
  -8  26  -1   12.13    3.15
   7 -26   1  102.20    5.29
  -7  26  -1  101.34    5.47
   6 -26   1  109.31    9.45
  -6  26  -1  109.62    5.05
   5 -26   1  452.15   18.12
  -5  26  -1  434.80   18.04
   4 -26   1  257.49    8.25
  -4  26  -1  269.80    9.40
   3 -26   1   47.08    5.16
  -3  26  -1   53.77    3.78
   2 -26   1   42.16    4.40
  -2  26  -1   47.31    5.42
   1 -26   1  434.83   13.83
  -1  26  -1  423.11   13.41
   0 -26   1  589.29   16.56
   0  26  -1  559.01   15.02
  -1 -26   1  426.39   18.54
   1  26  -1  427.83   12.52
  -2 -26   1   41.56    5.81
   2  26  -1   43.25    4.17
  -3 -26   1   50.30    6.48
   3  26  -1   51.35    4.17
  -4 -26   1  254.02   12.16
   4  26  -1  236.84   12.11
  -5 -26   1  444.67   20.75
   5  26  -1  428.11   13.28
  -6 -26   1  104.13    5.10
   6  26  -1  110.56    5.16
  -7 -26   1   84.18    4.56
   7  26  -1   88.19    4.66
  -8 -26   1    6.38    5.49
   8  26  -1    6.48    3.20
  -9 -26   1   60.98    6.01
   9  26  -1   66.01    4.56
 -10 -26   1   90.33    8.07
  10  26  -1  107.72    8.54
  12 -25   1  202.05    8.02
 -12  25  -1  202.70    7.68
  11 -25   1    8.62    4.30
 -11  25  -1   11.25    3.67
  10 -25   1  143.44    7.00
 -10  25  -1  137.53    6.74
   9 -25   1   27.39    4.56
  -9  25  -1   33.25    4.43
   8 -25   1 1934.92   45.67
  -8  25  -1 1963.17   74.23
  -7  25  -1  110.24    5.39
   6 -25   1  157.22    6.22
  -6  25  -1  157.68    7.00
   5 -25   1    2.71    5.13
  -5  25  -1    6.43    3.72
   4 -25   1   68.38    4.74
  -4  25  -1   72.33    4.79
   3 -25   1   27.44    5.78
  -3  25  -1   28.98    3.18
   2 -25   1   40.20    4.19
  -2  25  -1   42.86    3.44
   1 -25   1  603.58   16.61
  -1  25  -1  602.49   19.06
   0 -25   1 1921.09   70.87
   0  25  -1 1833.58   43.72
  -1 -25   1  578.22   16.66
   1  25  -1  569.89   14.53
  -2 -25   1   38.30    5.57
   2  25  -1   47.02    5.00
   3  25  -1   26.43    3.23
  -4 -25   1   76.08    6.30
   4  25  -1   73.69    4.01
   5  25  -1    5.57    2.68
  -6 -25   1  133.31    8.62
   6  25  -1  135.63    5.81
  -7 -25   1   91.81    5.57
   7  25  -1   94.67    6.12
  -8 -25   1 1807.52   57.73
   8  25  -1 1842.33   63.35
   9  25  -1   31.32    3.46
  10  25  -1  124.62    5.47
 -11 -25   1    6.33    5.57
  11  25  -1    9.01    5.36
 -12 -25   1  134.09    9.61
  12  25  -1  144.12    6.33
  14 -24   1   37.78    4.53
 -14  24  -1   29.27    6.14
  13 -24   1   14.56    5.99
 -13  24  -1   17.45    4.37
  12 -24   1  122.72    8.31
 -12  24  -1  128.97    5.83
  11 -24   1   -1.98    5.34
 -11  24  -1   -0.13    3.23
  10 -24   1    8.20    5.34
 -10  24  -1    7.08    5.13
   9 -24   1    3.83    5.08
  -9  24  -1    5.10    3.65
   8 -24   1  103.24    4.92
  -8  24  -1  104.67    4.97
   7 -24   1   24.50    3.83
  -7  24  -1   34.81    4.09
   6 -24   1    8.15    3.54
  -6  24  -1    7.66    2.92
  -5  24  -1  354.69   11.25
   4 -24   1    4.87    4.53
  -4  24  -1    7.13    5.39
  -3  24  -1   72.59    6.59
   2 -24   1   45.07    5.99
  -2  24  -1   47.70    4.01
  -1  24  -1   37.52    4.17
   0 -24   1  102.38    5.03
   0  24  -1   96.52    4.90
  -1 -24   1   34.42    3.65
   1  24  -1   33.48    3.25
  -2 -24   1   41.40    3.91
   2  24  -1   39.45    5.00
  -3 -24   1   60.67    3.88
   3  24  -1   58.27    3.83
   4  24  -1    8.18    3.54
  -5 -24   1  337.61   11.46
   5  24  -1  342.45   11.43
  -6 -24   1    7.32    3.72
   6  24  -1    7.16    4.76
  -7 -24   1   26.19    3.49
   7  24  -1   31.74    3.52
  -8 -24   1   90.56    7.55
   8  24  -1   94.54    5.47
  -9 -24   1    2.14    3.83
   9  24  -1    2.24    3.44
  10  24  -1    1.69    2.42
 -11 -24   1    4.53    3.57
  11  24  -1   -0.31    3.12
 -12 -24   1  102.41    7.66
  12  24  -1   94.80    5.65
 -13 -24   1   16.51    3.41
  13  24  -1   16.51    3.78
 -14 -24   1   43.85    8.49
 -15  23  -1    2.47    4.14
  14 -23   1   37.49    4.22
 -14  23  -1   34.32    7.19
  13 -23   1  151.70    8.98
 -13  23  -1  158.75    8.12
  12 -23   1   97.75    6.30
 -12  23  -1  103.58    4.87
  11 -23   1   49.03    4.24
 -11  23  -1   53.22    4.66
  10 -23   1   12.39    2.47
 -10  23  -1   13.90    2.68
   9 -23   1   83.50    6.72
  -9  23  -1   74.08    4.84
   8 -23   1    8.10    2.68
  -8  23  -1   11.56    4.09
   7 -23   1   54.26    4.66
  -7  23  -1   49.52    3.20
   6 -23   1   34.94    5.78
  -6  23  -1   37.36    5.16
   5 -23   1   56.94    4.06
  -5  23  -1   55.36    5.60
   4 -23   1    5.60    4.61
  -4  23  -1    6.64    2.94
  -3  23  -1   89.57    6.20
   2 -23   1   31.97    3.05
  -2  23  -1   32.63    3.10
   1 -23   1   10.39    3.18
  -1  23  -1   11.07    4.50
   0 -23   1   39.16    3.78
   0  23  -1   33.35    3.25
  -1 -23   1   13.18    3.20
   1  23  -1    7.99    3.18
  -2 -23   1   31.61    4.35
   2  23  -1   36.48    2.94
   3  23  -1   88.14    4.61
  -4 -23   1    6.17    3.10
   4  23  -1    4.97    2.63
  -5 -23   1   60.23    5.60
   5  23  -1   56.87    4.84
  -6 -23   1   38.61    5.34
   6  23  -1   35.49    3.05
  -7 -23   1   43.72    3.59
   7  23  -1   44.11    3.72
  -8 -23   1    6.87    3.70
   8  23  -1    6.04    2.50
  -9 -23   1   60.67    7.24
   9  23  -1   75.17    4.97
 -10 -23   1   11.95    2.94
  10  23  -1    6.04    2.84
 -11 -23   1   48.43    5.42
  11  23  -1   47.91    3.54
  12  23  -1   89.41    4.69
 -13 -23   1  125.27    7.34
  13  23  -1  132.66    9.09
 -14 -23   1   28.04    3.67
  14  23  -1   23.20    4.37
 -15 -23   1    0.52    2.99
  15  23  -1    7.21    2.68
  17 -22   1    0.89    3.36
 -17  22  -1   -0.39    4.35
  16 -22   1    0.91    3.91
 -16  22  -1    5.36    2.97
  15 -22   1    2.76    2.94
 -15  22  -1    0.36    3.91
  14 -22   1   35.67    3.93
 -14  22  -1   35.33    3.67
  13 -22   1   41.84    6.07
 -13  22  -1   39.45    3.46
  12 -22   1   77.75    5.81
 -12  22  -1   77.38    4.30
  11 -22   1    6.51    3.15
 -11  22  -1   -0.73    3.07
  10 -22   1   12.21    2.68
 -10  22  -1   14.82    2.60
   9 -22   1    2.40    2.40
  -9  22  -1    0.08    2.60
   8 -22   1   61.11    6.04
  -8  22  -1   73.24    4.50
   7 -22   1   12.47    4.35
  -7  22  -1   13.38    3.12
   6 -22   1   28.41    3.02
  -5  22  -1   24.71    3.20
  -4  22  -1   -0.21    2.27
   3 -22   1   46.06    3.67
  -3  22  -1   41.30    3.44
   2 -22   1   13.41    3.10
  -2  22  -1   15.34    3.18
   1 -22   1    1.20    2.68
  -1  22  -1    0.36    1.98
   0 -22   1   38.54    5.31
   0  22  -1   33.93    3.52
  -1 -22   1    2.71    4.09
   1  22  -1    1.98    2.32
  -2 -22   1   14.84    2.86
   2  22  -1   11.87    2.29
  -3 -22   1   47.78    3.78
   3  22  -1   41.82    3.70
  -4 -22   1    3.96    2.99
   4  22  -1    0.68    2.08
  -5 -22   1   31.06    3.02
   5  22  -1   23.12    2.84
  -6 -22   1   27.16    3.78
   6  22  -1   23.43    2.68
   7  22  -1   12.94    2.55
  -8 -22   1   74.52    4.48
   8  22  -1   69.55    4.37
  -9 -22   1   -3.07    4.32
   9  22  -1    2.81    2.60
 -10 -22   1    9.37    2.73
  10  22  -1   14.01    2.68
 -11 -22   1  -14.84    4.66
  11  22  -1    5.10    2.66
  12  22  -1   68.32    5.60
  14  22  -1   25.23    3.28
  15  22  -1    0.34    2.60
 -16 -22   1    2.55    3.12
  16  22  -1    3.25    3.28
 -17 -22   1   -0.83    3.49
  17  22  -1   -0.16    3.31
  18 -21   1   96.91    5.18
 -18  21  -1   85.22    7.79
  17 -21   1   38.59    4.82
 -17  21  -1   54.39    4.84
  16 -21   1   84.99    6.43
 -16  21  -1   70.80    7.86
  15 -21   1   65.20    4.11
 -15  21  -1   70.67    5.16
  14 -21   1  117.82    6.59
 -14  21  -1  118.52    5.21
  13 -21   1  363.75   15.28
 -13  21  -1  362.47   11.14
  12 -21   1   74.08    4.40
 -12  21  -1   79.47    6.25
  11 -21   1   38.85    3.65
 -11  21  -1   34.40    5.23
  10 -21   1   25.52    2.81
 -10  21  -1   28.82    2.79
   9 -21   1  105.27    6.87
  -9  21  -1   97.69    6.48
   8 -21   1  410.75   11.74
  -8  21  -1  398.59   12.08
   7 -21   1  213.72    9.56
  -7  21  -1  191.07    6.41
   6 -21   1  254.88   13.28
  -6  21  -1  262.77    8.46
   5 -21   1  208.82    7.66
  -5  21  -1  216.22    7.66
   4 -21   1   46.03    3.36
  -4  21  -1   53.09    5.05
   3 -21   1  146.36    5.78
  -3  21  -1  131.39    6.72
   2 -21   1   29.94    4.76
  -2  21  -1   32.10    3.07
  -1  21  -1  118.94    6.64
   0 -21   1  179.04    9.01
   0  21  -1  204.55    7.03
  -1 -21   1  128.52    7.97
   1  21  -1  132.58    7.94
   2  21  -1   32.26    3.38
   3  21  -1  139.95    7.52
  -4 -21   1   41.84    3.52
   4  21  -1   45.44    3.54
  -5 -21   1  215.72    9.95
   5  21  -1  195.44    6.48
  -6 -21   1  237.23   10.44
   6  21  -1  268.61    8.96
  -7 -21   1  213.46   10.00
   7  21  -1  193.56    7.03
  -8 -21   1  390.46   11.64
   8  21  -1  379.53   11.77
  -9 -21   1  105.95    4.92
   9  21  -1  100.87    4.53
 -10 -21   1   30.18    3.12
  10  21  -1   25.70    2.94
 -11 -21   1   19.19    5.29
  11  21  -1   34.50    3.12
 -12 -21   1   62.46    6.46
  12  21  -1   57.39    5.83
 -13 -21   1  366.95   16.01
  13  21  -1  352.97   14.82
 -14 -21   1   91.00    6.72
  14  21  -1  100.97    6.72
 -15 -21   1   63.82    4.74
  15  21  -1   63.69    5.96
 -16 -21   1   66.76    5.96
  16  21  -1   58.27    4.32
 -17 -21   1   38.09    4.79
  17  21  -1   43.20    3.78
  18  21  -1   72.93    5.78
  19 -20   1   10.91    3.41
 -19  20  -1    5.08    4.06
  18 -20   1   47.31    6.17
 -18  20  -1   43.30    5.96
  17 -20   1    8.57    3.72
 -17  20  -1    9.84    4.11
  16 -20   1  179.69    7.68
 -16  20  -1  184.95    7.26
  15 -20   1  100.19    7.06
 -15  20  -1  105.64    7.16
  14 -20   1    2.32    2.53
 -14  20  -1    6.28    4.56
  13 -20   1   28.90    2.99
 -13  20  -1   29.50    3.67
  12 -20   1   88.01    4.90
 -12  20  -1   87.12    4.30
  11 -20   1    0.39    2.27
 -11  20  -1    0.08    2.40
  10 -20   1    3.83    2.73
 -10  20  -1    2.60    2.84
   9 -20   1   22.73    4.22
  -9  20  -1   21.59    3.15
   8 -20   1  191.77    9.82
  -8  20  -1  206.19    6.82
   7 -20   1   65.80    5.13
  -7  20  -1   62.07    3.38
   6 -20   1   13.62    4.09
  -6  20  -1    9.66    2.89
   5 -20   1  792.10   29.29
  -5  20  -1  776.86   19.76
  -4  20  -1   98.19    3.98
   3 -20   1   27.57    4.19
  -3  20  -1   31.09    3.44
   2 -20   1   10.31    1.90
  -2  20  -1    5.23    2.63
   1 -20   1   74.68    5.05
  -1  20  -1   69.03    3.98
   0  20  -1   22.52    2.97
  -1 -20   1   69.08    5.88
   1  20  -1   68.56    5.60
  -2 -20   1    9.87    3.93
   2  20  -1   11.56    2.47
  -3 -20   1   34.63    4.17
   3  20  -1   33.51    2.97
  -4 -20   1  114.36    8.12
   4  20  -1  102.64    4.58
  -5 -20   1  802.56   20.39
   5  20  -1  808.26   20.70
  -6 -20   1   16.01    4.40
   6  20  -1    9.97    2.55
  -7 -20   1   67.78    3.96
   7  20  -1   58.85    5.57
  -8 -20   1  205.15    7.58
   8  20  -1  198.46    7.42
  -9 -20   1   20.80    2.89
   9  20  -1   14.56    2.73
 -10 -20   1    0.42    2.37
  10  20  -1    4.14    2.68
 -11 -20   1    3.93    2.53
  11  20  -1   -1.33    2.32
 -13 -20   1   31.40    4.40
  13  20  -1   28.80    3.96
 -14 -20   1    0.73    3.23
  14  20  -1   -4.97    3.52
 -15 -20   1   89.08    4.56
  15  20  -1   93.55    5.47
 -16 -20   1  164.71    6.43
  16  20  -1  153.31    6.14
 -17 -20   1   15.39    6.20
  17  20  -1   13.02    4.17
 -18 -20   1   38.17    3.88
  18  20  -1   40.25    3.96
 -19 -20   1    8.88    6.01
  19  20  -1    4.74    4.14
  20 -19   1   50.62    5.47
 -20  19  -1   57.00    5.83
  19 -19   1  144.67    6.85
 -19  19  -1  125.16    7.32
  18 -19   1  160.47    9.87
 -18  19  -1  175.39    6.54
  17 -19   1   15.49    3.96
 -17  19  -1   20.26    3.85
  16 -19   1  122.33    5.18
 -16  19  -1  112.22    5.60
  15 -19   1   90.56    6.20
 -15  19  -1   90.22    4.61
  14 -19   1  159.40   10.55
 -14  19  -1  174.35    6.56
  13 -19   1  243.45   11.04
 -13  19  -1  240.95   11.61
  12 -19   1  194.58    9.95
 -12  19  -1  203.49    8.02
  11 -19   1   16.14    3.33
 -11  19  -1   20.70    2.45
  10 -19   1   16.09    4.24
 -10  19  -1   15.28    3.05
   9 -19   1   38.77    2.97
  -9  19  -1   37.44    2.86
   8 -19   1  900.36   31.38
  -8  19  -1  889.37   22.94
   7 -19   1   52.52    3.44
  -7  19  -1   54.29    4.24
   6 -19   1  160.78    6.56
  -6  19  -1  160.84    6.01
   5 -19   1   69.26    5.44
  -5  19  -1   90.27    4.32
   4 -19   1   11.27    3.41
  -4  19  -1    5.96    3.31
  -3  19  -1  157.27    5.70
  -2  19  -1   26.30    3.18
   1 -19   1   66.37    5.73
  -1  19  -1   65.38    3.46
   0  19  -1  271.21   13.28
  -1 -19   1   58.35    4.19
   1  19  -1   62.46    3.49
  -2 -19   1   20.15    2.86
   2  19  -1   27.57    4.01
  -3 -19   1  159.92    9.79
   3  19  -1  163.13    6.01
  -4 -19   1   10.91    4.14
   4  19  -1   11.43    2.89
   5  19  -1   83.35    3.67
  -6 -19   1  157.95    8.51
   6  19  -1  145.63    5.23
  -7 -19   1   59.31    3.70
   7  19  -1   57.91    3.80
  -8 -19   1  843.21   22.03
   8  19  -1  810.58   20.91
  -9 -19   1   42.68    3.05
   9  19  -1   37.57    3.15
 -10 -19   1   10.52    4.01
  10  19  -1   13.64    2.60
 -11 -19   1   25.96    4.84
  11  19  -1   21.35    3.18
 -13 -19   1  221.32    7.21
  13  19  -1  220.75    8.25
 -14 -19   1  149.46    8.20
  14  19  -1  117.17    5.49
 -15 -19   1   87.04    6.04
  15  19  -1   83.22    4.17
 -16 -19   1  106.39    5.75
  16  19  -1  108.27    5.42
 -17 -19   1   16.64    4.84
  17  19  -1   18.64    3.12
  18  19  -1  150.39    5.65
 -19 -19   1  122.72    8.88
  19  19  -1  127.82    8.62
 -20 -19   1   41.74    7.84
  20  19  -1   47.83    5.03
  21 -18   1   23.10    4.76
 -21  18  -1   25.67    6.12
  20 -18   1  306.00    9.35
 -20  18  -1  325.91   10.28
  19 -18   1    9.95    4.24
 -19  18  -1    9.09    5.47
  18 -18   1  101.57    5.57
  17 -18   1  166.62    9.58
 -17  18  -1  151.57    7.60
  16 -18   1  244.42   11.61
 -16  18  -1  237.10   11.20
  15 -18   1   88.32    4.22
 -15  18  -1  107.61    7.66
  14 -18   1   99.31    4.58
 -14  18  -1   93.09    6.04
  13 -18   1  284.62   10.10
 -13  18  -1  285.79    8.88
  12 -18   1  851.31   22.26
 -12  18  -1  808.79   20.05
  11 -18   1   65.41    3.85
 -11  18  -1   70.51    6.14
  10 -18   1  145.66    6.35
 -10  18  -1  154.79    6.30
   9 -18   1   92.80    6.54
  -9  18  -1   92.25    4.45
   8 -18   1   94.10    4.09
  -8  18  -1   93.97    4.53
   7 -18   1  152.63    5.70
   6 -18   1  109.51    4.24
  -6  18  -1  128.16    7.34
   5 -18   1  193.98    9.58
  -5  18  -1  184.48    6.54
   4 -18   1 1926.98   47.81
  -4  18  -1 1829.23   62.49
   3 -18   1   63.04    3.41
  -3  18  -1   69.49    5.44
   2 -18   1   97.90    6.09
  -2  18  -1  110.69    4.69
   1 -18   1  378.15   17.08
  -1  18  -1  398.20   11.22
   0  18  -1  634.57   17.47
  -1 -18   1  376.66   17.58
   1  18  -1  411.87   19.87
  -2 -18   1  105.40    4.76
   2  18  -1  111.23    5.05
  -3 -18   1   60.15    4.69
   3  18  -1   62.15    3.25
  -4 -18   1 1877.27   48.14
   4  18  -1 1939.14   48.59
  -5 -18   1  159.09    8.31
   5  18  -1  170.91    5.29
  -6 -18   1  104.05    6.43
   6  18  -1  111.18    5.13
  -7 -18   1  158.23    6.14
   7  18  -1  149.33    6.20
  -8 -18   1   94.00    5.08
   8  18  -1   84.67    4.53
   9  18  -1   87.02    6.12
 -10 -18   1  139.04    9.01
  10  18  -1  139.67    5.81
 -11 -18   1   67.65    5.31
  11  18  -1   69.03    5.86
  12  18  -1  848.05   32.31
 -13 -18   1  259.08   12.71
  13  18  -1  257.25   13.62
 -14 -18   1   89.54    4.48
  14  18  -1   90.33    4.35
 -15 -18   1   83.06    5.65
  15  18  -1   95.74    4.27
 -16 -18   1  228.01   12.73
  16  18  -1  232.31    7.42
 -17 -18   1  152.11    6.33
  17  18  -1  152.58    9.43
 -18 -18   1   88.32    6.28
  18  18  -1   99.15    5.05
 -19 -18   1    8.38    2.63
  19  18  -1    9.63    2.50
 -20 -18   1  289.64   13.46
  20  18  -1  286.18    9.37
 -21 -18   1   23.33    3.80
  21  18  -1   23.59    3.75
  22 -17   1   50.77    4.32
 -22  17  -1   41.45    4.56
  21 -17   1    8.15    5.39
 -21  17  -1   -1.33    3.88
  20 -17   1   93.50    4.90
 -20  17  -1   87.67    6.04
  19 -17   1    2.92    4.87
 -19  17  -1   -4.14    3.46
  18 -17   1   12.55    4.63
 -18  17  -1   13.23    3.36
  17 -17   1   17.21    4.06
 -17  17  -1   15.94    2.68
  16 -17   1   54.73    4.35
 -16  17  -1   57.57    4.06
 -15  17  -1    3.62    2.99
  14 -17   1  111.44    7.89
 -14  17  -1  126.18    7.92
  13 -17   1   67.67    4.90
 -13  17  -1   65.51    3.46
  12 -17   1  266.42   13.44
 -12  17  -1  258.58    8.80
 -11  17  -1  177.00    6.22
  10 -17   1   20.31    2.42
 -10  17  -1   13.96    2.32
   9 -17   1   32.60    2.47
  -9  17  -1   29.50    2.99
   8 -17   1   36.43    4.35
  -8  17  -1   40.51    3.15
   7 -17   1  141.44    5.65
  -7  17  -1  138.96    7.26
   6 -17   1   58.32    3.98
  -6  17  -1   61.21    3.33
   5 -17   1   34.40    2.89
  -5  17  -1   43.74    3.46
   4 -17   1   74.70    5.44
  -4  17  -1   72.31    3.72
  -3  17  -1    5.78    2.06
   2 -17   1   46.50    4.58
  -2  17  -1   49.13    3.20
  -1  17  -1  194.48    6.41
   0 -17   1    2.99    3.23
   0  17  -1    2.45    2.03
  -1 -17   1  168.78    6.28
   1  17  -1  186.79    6.59
  -2 -17   1   44.29    3.15
   2  17  -1   42.99    3.18
  -3 -17   1    3.46    2.27
   3  17  -1    4.48    2.53
  -4 -17   1   66.42    4.06
   4  17  -1   60.85    4.74
  -5 -17   1   36.82    2.79
   5  17  -1   39.24    3.57
  -6 -17   1   65.72    5.36
   6  17  -1   58.90    3.05
   7  17  -1  136.91    8.20
  -8 -17   1   39.45    4.84
   8  17  -1   38.38    2.94
  -9 -17   1   22.52    4.04
   9  17  -1   33.04    4.32
 -10 -17   1   17.89    4.56
  10  17  -1   16.40    2.99
  12  17  -1  240.28   11.35
 -13 -17   1   50.77    5.34
  13  17  -1   12.21    2.79
 -14 -17   1   99.02    4.74
  14  17  -1  116.57    5.21
 -15 -17   1    5.21    3.25
  15  17  -1    4.76    3.10
 -16 -17   1   56.37    5.88
  16  17  -1   55.75    3.75
 -17 -17   1   21.69    5.52
  17  17  -1   14.84    2.68
 -18 -17   1   18.56    5.49
  18  17  -1   13.02    5.36
 -19 -17   1   -3.25    4.82
  19  17  -1   -0.70    2.76
  20  17  -1   98.37    6.74
 -21 -17   1    1.77    5.34
  21  17  -1    0.83    4.01
 -22 -17   1   52.78    4.66
  22  17  -1   41.97    4.53
  23 -16   1   49.26    5.47
 -23  16  -1   51.35    4.69
  22 -16   1  110.11    5.68
 -22  16  -1  119.12    5.29
  21 -16   1   32.50    3.93
 -21  16  -1   25.15    5.68
  20 -16   1   94.75    7.08
 -20  16  -1  100.77    5.83
  19 -16   1   25.93    4.24
 -19  16  -1   25.02    4.58
  18 -16   1   60.54    4.14
  17 -16   1  234.73   10.91
 -17  16  -1  251.29    8.38
  16 -16   1   18.04    4.19
 -16  16  -1   21.27    3.07
  15 -16   1   -0.34    3.65
 -15  16  -1    3.93    3.62
  14 -16   1  117.93    6.33
 -14  16  -1  120.22    5.31
  13 -16   1   60.12    4.87
 -13  16  -1   66.42    3.98
  12 -16   1  109.41    6.35
 -12  16  -1  115.32    4.35
  11 -16   1  150.52    5.73
 -11  16  -1  159.35    8.64
  10 -16   1  798.81   22.60
 -10  16  -1  821.52   32.81
   9 -16   1  199.79    9.17
  -9  16  -1  206.58   10.47
   8 -16   1  109.05    4.45
  -8  16  -1  104.93    6.72
   7 -16   1  280.43   15.23
  -7  16  -1  274.91    8.31
   6 -16   1  312.48   14.76
  -6  16  -1  310.68   12.94
   5 -16   1 1155.17   31.19
   4 -16   1  605.77   16.27
  -4  16  -1  670.16   23.46
   3 -16   1  105.40    6.09
  -3  16  -1   95.32    6.93
   2 -16   1  328.05    9.01
  -2  16  -1  315.14    9.95
   1 -16   1 1322.20   43.64
  -1  16  -1 1295.93   41.50
   0 -16   1 3704.50   87.70
   0  16  -1 3743.40   84.49
  -1 -16   1 1322.07   49.63
   1  16  -1 1266.50   30.75
  -2 -16   1  326.12   10.39
   2  16  -1  302.66    9.95
   3  16  -1   81.34    4.82
  -4 -16   1  631.70   23.36
   4  16  -1  630.95   17.21
  -5 -16   1 1159.36   28.59
   5  16  -1 1109.42   27.34
  -6 -16   1  306.02   13.70
   6  16  -1  298.81    9.30
  -7 -16   1  266.18    8.75
   7  16  -1  248.04    8.49
  -8 -16   1   91.73    6.38
   8  16  -1   95.90    4.40
  -9 -16   1  186.30    7.99
   9  16  -1  180.70    5.81
  10  16  -1  751.94   26.77
 -12 -16   1  103.03    6.04
  12  16  -1  116.08    7.29
 -13 -16   1   71.66    6.30
  13  16  -1   64.42    5.70
  14  16  -1  118.03    5.65
 -15 -16   1    1.33    2.37
  15  16  -1    1.30    4.06
  16  16  -1   18.25    3.38
 -17 -16   1  239.13   12.13
  17  16  -1  234.39    7.34
 -18 -16   1   50.77    6.12
  18  16  -1   53.20    6.07
 -19 -16   1   23.93    5.52
  19  16  -1   19.76    3.62
 -20 -16   1   95.17    6.46
  20  16  -1   91.37    6.46
 -21 -16   1   37.13    6.07
  21  16  -1   37.49    3.70
 -22 -16   1   99.07    5.73
  22  16  -1   99.41    7.11
 -23 -16   1   53.66    4.14
  23  16  -1   52.80    4.14
  23 -15   1   11.46    3.88
 -23  15  -1   16.27    5.81
  22 -15   1   15.47    4.35
 -22  15  -1   16.25    4.11
  21 -15   1   74.55    4.50
 -21  15  -1   72.83    6.85
  20 -15   1   35.91    5.21
 -20  15  -1   38.46    4.50
  19 -15   1  117.98    5.23
 -19  15  -1  121.10    5.60
  18 -15   1  295.97   12.50
 -18  15  -1  274.49   11.74
  17 -15   1   -0.60    3.80
 -17  15  -1   -2.50    4.14
  16 -15   1   10.57    2.84
 -16  15  -1    5.83    3.75
  15 -15   1   22.18    2.50
 -15  15  -1   23.56    3.98
  14 -15   1   17.63    2.37
 -14  15  -1   19.22    2.94
  13 -15   1   99.36    6.69
 -13  15  -1   99.59    6.82
 -12  15  -1   37.91    2.92
  11 -15   1   -1.25    1.87
 -11  15  -1   -0.78    2.47
  10 -15   1   62.62    4.14
 -10  15  -1   63.35    5.10
   9 -15   1   11.48    3.67
  -9  15  -1    7.45    1.95
   8 -15   1 1940.83   65.51
  -8  15  -1 2058.62   69.76
  -7  15  -1   79.44    3.80
   6 -15   1    2.79    1.72
  -6  15  -1    1.17    1.85
   5 -15   1  106.99    3.96
  -5  15  -1   97.98    4.22
   4 -15   1   34.63    2.68
  -4  15  -1   32.16    2.14
  -3  15  -1   60.41    2.92
   2 -15   1  203.04    9.58
  -2  15  -1  194.22    6.85
   1 -15   1  271.37   12.13
  -1  15  -1  252.64    7.26
   0 -15   1  138.65    5.00
   0  15  -1  134.15    4.74
  -1 -15   1  277.43    7.94
   1  15  -1  262.28    7.55
  -2 -15   1  213.59    6.74
   2  15  -1  212.88    6.93
  -3 -15   1   69.63    3.15
   3  15  -1   63.27    2.94
  -4 -15   1   38.77    3.88
   4  15  -1   38.22    2.60
  -5 -15   1   99.33    6.54
   5  15  -1  100.45    4.09
   6  15  -1    2.66    2.11
  -7 -15   1   73.06    3.75
   7  15  -1   74.52    5.44
  -8 -15   1 1967.99   65.28
   8  15  -1 1945.85   47.44
  -9 -15   1    3.80    3.52
   9  15  -1    5.55    2.60
 -11 -15   1   -0.86    2.53
  11  15  -1   -0.81    3.88
 -12 -15   1   32.57    4.50
  12  15  -1   39.71    4.14
  13  15  -1   96.65    4.24
 -14 -15   1   16.82    3.80
  14  15  -1   19.66    2.53
 -15 -15   1   24.53    3.10
  15  15  -1   26.56    2.99
  16  15  -1    6.38    2.47
 -17 -15   1    2.19    2.99
  17  15  -1    2.21    2.00
 -18 -15   1  268.35    9.71
  18  15  -1  275.69    9.56
  19  15  -1  118.52    7.00
 -20 -15   1   33.59    5.65
  20  15  -1   37.52    3.28
 -21 -15   1   73.37    7.03
  21  15  -1   64.86    5.31
 -22 -15   1   15.62    3.18
  22  15  -1   12.99    2.97
 -23 -15   1    7.45    5.49
  23  15  -1    5.34    5.21
  24 -14   1   32.63    4.82
 -24  14  -1   31.66    4.48
  23 -14   1    7.92    2.97
 -23  14  -1    7.60    3.83
  22 -14   1    3.93    2.86
 -22  14  -1    7.71    3.59
  21 -14   1  181.82   10.13
 -21  14  -1  172.24    7.42
  20 -14   1   12.97    2.73
 -20  14  -1   15.39    4.43
  19 -14   1   16.79    4.61
 -19  14  -1   23.20    2.89
  18 -14   1   44.65    4.71
 -18  14  -1   45.64    3.78
  17 -14   1   -1.93    2.29
 -17  14  -1    5.13    4.01
  16 -14   1   29.68    2.55
 -16  14  -1   28.41    3.67
  15 -14   1   55.36    3.44
 -15  14  -1   64.55    4.27
  14 -14   1   33.72    4.45
 -14  14  -1   29.08    2.79
  13 -14   1    3.62    2.32
 -13  14  -1    0.57    3.59
  12 -14   1  129.72    8.10
 -12  14  -1  134.56    5.23
  11 -14   1  137.22    7.55
 -11  14  -1  134.33    5.16
  10 -14   1  164.22    7.52
 -10  14  -1  167.84    6.41
   9 -14   1   87.64    4.32
  -9  14  -1   90.12    3.91
   8 -14   1  142.56    5.52
  -8  14  -1  132.17    4.71
   7 -14   1   26.56    3.62
  -7  14  -1   24.14    2.66
   6 -14   1   23.95    3.25
  -6  14  -1   27.26    2.84
   5 -14   1  424.83   11.85
  -5  14  -1  414.65   16.64
   4 -14   1   52.05    3.07
  -4  14  -1   53.14    4.40
   3 -14   1   78.82    3.78
  -3  14  -1   84.26    4.14
   2 -14   1  117.20    6.54
  -2  14  -1  114.05    4.01
   1 -14   1  216.24   10.70
  -1  14  -1  223.01   11.38
   0 -14   1 1003.86   33.93
   0  14  -1 1020.81   25.41
   1  14  -1  217.23    6.59
  -2 -14   1  117.14    4.27
   2  14  -1  116.88    4.30
  -3 -14   1   75.54    3.46
   3  14  -1   79.13    5.65
  -4 -14   1   49.45    4.22
   4  14  -1   47.60    4.06
  -5 -14   1  413.01   11.09
   5  14  -1  408.04   15.00
  -6 -14   1   26.22    3.25
   6  14  -1   25.60    2.40
  -7 -14   1   22.55    2.73
   7  14  -1   18.67    2.50
   8  14  -1  126.73    4.35
  -9 -14   1   82.38    5.57
   9  14  -1   77.07    5.60
 -11 -14   1  130.29    5.26
  11  14  -1  125.40    6.82
 -12 -14   1  128.73    5.31
  12  14  -1  131.15    8.28
  13  14  -1    1.30    1.69
 -14 -14   1   29.81    3.49
  14  14  -1   26.48    2.60
 -15 -14   1   54.24    3.52
  15  14  -1   62.54    3.54
 -16 -14   1   32.52    3.46
  16  14  -1   22.70    2.37
 -17 -14   1    1.09    2.94
  17  14  -1    2.27    2.76
  18  14  -1   41.19    4.87
 -19 -14   1   18.85    2.73
  19  14  -1   19.01    2.81
 -20 -14   1   12.03    2.92
  20  14  -1   14.32    2.47
 -21 -14   1  191.77   10.68
  21  14  -1  183.10    7.03
 -22 -14   1    4.27    3.91
  22  14  -1    7.42    3.52
 -23 -14   1    7.81    3.65
  23  14  -1   11.87    3.85
 -24 -14   1   40.36    6.48
  24  14  -1   34.03    4.50
  25 -13   1   48.12    6.46
 -25  13  -1   62.59    8.51
  24 -13   1  117.66    7.68
 -24  13  -1  101.52    6.51
 -23  13  -1   15.26    3.91
  22 -13   1  300.94   13.59
 -22  13  -1  321.36    9.50
  21 -13   1   35.70    3.96
 -21  13  -1   31.74    5.21
  20 -13   1  400.12   15.75
 -20  13  -1  404.91   11.87
  19 -13   1  497.79   14.69
 -19  13  -1  508.67   14.69
  18 -13   1  422.75   12.29
 -18  13  -1  413.45   11.90
  17 -13   1 1182.11   40.80
 -17  13  -1 1158.55   39.71
  16 -13   1  151.64    6.93
 -16  13  -1  139.09    8.23
  15 -13   1   66.79    3.57
 -15  13  -1   68.35    3.57
 -14  13  -1  360.99   10.99
  13 -13   1  662.01   24.61
 -13  13  -1  640.19   23.46
  12 -13   1  204.03    6.25
 -12  13  -1  208.12    6.64
 -11  13  -1 1797.23   43.33
  10 -13   1   91.73    3.96
 -10  13  -1  100.58    4.30
   9 -13   1 1707.69   40.15
  -9  13  -1 1730.05   61.63
   8 -13   1   45.96    2.76
  -8  13  -1   43.25    2.63
   7 -13   1 1910.96   47.54
  -7  13  -1 1981.66   46.30
   6 -13   1  574.81   24.71
  -6  13  -1  564.58   14.89
   5 -13   1  239.60   10.31
  -5  13  -1  233.22    7.21
   4 -13   1  113.76    4.40
  -4  13  -1  101.52    5.34
   3 -13   1  543.93   20.08
  -3  13  -1  488.62   20.52
   2 -13   1   42.55    2.76
  -2  13  -1   39.53    2.27
   1 -13   1  665.92   26.92
  -1  13  -1  639.93   16.53
   0 -13   1   99.13    3.72
   0  13  -1   96.68    3.70
  -1 -13   1  655.45   25.73
   1  13  -1  636.70   22.78
  -2 -13   1   43.64    3.67
   2  13  -1   43.07    3.59
  -3 -13   1  515.47   14.27
   3  13  -1  569.21   22.89
  -4 -13   1   99.75    4.06
   4  13  -1  102.33    4.11
  -5 -13   1  225.04    7.13
   5  13  -1  221.37    7.08
  -6 -13   1  499.87   22.78
   6  13  -1  501.02   13.88
   7  13  -1 1944.47   67.52
   8  13  -1   44.65    2.53
  10  13  -1   95.45    6.14
 -12 -13   1  190.28    6.82
  12  13  -1  190.41    8.54
 -13 -13   1  588.64   16.69
  13  13  -1  609.44   17.11
  14  13  -1  331.30   12.58
  15  13  -1   55.46    4.56
 -16 -13   1  145.92    5.75
  16  13  -1  139.67    5.70
  17  13  -1 1148.73   29.37
 -18 -13   1  383.82   14.76
  18  13  -1  399.65   15.49
 -19 -13   1  482.71   19.22
  19  13  -1  490.86   18.85
 -20 -13   1  418.71   12.42
  20  13  -1  389.11   11.04
 -21 -13   1   37.47    5.42
  21  13  -1   46.16    5.42
 -22 -13   1  303.73   15.34
  22  13  -1  307.92   14.29
 -23 -13   1   13.72    3.59
  23  13  -1   10.57    3.88
  24  13  -1  107.61    7.03
 -25 -13   1   66.27    6.30
  25  13  -1   72.33    4.61
  25 -12   1    6.87    5.31
 -25  12  -1    0.10    5.29
  24 -12   1  347.99   18.17
 -24  12  -1  402.67   17.81
  23 -12   1   10.88    3.62
 -23  12  -1    9.97    3.52
  22 -12   1  348.20   10.88
 -22  12  -1  348.93   14.35
  21 -12   1   18.17    3.57
 -21  12  -1   23.69    4.90
  20 -12   1  310.89    9.32
 -20  12  -1  328.99   13.62
  19 -12   1   50.93    5.62
 -19  12  -1   50.28    5.42
  18 -12   1   91.73    4.17
 -18  12  -1   93.61    4.58
  17 -12   1  270.90    8.83
 -17  12  -1  272.56   12.78
  16 -12   1  376.01   16.07
 -16  12  -1  403.85   15.78
  15 -12   1   37.31    4.30
 -15  12  -1   33.67    3.52
  14 -12   1  326.15   14.11
 -14  12  -1  310.92   12.68
  13 -12   1 1561.64   38.98
 -13  12  -1 1595.20   38.54
  12 -12   1 1486.00   36.77
 -12  12  -1 1446.68   35.20
  11 -12   1  242.54    8.12
 -11  12  -1  241.94    8.02
 -10  12  -1  157.32    4.84
   9 -12   1   59.24    4.22
  -9  12  -1   63.32    4.61
   8 -12   1  331.10   10.02
  -8  12  -1  333.67    9.92
   7 -12   1  789.96   20.02
  -7  12  -1  781.00   30.80
   6 -12   1  101.31    5.78
  -6  12  -1  102.25    5.49
   5 -12   1   55.51    2.92
  -5  12  -1   48.69    2.60
   4 -12   1 4272.64   98.74
  -4  12  -1 4188.65   95.43
   3 -12   1  370.80   10.62
  -3  12  -1  378.88   12.00
   2 -12   1    6.17    1.98
  -2  12  -1    8.07    1.93
   1 -12   1  121.67    4.37
  -1  12  -1  125.61    4.53
   0 -12   1   31.12    2.29
   0  12  -1   30.28    2.53
   1  12  -1  123.60    6.80
  -2 -12   1    9.45    1.51
   2  12  -1    8.90    1.67
  -3 -12   1  363.59   16.14
   3  12  -1  367.89   10.81
  -4 -12   1 4224.63  133.65
   4  12  -1 4041.64  128.31
  -5 -12   1   52.54    2.94
   5  12  -1   43.90    3.25
  -6 -12   1  113.84    4.56
   6  12  -1  109.80    3.98
  -7 -12   1  747.75   28.59
  -8 -12   1  307.12   14.03
   8  12  -1  294.10   12.26
 -10 -12   1  136.85    7.73
  10  12  -1  157.01    7.60
  11  12  -1  262.10   10.70
 -12 -12   1 1381.67   52.39
  12  12  -1 1443.30   36.37
 -13 -12   1 1555.73   54.63
  13  12  -1 1528.26   39.21
 -14 -12   1  292.56   14.42
  14  12  -1  289.07    9.63
 -15 -12   1   28.75    3.07
  15  12  -1   39.13    4.66
 -16 -12   1  383.90   16.79
  16  12  -1  392.91   10.99
 -17 -12   1  244.18   12.89
  17  12  -1  264.00    8.75
 -18 -12   1   85.92    4.35
  18  12  -1   83.03    4.50
 -19 -12   1   54.91    4.50
  19  12  -1   50.83    4.40
 -20 -12   1  322.11    9.69
  20  12  -1  328.08   10.31
  21  12  -1   15.99    2.92
 -22 -12   1  324.61   13.31
  22  12  -1  345.42   11.07
 -23 -12   1   25.05    5.57
  23  12  -1   11.90    5.13
 -24 -12   1  362.29   10.73
  24  12  -1  383.90   11.51
 -25 -12   1    0.31    3.10
  25  12  -1   -0.91    2.89
 -26  11  -1  179.63    7.24
  25 -11   1   71.03    4.56
 -25  11  -1   75.15    6.12
  24 -11   1   46.95    4.43
 -24  11  -1   52.44    6.87
  23 -11   1   18.64    3.59
 -23  11  -1   13.75    5.18
  22 -11   1    3.57    4.24
 -22  11  -1    0.89    4.74
  21 -11   1   16.95    3.49
 -21  11  -1   16.25    3.80
  20 -11   1   22.52    2.71
 -20  11  -1   23.25    3.15
  19 -11   1   38.77    4.84
 -19  11  -1   41.06    3.15
  18 -11   1   14.48    2.45
 -18  11  -1   15.41    2.94
  17 -11   1   28.04    2.94
 -17  11  -1   28.38    3.49
  16 -11   1  154.90    8.15
 -16  11  -1  159.19    5.44
  15 -11   1  137.14    7.26
 -15  11  -1  150.81    5.94
  14 -11   1   30.26    4.04
 -14  11  -1   25.78    2.92
  13 -11   1  204.14    6.35
 -13  11  -1  203.49    6.59
  12 -11   1   40.02    3.57
 -12  11  -1   39.66    3.98
  11 -11   1   35.93    2.71
 -11  11  -1   35.26    3.20
  10 -11   1   11.87    2.42
 -10  11  -1    9.63    2.40
   9 -11   1   67.80    3.25
  -9  11  -1   72.31    3.23
   8 -11   1   50.93    2.40
  -8  11  -1   51.74    2.81
   7 -11   1   20.62    1.87
  -7  11  -1   27.68    1.98
   6 -11   1  268.06   12.21
  -6  11  -1  256.86   10.57
   5 -11   1   89.34    5.65
  -5  11  -1   78.82    3.20
   4 -11   1  259.49   10.05
  -4  11  -1  278.03   10.83
   3 -11   1   99.36    4.24
  -3  11  -1   92.36    3.96
   2 -11   1   31.58    2.29
  -2  11  -1   31.58    2.06
   1 -11   1   34.32    3.75
  -1  11  -1   31.69    2.27
   0 -11   1  533.88   15.13
   0  11  -1  532.06   14.66
  -1 -11   1   35.85    3.49
   1  11  -1   33.74    3.33
  -2 -11   1   31.69    2.14
   2  11  -1   29.55    2.00
  -3 -11   1   90.33    5.68
   3  11  -1   96.50    5.26
  -4 -11   1  251.52    8.51
   4  11  -1  259.60    7.92
  -5 -11   1   85.12    3.28
   5  11  -1   77.05    2.97
   6  11  -1  255.27    7.66
  -7 -11   1   24.61    2.32
   7  11  -1   23.41    2.16
 -10 -11   1    8.70    2.94
  10  11  -1   10.78    3.23
 -11 -11   1   29.63    3.49
  11  11  -1   30.46    3.02
 -12 -11   1   34.16    4.58
  12  11  -1   32.68    2.55
 -13 -11   1  195.93    7.32
  13  11  -1  186.53    6.95
 -14 -11   1   28.98    3.02
  14  11  -1   25.62    4.04
 -15 -11   1  140.81    5.26
  15  11  -1  140.99    5.39
 -16 -11   1  158.67    6.17
  16  11  -1  162.19    6.43
 -17 -11   1   29.47    3.91
  17  11  -1   25.39    3.25
  18  11  -1   10.34    2.45
 -19 -11   1   43.22    3.67
  19  11  -1   39.34    3.36
 -20 -11   1   19.06    3.20
  20  11  -1   21.61    4.35
 -21 -11   1   13.64    3.28
  21  11  -1   12.78    4.76
 -22 -11   1    0.86    3.28
  22  11  -1    1.80    2.99
 -23 -11   1   15.54    4.63
  23  11  -1   12.55    4.04
 -24 -11   1   44.60    6.82
  24  11  -1   48.59    4.63
  25  11  -1   75.35    5.31
 -26 -11   1  170.52    6.77
  26  11  -1  153.88    6.93
  26 -10   1   68.51    5.05
 -26  10  -1   71.01    7.71
  25 -10   1  416.76   12.39
 -25  10  -1  445.87   13.77
  24 -10   1   84.36    6.93
 -24  10  -1   86.16    5.65
  23 -10   1   39.16    4.43
 -23  10  -1   30.62    4.90
  22 -10   1    9.43    3.57
 -22  10  -1   13.04    3.44
  21 -10   1   90.87    4.22
 -21  10  -1   87.93    5.47
  20 -10   1   27.70    2.86
 -20  10  -1   29.60    3.44
  19 -10   1   17.58    4.22
 -19  10  -1   22.76    2.68
  18 -10   1  180.96    6.74
 -18  10  -1  188.44    9.27
  17 -10   1  125.71    6.48
 -17  10  -1  125.11    5.26
  16 -10   1  311.93   13.15
 -16  10  -1  312.38    9.74
  15 -10   1  330.91   13.57
 -15  10  -1  322.24   13.33
  14 -10   1   11.43    2.19
 -14  10  -1    9.95    2.34
  13 -10   1  133.29    6.51
 -13  10  -1  138.73    4.84
  12 -10   1   65.17    3.20
 -12  10  -1   66.84    3.20
  11 -10   1   84.67    4.97
 -11  10  -1   82.44    5.00
  10 -10   1  114.64    5.10
 -10  10  -1  111.26    3.88
   9 -10   1   93.63    6.20
  -9  10  -1   84.10    5.16
   8 -10   1    0.76    1.69
  -8  10  -1    0.34    2.42
   7 -10   1    8.18    1.46
  -7  10  -1    8.31    1.98
   6 -10   1   68.01    2.86
  -6  10  -1   66.27    4.27
   5 -10   1 1638.22   39.34
  -5  10  -1 1686.68   58.45
   4 -10   1   11.74    1.93
  -4  10  -1   10.34    1.90
   3 -10   1  564.32   20.86
  -3  10  -1  560.23   21.95
   2 -10   1  266.55    8.18
  -2  10  -1  267.72   12.81
   1 -10   1 1330.27   32.55
  -1  10  -1 1309.39   31.01
   0  10  -1  349.66   11.22
  -1 -10   1 1281.79   32.03
   1  10  -1 1288.19   31.32
  -2 -10   1  260.61    7.63
  -3 -10   1  551.79   20.47
   3  10  -1  546.27   20.28
  -4 -10   1    9.17    1.80
   4  10  -1    9.63    1.93
   5  10  -1 1621.14   37.08
  -6 -10   1   66.76    4.32
   6  10  -1   57.70    2.86
  -7 -10   1    6.64    2.92
   7  10  -1    6.17    2.03
  -9 -10   1   91.39    5.31
   9  10  -1   87.12    5.10
 -10 -10   1  108.50    4.48
  10  10  -1  122.17    6.41
 -11 -10   1   84.10    5.83
  11  10  -1   82.38    3.70
 -12 -10   1   70.64    4.95
  12  10  -1   69.08    3.72
 -13 -10   1  135.16    5.08
  13  10  -1  122.48    7.66
 -14 -10   1    9.50    2.08
  14  10  -1   10.83    3.12
 -15 -10   1  326.46   14.87
  15  10  -1  321.23   10.28
 -16 -10   1  301.15    9.17
  16  10  -1  289.15    9.63
  17  10  -1  122.33    6.43
 -18 -10   1  161.17    9.56
  18  10  -1  171.61    6.25
 -19 -10   1   22.99    3.07
  19  10  -1   26.01    2.50
 -20 -10   1   29.63    3.33
  20  10  -1   27.11    3.41
 -21 -10   1   86.13    4.79
  21  10  -1   90.30    4.79
 -22 -10   1   10.75    3.18
  22  10  -1   13.20    3.28
 -23 -10   1   36.19    4.97
  23  10  -1   35.02    5.23
 -24 -10   1   96.08    4.92
  24  10  -1   79.68    4.63
 -25 -10   1  402.86   12.91
  25  10  -1  418.35   12.63
  26  10  -1   70.17    4.40
  26  -9   1   23.38    4.50
 -26   9  -1   22.08    5.88
  25  -9   1   19.22    5.75
 -25   9  -1   21.95    5.18
  24  -9   1    5.94    5.18
 -24   9  -1    3.75    3.62
  23  -9   1   16.01    3.70
 -23   9  -1   17.78    3.62
  22  -9   1    7.03    2.94
 -22   9  -1    9.19    2.89
  21  -9   1    5.29    2.47
 -21   9  -1    2.29    2.66
  20  -9   1   13.41    2.14
 -20   9  -1   15.36    4.09
  19  -9   1   12.71    2.79
 -19   9  -1   12.39    2.81
  18  -9   1   24.24    2.94
 -18   9  -1   24.40    2.55
  17  -9   1   32.26    3.15
 -17   9  -1   33.46    4.14
  16  -9   1   45.05    3.15
 -16   9  -1   36.17    4.19
  15  -9   1   23.51    2.55
 -15   9  -1   27.05    2.34
  14  -9   1   60.95    3.28
 -14   9  -1   60.38    3.07
  13  -9   1   42.23    3.02
 -13   9  -1   45.23    3.91
 -12   9  -1   40.36    2.55
  11  -9   1   81.91    3.57
 -11   9  -1   89.70    3.85
  10  -9   1   22.26    3.25
 -10   9  -1   21.51    3.15
   9  -9   1  154.35    5.18
  -9   9  -1  154.20    7.45
   8  -9   1  203.93    6.95
  -8   9  -1  213.90    9.27
   7  -9   1    6.22    2.00
  -7   9  -1    3.46    1.46
   6  -9   1    9.30    1.54
  -6   9  -1   11.80    2.53
   5  -9   1   32.08    3.07
  -5   9  -1   31.38    1.95
   4  -9   1   20.52    1.43
  -4   9  -1   23.10    1.85
   3  -9   1   17.65    1.80
  -3   9  -1   13.98    1.61
   2  -9   1    0.21    1.30
  -2   9  -1    2.86    1.33
   1  -9   1  433.37   10.83
  -1   9  -1  459.10   15.80
   0  -9   1  443.89   12.84
   0   9  -1  445.27   12.29
  -1  -9   1  439.18   17.00
   1   9  -1  447.56   12.60
  -3  -9   1   15.36    1.67
   3   9  -1   14.56    1.59
  -4  -9   1   22.57    2.71
   4   9  -1   23.82    1.74
   5   9  -1   23.33    1.82
  -6  -9   1    5.65    2.55
   6   9  -1    8.31    2.71
  -7  -9   1    5.94    2.50
   7   9  -1    4.90    2.89
  -9  -9   1  142.90    5.26
 -11  -9   1   76.99    4.50
  11   9  -1   87.59    6.04
 -12  -9   1   41.63    3.49
  12   9  -1   45.70    3.62
 -13  -9   1   40.44    4.22
  13   9  -1   41.19    2.60
 -14  -9   1   64.05    5.21
  14   9  -1   58.25    4.63
 -15  -9   1   24.48    2.29
  15   9  -1   25.52    3.28
 -16  -9   1   36.74    3.23
  16   9  -1   35.33    2.92
 -17  -9   1   36.37    3.44
  17   9  -1   32.68    3.70
 -18  -9   1   22.99    2.40
  18   9  -1   24.37    2.34
 -19  -9   1   15.80    3.15
  19   9  -1   12.11    2.89
 -20  -9   1   14.09    2.53
  20   9  -1   11.93    3.05
 -21  -9   1    2.63    2.40
 -22  -9   1    5.29    2.37
  22   9  -1    6.38    2.14
 -23  -9   1   17.76    4.43
  23   9  -1   16.20    3.80
 -24  -9   1    7.29    4.48
  24   9  -1    6.30    2.86
 -25  -9   1   22.84    3.85
  25   9  -1   14.95    2.84
 -26  -9   1   29.34    5.47
  26   9  -1   20.65    3.85
  27  -8   1   86.71    5.16
 -27   8  -1   91.13    7.71
  26  -8   1   14.01    5.57
 -26   8  -1   11.90    3.23
  25  -8   1  365.18   16.14
 -25   8  -1  355.21   14.24
  24  -8   1  638.60   27.42
 -24   8  -1  672.14   18.77
  23  -8   1   29.01    3.98
 -23   8  -1   31.12    3.62
  22  -8   1  537.24   21.06
 -22   8  -1  524.82   15.47
  21  -8   1  117.30    7.79
 -21   8  -1  114.38    6.54
  20  -8   1  598.09   15.41
 -20   8  -1  595.20   22.34
  19  -8   1   62.91    3.62
 -19   8  -1   72.44    5.47
  18  -8   1  400.67   15.65
 -18   8  -1  431.08   12.94
  17  -8   1  205.67    6.80
 -17   8  -1  204.68    7.45
  16  -8   1  298.60   12.06
 -16   8  -1  294.85    9.74
  15  -8   1  747.08   19.48
 -15   8  -1  739.92   25.39
  14  -8   1   54.76    2.81
 -14   8  -1   53.43    3.10
  13  -8   1 1199.22   30.23
 -13   8  -1 1286.21   45.93
  12  -8   1 1432.47   47.70
 -12   8  -1 1384.01   36.48
  11  -8   1   82.62    3.88
 -11   8  -1   86.39    5.13
  10  -8   1  233.74    8.15
 -10   8  -1  233.48    6.59
   9  -8   1   69.76    4.43
  -9   8  -1   71.71    3.23
   8  -8   1    6.69    1.67
  -8   8  -1    8.07    1.48
   7  -8   1  442.88   12.99
  -7   8  -1  412.62   16.22
   6  -8   1   52.62    3.65
  -6   8  -1   55.02    2.34
   5  -8   1   59.78    2.50
  -5   8  -1   63.51    3.33
   4  -8   1  814.59   20.96
  -4   8  -1  807.41   28.85
   3  -8   1  351.98    9.56
  -3   8  -1  349.61   13.04
   2  -8   1   12.06    1.35
  -2   8  -1   12.08    2.37
   1  -8   1   77.49    3.15
  -1   8  -1   75.46    3.20
   0  -8   1   16.77    2.21
   0   8  -1   17.29    1.48
  -1  -8   1   73.92    2.81
   1   8  -1   73.24    3.23
  -2  -8   1    8.36    1.38
   2   8  -1   10.49    1.43
  -3  -8   1  335.03   12.50
   3   8  -1  335.73    8.77
  -4  -8   1  758.01   28.07
   4   8  -1  746.89   18.17
   5   8  -1   59.91    2.58
  -6  -8   1   43.25    3.52
   6   8  -1   45.07    3.59
   8   8  -1    7.86    2.11
  -9  -8   1   73.14    5.08
   9   8  -1   75.09    4.48
 -10  -8   1  223.22    7.34
  10   8  -1  232.52   11.07
 -11  -8   1   74.42    3.83
  11   8  -1   86.05    3.91
 -12  -8   1 1359.54   35.93
  12   8  -1 1408.25   51.92
 -13  -8   1 1179.33   28.82
  13   8  -1 1211.64   42.55
 -14  -8   1   45.75    4.24
  14   8  -1   52.93    3.02
 -15  -8   1  694.84   25.62
  15   8  -1  743.04   20.57
 -16  -8   1  303.08   14.42
  16   8  -1  300.24    9.66
 -17  -8   1  224.45   10.91
  17   8  -1  218.17   10.39
 -18  -8   1  420.17   19.94
  18   8  -1  433.66   12.47
 -19  -8   1   62.49    3.85
  19   8  -1   72.28    3.67
 -20  -8   1  563.17   15.57
  20   8  -1  584.44   24.40
 -21  -8   1  117.93    4.74
  21   8  -1  112.43    6.43
 -22  -8   1  512.87   19.87
  22   8  -1  539.06   16.92
  23   8  -1   33.20    3.38
 -24  -8   1  664.64   25.46
  24   8  -1  677.50   26.51
 -25  -8   1  359.24   10.23
  25   8  -1  371.45   11.17
 -26  -8   1   13.64    3.33
  26   8  -1   10.31    5.57
  27   8  -1   80.01    4.40
  27  -7   1  170.05    7.47
 -27   7  -1  168.62   12.06
  26  -7   1  106.16    7.52
 -26   7  -1  113.71    7.42
  25  -7   1    4.56    3.65
 -25   7  -1    4.40    2.58
  24  -7   1   26.71    4.97
 -24   7  -1   38.33    5.21
 -23   7  -1    7.06    3.12
  22  -7   1   79.44    5.13
 -22   7  -1   68.69    5.57
  21  -7   1   12.16    4.11
 -21   7  -1    9.61    4.01
  20  -7   1  433.89   18.83
 -20   7  -1  461.94   13.25
  19  -7   1   45.62    4.61
 -19   7  -1   45.77    3.20
  18  -7   1   12.47    2.53
 -18   7  -1    9.24    2.03
  17  -7   1  212.18    6.64
 -17   7  -1  228.56   10.70
  16  -7   1  288.45   12.94
 -16   7  -1  275.61    8.77
  15  -7   1   28.38    2.50
 -15   7  -1   24.32    3.20
  14  -7   1   65.82    3.18
 -14   7  -1   72.05    4.76
  13  -7   1   74.83    3.57
 -13   7  -1   77.46    4.63
  12  -7   1  519.71   14.16
 -12   7  -1  533.31   21.59
 -11   7  -1  179.79    5.83
  10  -7   1   28.72    2.66
 -10   7  -1   30.39    1.93
   9  -7   1  614.99   24.50
  -9   7  -1  633.11   23.28
   8  -7   1   73.95    4.69
  -8   7  -1   71.11    4.14
   7  -7   1  499.66   13.28
  -7   7  -1  496.98   13.02
   6  -7   1   24.92    2.40
  -6   7  -1   23.28    1.82
   5  -7   1   -0.26    1.93
  -5   7  -1    1.12    1.20
   4  -7   1   84.23    3.25
  -4   7  -1   75.01    3.62
   3  -7   1   61.37    3.25
  -3   7  -1   60.38    2.47
   2  -7   1   41.76    3.12
  -2   7  -1   36.17    1.72
   1  -7   1   74.52    2.68
  -1   7  -1   72.36    2.63
   0  -7   1  427.38   10.94
   0   7  -1  433.24   11.53
  -1  -7   1   72.28    3.72
   1   7  -1   71.24    3.36
   2   7  -1   31.09    2.81
  -3  -7   1   60.12    2.47
   3   7  -1   57.88    2.66
  -4  -7   1   79.44    3.28
   4   7  -1   72.05    2.68
  -5  -7   1   -1.54    2.21
   5   7  -1    1.43    2.19
  -6  -7   1   26.06    2.84
   6   7  -1   21.06    2.03
  -8  -7   1   61.14    4.58
   8   7  -1   58.90    3.52
  -9  -7   1  614.39   25.31
   9   7  -1  608.76   23.10
 -10  -7   1   28.09    2.40
  10   7  -1   31.01    1.98
 -11  -7   1  175.39    6.17
  11   7  -1  176.72    6.07
 -12  -7   1  500.29   13.46
 -13  -7   1   77.57    3.15
  13   7  -1   79.44    3.67
 -14  -7   1   71.58    4.87
  14   7  -1   64.70    3.25
 -15  -7   1   20.60    3.57
  15   7  -1   24.06    2.79
 -16  -7   1  266.65    8.51
  16   7  -1  276.70    8.31
 -17  -7   1  209.99    6.54
  17   7  -1  209.89   10.10
 -18  -7   1    9.69    2.32
  18   7  -1    9.04    3.49
 -19  -7   1   43.51    2.89
  19   7  -1   38.98    3.05
 -20  -7   1  444.65   13.02
  20   7  -1  442.54   20.02
 -21  -7   1   12.42    2.94
  21   7  -1    8.38    2.86
 -22  -7   1   78.79    6.41
  22   7  -1   73.14    4.19
 -23  -7   1    3.41    3.75
  23   7  -1    6.04    3.07
 -24  -7   1   30.75    4.87
  24   7  -1   31.32    3.88
 -25  -7   1    5.78    5.52
  25   7  -1    3.91    5.44
 -26  -7   1  112.51    5.44
  26   7  -1  119.44    7.29
 -27  -7   1  147.22   11.72
  27   7  -1  155.68    6.38
  27  -6   1   25.33    4.17
 -27   6  -1   27.89    6.51
  26  -6   1   78.14    4.71
 -26   6  -1   69.70    5.52
  25  -6   1   10.31    5.21
 -25   6  -1   11.17    3.10
  24  -6   1   28.25    4.87
 -24   6  -1   26.82    4.79
  23  -6   1    8.77    4.40
 -23   6  -1    3.65    3.23
  22  -6   1   11.17    3.12
  21  -6   1  176.15    7.11
 -21   6  -1  171.20    6.01
  20  -6   1  122.77    4.53
 -20   6  -1  127.53    5.00
  19  -6   1   45.38    2.84
 -19   6  -1   45.88    4.17
  18  -6   1   14.06    2.16
  17  -6   1  106.68    4.56
 -17   6  -1  109.72    5.94
  16  -6   1  292.74   11.66
 -16   6  -1  311.70    9.89
  15  -6   1   53.90    2.94
 -15   6  -1   57.60    3.31
  14  -6   1   12.86    2.08
 -14   6  -1   12.00    1.72
  13  -6   1   43.07    3.20
 -13   6  -1   37.60    3.36
  12  -6   1   51.06    3.12
 -12   6  -1   58.45    4.09
  11  -6   1   18.64    2.99
 -11   6  -1   19.74    1.74
  10  -6   1   25.60    2.40
 -10   6  -1   28.64    2.00
   9  -6   1   39.19    2.73
  -9   6  -1   39.42    2.16
   8  -6   1   96.55    3.18
  -8   6  -1  104.26    4.01
   7  -6   1   72.33    4.45
  -7   6  -1   62.15    4.27
   6  -6   1   47.23    2.94
  -6   6  -1   53.56    3.23
   5  -6   1  320.42    9.43
  -5   6  -1  321.77    8.72
   4  -6   1   46.87    2.50
  -4   6  -1   44.94    2.14
   3  -6   1  154.30    7.00
  -3   6  -1  154.53    4.63
   2  -6   1   90.59    4.01
  -2   6  -1   96.70    4.87
   1  -6   1  604.96   16.09
  -1   6  -1  620.51   15.54
   0  -6   1 1425.20   33.77
   0   6  -1 1450.77   34.21
   2   6  -1   85.79    3.15
  -3  -6   1  144.30    5.03
   3   6  -1  146.33    5.03
  -5  -6   1  308.81   13.02
   5   6  -1  288.63    7.21
   7   6  -1   68.06    3.98
  -8  -6   1   97.98    3.62
   8   6  -1   98.08    5.03
  -9  -6   1   33.98    3.25
   9   6  -1   41.22    3.18
 -10  -6   1   25.33    2.00
  10   6  -1   23.59    2.99
 -11  -6   1   17.68    1.80
  11   6  -1   15.94    1.82
 -12  -6   1   51.01    2.92
  12   6  -1   53.43    3.88
 -13  -6   1   36.45    3.54
  13   6  -1   42.21    2.37
 -14  -6   1   12.60    2.00
  14   6  -1   11.53    2.03
  15   6  -1   52.41    2.66
 -16  -6   1  299.64   13.62
  16   6  -1  289.59   10.57
 -17  -6   1  110.50    6.80
  17   6  -1  103.47    4.37
 -18  -6   1   18.98    3.80
  18   6  -1   15.96    2.42
 -19  -6   1   41.11    3.85
  19   6  -1   45.41    3.67
 -20  -6   1  116.13    6.95
  20   6  -1  118.11    6.61
 -21  -6   1  167.32    6.04
  21   6  -1  158.28    6.07
 -22  -6   1   10.15    2.40
  22   6  -1    9.04    3.96
 -23  -6   1    6.04    4.50
  23   6  -1    2.37    2.37
 -24  -6   1   32.05    3.98
  24   6  -1   29.19    5.23
 -25  -6   1   17.08    5.94
  25   6  -1    8.28    3.52
 -26  -6   1   73.58    7.16
  26   6  -1   75.93    4.22
 -27  -6   1   19.32    6.04
  27   6  -1   26.09    6.09
  27  -5   1  215.91    8.10
 -27   5  -1  235.82    8.93
  26  -5   1 1006.23   37.18
 -26   5  -1 1001.39   25.00
  25  -5   1   18.90    5.60
 -25   5  -1   16.43    5.18
  24  -5   1   13.38    2.97
 -24   5  -1   12.29    2.71
  23  -5   1    5.55    3.05
 -23   5  -1    4.17    2.55
  22  -5   1  144.85    8.44
 -22   5  -1  144.41    8.05
 -21   5  -1  724.74   18.90
  20  -5   1  176.28    5.55
 -20   5  -1  179.50    8.28
  19  -5   1  772.15   20.13
 -19   5  -1  811.94   21.12
  18  -5   1  902.91   30.54
 -18   5  -1  915.25   24.14
  17  -5   1  134.64    4.79
 -17   5  -1  140.86    5.55
  16  -5   1 4272.67   97.02
 -16   5  -1 4186.80   98.03
 -15   5  -1   37.36    2.58
  14  -5   1  223.87    9.35
  13  -5   1  163.02    6.98
 -13   5  -1  151.49    5.23
  12  -5   1 1205.57   44.21
 -12   5  -1 1163.71   28.22
  11  -5   1  619.15   21.66
 -11   5  -1  603.32   15.91
  10  -5   1  814.57   21.69
 -10   5  -1  759.44   27.47
   9  -5   1  384.58   10.65
  -9   5  -1  376.82   10.47
   8  -5   1  140.11    6.14
  -8   5  -1  139.20    4.61
   7  -5   1   52.75    3.20
  -7   5  -1   48.98    2.92
   6  -5   1  247.18   10.15
  -6   5  -1  251.26    7.42
   5  -5   1   49.21    3.15
  -5   5  -1   50.02    3.36
   4  -5   1  228.64   10.31
  -4   5  -1  217.78    6.61
   3  -5   1   46.89    2.08
  -3   5  -1   46.92    3.18
   2  -5   1   63.17    2.68
  -2   5  -1   61.32    2.58
  -2  -5   1   60.33    4.14
   2   5  -1   58.92    2.42
  -3  -5   1   44.78    2.16
   3   5  -1   43.51    2.14
  -4  -5   1  208.17    8.31
   4   5  -1  195.78    6.17
   5   5  -1   44.97    3.28
  -7  -5   1   52.65    3.33
   7   5  -1   50.23    2.84
  -8  -5   1  133.00    5.91
   8   5  -1  139.04    5.49
  -9  -5   1  358.49   10.52
   9   5  -1  361.46    9.69
 -10  -5   1  758.27   19.92
  10   5  -1  772.31   19.63
 -11  -5   1  592.80   15.52
  11   5  -1  614.05   17.99
  12   5  -1 1144.26   39.26
 -13  -5   1  137.56    4.95
  13   5  -1  142.82    4.84
 -14  -5   1  201.17    6.09
  14   5  -1  212.62   10.18
 -15  -5   1   43.17    3.62
  15   5  -1   38.09    3.25
 -16  -5   1 4194.43  145.79
  16   5  -1 4249.83  133.76
  17   5  -1  136.78    6.90
 -18  -5   1  876.93   22.60
  18   5  -1  931.35   24.55
 -19  -5   1  789.10   20.21
  19   5  -1  801.96   30.20
 -20  -5   1  169.95    6.41
  20   5  -1  162.42   10.13
  21   5  -1  720.83   20.80
 -22  -5   1  141.39    5.83
  22   5  -1  142.14    5.94
 -23  -5   1    4.48    2.71
  23   5  -1    4.01    3.28
 -24  -5   1   14.92    4.35
  24   5  -1   16.35    2.81
 -25  -5   1   15.91    3.54
  25   5  -1   15.21    3.72
 -26  -5   1 1043.46   36.90
  26   5  -1 1033.75   37.73
 -27  -5   1  218.95    8.02
  27   5  -1  218.69    8.23
  28  -4   1   11.07    6.09
 -28   4  -1   13.31    3.52
  27  -4   1   11.25    3.83
 -27   4  -1    8.28    5.10
  26  -4   1   20.41    5.78
 -26   4  -1   21.66    4.43
  25  -4   1   41.82    3.44
 -25   4  -1   41.58    5.62
  24  -4   1    2.40    2.27
 -24   4  -1    2.71    2.55
  23  -4   1   21.06    4.09
 -23   4  -1   24.48    3.52
  22  -4   1    5.00    2.81
 -22   4  -1    9.37    4.32
  21  -4   1   55.10    4.48
 -21   4  -1   48.59    3.91
  20  -4   1   10.52    3.44
 -20   4  -1    6.82    2.73
  19  -4   1    1.17    1.87
 -19   4  -1    8.41    3.65
  18  -4   1   23.30    2.66
 -18   4  -1   15.49    3.54
  17  -4   1   12.37    3.23
 -17   4  -1   11.64    1.95
  16  -4   1  282.15    8.67
 -16   4  -1  292.72   11.85
  15  -4   1   25.73    2.24
  14  -4   1   59.60    2.97
 -14   4  -1   77.75    5.08
 -13   4  -1   -0.55    1.80
  12  -4   1   62.26    2.89
 -12   4  -1   71.40    4.82
  11  -4   1   80.25    3.07
 -11   4  -1   83.09    3.23
  10  -4   1   25.07    1.95
   9  -4   1   97.33    4.74
  -9   4  -1   89.65    3.75
  -8   4  -1    9.22    1.61
   7  -4   1   15.31    1.28
  -7   4  -1   15.94    1.51
   6  -4   1    0.52    0.89
  -6   4  -1   -1.20    1.25
   5  -4   1  288.37    7.52
  -5   4  -1  287.67    8.12
   4  -4   1   59.91    4.53
  -4   4  -1   65.20    2.55
   3  -4   1    7.84    0.94
  -3   4  -1    7.06    0.96
   2  -4   1   33.30    2.29
  -2   4  -1   33.28    1.38
   1  -4   1  101.89    3.59
  -1   4  -1  104.05    4.56
   0  -4   1  351.15   15.49
   0   4  -1  355.65    9.24
  -1  -4   1   96.39    3.36
   1   4  -1   92.36    3.20
  -2  -4   1   33.38    2.08
   2   4  -1   31.58    1.72
   3   4  -1    7.19    1.43
  -4  -4   1   57.54    3.05
   4   4  -1   61.32    3.59
  -5  -4   1  311.39   11.69
  -7  -4   1   13.02    2.29
   7   4  -1   16.17    1.87
  -8  -4   1   13.28    2.50
   8   4  -1   11.27    1.85
   9   4  -1   84.78    4.95
 -10  -4   1   21.40    2.66
  10   4  -1   24.89    2.53
 -11  -4   1   76.21    3.25
  11   4  -1   84.21    3.65
 -12  -4   1   73.58    5.08
  12   4  -1   67.85    4.04
 -13  -4   1    2.34    1.33
  13   4  -1    2.45    1.82
 -14  -4   1   63.79    4.71
  14   4  -1   62.20    4.04
  15   4  -1   27.68    2.68
 -16  -4   1  287.72   14.22
  16   4  -1  288.58    9.74
 -17  -4   1   11.69    2.68
  17   4  -1   10.94    2.47
 -18  -4   1   21.19    2.73
  18   4  -1   16.22    3.70
  19   4  -1    5.03    2.03
 -20  -4   1   12.21    3.65
  20   4  -1   11.53    2.92
 -21  -4   1   55.93    3.49
  21   4  -1   63.04    5.44
 -22  -4   1   14.48    4.30
  22   4  -1    8.70    3.10
 -23  -4   1   26.40    3.41
  23   4  -1   23.80    3.31
 -24  -4   1    8.23    2.92
  24   4  -1    2.81    3.20
 -25  -4   1   37.94    3.23
  25   4  -1   37.03    5.94
  26   4  -1   27.08    3.44
 -27  -4   1   13.80    5.78
  27   4  -1   10.65    3.85
 -28  -4   1   15.23    5.26
  28   4  -1    8.67    3.33
  28  -3   1   11.77    4.32
 -28   3  -1   17.29    6.09
  27  -3   1   18.85    3.31
 -27   3  -1   18.54    6.64
  26  -3   1  189.74   11.14
 -26   3  -1  208.82    7.89
  25  -3   1   65.20    3.98
 -25   3  -1   63.19    6.59
 -24   3  -1   15.86    3.31
  23  -3   1    3.98    2.89
 -23   3  -1    5.39    5.05
  22  -3   1  126.34    8.80
 -22   3  -1  129.54    7.45
  21  -3   1   60.72    3.80
 -21   3  -1   63.25    4.90
  20  -3   1   51.92    3.85
 -20   3  -1   48.38    3.44
  19  -3   1  262.96    8.31
 -19   3  -1  284.64    9.19
  18  -3   1  486.49   13.85
 -18   3  -1  506.33   20.83
 -17   3  -1  607.20   16.17
  16  -3   1  374.76   10.75
 -16   3  -1  397.05   15.31
  15  -3   1   39.00    2.55
 -15   3  -1   42.88    3.05
  14  -3   1   90.40    6.35
 -14   3  -1   91.42    4.35
  13  -3   1  296.52   13.15
 -13   3  -1  282.09    8.49
  12  -3   1   84.08    4.37
 -12   3  -1   85.98    3.36
  11  -3   1 1423.02   48.59
 -11   3  -1 1404.03   47.26
 -10   3  -1  305.45    9.87
  -9   3  -1  197.00    6.51
   8  -3   1   64.76    2.63
  -8   3  -1   58.19    3.10
   7  -3   1 1164.75   28.43
  -7   3  -1 1155.24   39.73
   6  -3   1  195.86    5.44
  -6   3  -1  200.67    7.60
   5  -3   1  136.98    6.25
  -5   3  -1  129.85    5.44
   4  -3   1   29.63    2.16
  -4   3  -1   30.15    1.48
   3  -3   1  125.45    3.75
  -3   3  -1  135.01    5.83
   2  -3   1  116.36    3.54
  -2   3  -1  114.77    3.49
   1  -3   1  697.29   22.81
  -1   3  -1  678.83   22.50
   0  -3   1  528.96   20.60
   0   3  -1  526.69   17.21
  -1  -3   1  669.30   22.39
   1   3  -1  657.25   15.39
  -2  -3   1  111.34    3.49
   2   3  -1   99.75    4.37
   3   3  -1  108.16    4.90
  -4  -3   1   27.57    2.24
   4   3  -1   27.34    1.61
  -6  -3   1  187.26    7.76
   6   3  -1  194.03    7.84
  -7  -3   1 1123.89   39.34
   7   3  -1  997.61   35.59
  -8  -3   1   52.67    3.41
   8   3  -1   54.55    3.41
  -9  -3   1  189.37    7.81
   9   3  -1  189.58    6.01
 -10  -3   1  307.30    8.23
  10   3  -1  305.71   12.03
 -11  -3   1 1376.28   46.03
  11   3  -1 1272.39   32.05
 -12  -3   1   78.19    4.56
  12   3  -1   80.22    3.54
 -13  -3   1  286.10   11.72
  13   3  -1  293.34    8.85
 -14  -3   1   87.70    5.05
  14   3  -1   90.69    5.10
 -15  -3   1   41.22    2.97
  15   3  -1   43.61    2.81
 -16  -3   1  372.63   10.96
  16   3  -1  378.38   11.53
 -17  -3   1  638.84   26.66
  17   3  -1  613.40   18.90
 -18  -3   1  489.48   15.70
  18   3  -1  478.50   18.72
 -19  -3   1  254.55   11.61
  19   3  -1  266.91    8.46
 -20  -3   1   38.77    3.46
  20   3  -1   46.35    5.21
 -21  -3   1   59.50    4.48
  21   3  -1   59.78    4.56
 -22  -3   1  129.15    4.90
  22   3  -1  125.22    7.26
  23   3  -1    2.94    2.29
 -24  -3   1   19.16    3.28
  24   3  -1   23.43    3.54
 -25  -3   1   61.71    6.17
  25   3  -1   63.71    4.76
 -26  -3   1  207.00    8.02
  26   3  -1  212.70    7.16
 -27  -3   1   18.59    5.23
  27   3  -1   18.10    3.98
 -28  -3   1   12.00    4.22
  28   3  -1   12.65    3.36
  28  -2   1    5.00    5.60
 -28   2  -1    1.09    5.49
  27  -2   1   49.91    4.76
 -27   2  -1   56.40    4.19
  26  -2   1   11.95    3.67
 -26   2  -1   10.65    3.57
  25  -2   1  139.25    7.94
 -25   2  -1  143.44    5.83
  24  -2   1   51.76    3.98
 -24   2  -1   52.00    4.09
  23  -2   1   13.07    4.27
 -23   2  -1   10.91    3.20
  22  -2   1   69.94    4.40
 -22   2  -1   68.01    3.72
  21  -2   1   12.00    2.73
 -21   2  -1   18.85    3.93
  20  -2   1   83.58    5.70
 -20   2  -1   84.31    5.99
  19  -2   1   15.21    2.03
 -19   2  -1   13.46    3.59
  18  -2   1    4.71    2.50
 -18   2  -1    7.55    1.98
  17  -2   1  127.30    5.60
 -17   2  -1  132.17    5.44
  16  -2   1  320.84   13.36
 -16   2  -1  296.78   12.63
  15  -2   1    7.32    1.54
 -15   2  -1   10.00    1.98
  14  -2   1   53.66    2.99
 -14   2  -1   59.47    2.86
  13  -2   1  547.96   20.39
 -13   2  -1  565.64   14.56
  12  -2   1  541.17   18.98
 -12   2  -1  560.33   20.49
  11  -2   1  105.87    4.79
 -11   2  -1  107.43    5.21
  10  -2   1   34.14    2.37
 -10   2  -1   39.50    3.12
   9  -2   1  308.21    8.67
  -9   2  -1  320.79    8.25
   8  -2   1  326.49   12.76
  -8   2  -1  323.96   12.58
   7  -2   1   54.03    2.94
  -7   2  -1   52.08    3.20
   6  -2   1  178.41    8.02
  -6   2  -1  181.77    8.80
   5  -2   1  526.85   19.45
  -5   2  -1  535.13   19.22
   4  -2   1 1436.89   45.62
  -4   2  -1 1498.94   35.07
   3  -2   1 1154.05   38.90
  -3   2  -1 1195.68   37.91
   2  -2   1   38.87    2.53
  -2   2  -1   43.46    1.67
   1  -2   1  503.65   12.19
  -1   2  -1  490.68   16.51
   0  -2   1   33.30    1.95
   0   2  -1   34.99    1.30
   1   2  -1  494.04   12.13
  -2  -2   1   45.75    2.00
   2   2  -1   38.74    1.67
   3   2  -1 1125.14   38.95
   4   2  -1 1442.54   49.42
  -6  -2   1  160.24    8.10
   6   2  -1  174.74    8.07
  -7  -2   1   50.41    3.20
   7   2  -1   43.95    2.79
  -8  -2   1  303.50    8.85
   8   2  -1  301.47    8.75
  -9  -2   1  297.66    7.97
   9   2  -1  278.97   12.06
 -10  -2   1   30.93    2.97
  10   2  -1   40.62    3.41
 -11  -2   1  109.38    3.98
  11   2  -1  108.45    4.11
 -12  -2   1  511.02   14.19
  12   2  -1  537.47   20.21
 -13  -2   1  537.50   20.13
  13   2  -1  550.67   21.56
 -14  -2   1   53.30    2.97
  14   2  -1   56.19    3.10
 -15  -2   1    6.43    2.86
  15   2  -1    7.94    1.90
 -16  -2   1  337.37   14.79
  16   2  -1  294.70   12.24
 -17  -2   1  137.40    7.45
  17   2  -1  129.51    7.60
 -18  -2   1    5.39    2.45
  18   2  -1    4.79    2.24
 -19  -2   1   11.90    3.72
  19   2  -1   10.13    1.98
 -20  -2   1   82.72    4.24
  20   2  -1   87.59    6.38
 -21  -2   1   16.85    2.79
  21   2  -1   21.01    4.17
 -22  -2   1   60.72    5.13
  22   2  -1   66.53    4.66
 -23  -2   1   17.47    2.81
  23   2  -1   15.94    4.24
 -24  -2   1   55.30    4.63
  24   2  -1   46.76    5.49
 -25  -2   1  145.37    8.05
  25   2  -1  150.76    7.68
 -26  -2   1    7.06    3.20
  26   2  -1   10.05    5.03
 -27  -2   1   60.25    6.28
  27   2  -1   55.88    4.79
 -28  -2   1   -3.07    4.06
  28   2  -1   -1.07    4.19
  28  -1   1   56.58    5.68
 -28   1  -1   75.69    5.62
  27  -1   1  131.52    7.79
 -27   1  -1  131.80    6.56
  26  -1   1   53.56    4.30
  25  -1   1  101.94    5.39
 -25   1  -1   98.24    7.66
  24  -1   1   14.84    4.50
 -24   1  -1   19.81    3.59
  23  -1   1   10.05    3.12
 -23   1  -1   12.19    2.71
  22  -1   1   49.84    3.75
 -22   1  -1   57.13    3.83
  21  -1   1  137.69    8.46
 -21   1  -1  142.87    6.17
  20  -1   1   49.99    4.58
 -20   1  -1   48.59    3.05
  19  -1   1  197.47    6.67
 -19   1  -1  201.56    6.95
  18  -1   1  172.45    6.22
 -18   1  -1  183.90    6.77
  17  -1   1   59.26    4.63
 -17   1  -1   62.18    3.46
  16  -1   1  614.10   23.41
 -16   1  -1  653.89   18.23
  15  -1   1   58.98    2.94
 -15   1  -1   59.37    4.11
  14  -1   1  107.98    5.57
 -14   1  -1  109.91    5.75
  13  -1   1   22.34    1.95
 -13   1  -1   22.11    2.29
  12  -1   1  179.87    5.47
 -12   1  -1  182.68    6.20
  11  -1   1   77.91    5.00
 -11   1  -1   71.97    2.89
  10  -1   1  336.04    9.76
 -10   1  -1  343.31   14.50
   9  -1   1  100.53    3.98
  -9   1  -1   99.41    3.46
  -8   1  -1  631.39   15.88
  -7   1  -1   91.84    3.41
   6  -1   1   22.11    1.46
   5  -1   1  450.25   16.33
  -5   1  -1  455.45   16.72
   4  -1   1   62.07    2.92
  -4   1  -1   59.81    2.58
   3  -1   1   77.62    3.57
  -3   1  -1   73.43    2.03
   2  -1   1   57.78    2.60
   1  -1   1  493.44   15.91
  -1   1  -1  489.59   15.78
  -1  -1   1  495.21   16.38
   1   1  -1  487.64   11.51
  -2  -1   1   59.60    2.11
   2   1  -1   56.14    2.42
  -3  -1   1   70.93    3.28
   3   1  -1   67.23    3.07
   5   1  -1  446.68   15.96
  -6  -1   1   17.65    1.59
   6   1  -1   20.36    2.27
  -7  -1   1   85.90    3.20
   7   1  -1   80.82    4.24
  -8  -1   1  682.32   25.02
   8   1  -1  613.97   16.85
  -9  -1   1   95.69    5.47
   9   1  -1   91.60    3.65
 -10  -1   1  311.41   13.02
  10   1  -1  322.27    9.11
 -11  -1   1   65.38    3.02
  11   1  -1   79.60    4.22
 -12  -1   1  164.98    7.11
  12   1  -1  175.47    5.42
 -13  -1   1   22.91    1.98
  13   1  -1   18.23    2.24
 -14  -1   1  110.82    5.39
  14   1  -1  116.39    4.40
 -15  -1   1   54.50    3.85
  15   1  -1   56.53    2.81
 -16  -1   1  628.19   15.88
  16   1  -1  630.77   16.30
 -17  -1   1   57.26    3.31
  17   1  -1   51.76    4.63
 -18  -1   1  192.73    9.35
  18   1  -1  175.03    6.87
 -19  -1   1  190.78    8.41
  19   1  -1  196.04   13.10
 -20  -1   1   47.52    3.31
  20   1  -1   42.81    4.37
 -21  -1   1  144.54    5.81
  21   1  -1  141.88    5.42
 -22  -1   1   48.30    4.76
  22   1  -1   46.03    3.62
 -23  -1   1    9.45    2.53
  23   1  -1   10.18    2.58
 -24  -1   1   15.75    3.25
  24   1  -1   13.75    2.79
 -25  -1   1   92.04    4.92
  25   1  -1   89.34    4.97
 -26  -1   1   55.80    4.61
  26   1  -1   55.46    4.40
 -27  -1   1  136.07    7.45
  27   1  -1  119.25    7.73
 -28  -1   1   77.70    4.50
  28   0   1    5.39    3.41
 -28   0  -1    4.43    5.99
  27   0   1   96.86    8.41
 -27   0  -1   98.92    7.89
  26   0   1  561.95   22.05
 -26   0  -1  602.49   16.33
  25   0   1 2140.36   49.99
 -25   0  -1 2097.89   52.36
  24   0   1   31.25    3.15
 -24   0  -1   28.80    4.90
  23   0   1   20.18    3.07
 -23   0  -1   18.85    4.66
  22   0   1   25.83    4.22
 -22   0  -1   24.79    3.15
 -21   0  -1 1470.09   36.27
  20   0   1    1.20    2.16
 -20   0  -1    2.37    2.03
  19   0   1   12.55    2.79
 -19   0  -1   13.96    2.45
  18   0   1  772.33   28.20
 -18   0  -1  816.00   31.09
  17   0   1   67.13    3.36
 -17   0  -1   62.18    3.33
  16   0   1 3235.97   72.02
 -16   0  -1 3290.00   78.14
  15   0   1  765.17   19.19
 -15   0  -1  727.16   26.92
  14   0   1  170.05    5.96
  13   0   1  579.86   16.27
  12   0   1  350.96    9.66
  11   0   1  558.43   14.50
 -11   0  -1  558.54   15.05
  10   0   1  397.83   10.88
 -10   0  -1  401.29   12.37
   9   0   1   14.45    1.69
  -9   0  -1   14.56    1.46
   8   0   1    2.03    1.87
  -8   0  -1    5.23    1.95
   7   0   1   12.45    1.35
  -7   0  -1   15.05    1.59
   6   0   1 2818.72   91.47
  -6   0  -1 2791.93   64.16
   4   0   1  326.12    8.05
  -4   0  -1  344.35   11.93
   3   0   1  923.22   31.25
  -3   0  -1  962.59   22.47
   2   0   1  151.25    5.16
  -2   0  -1  146.80    5.88
   0   0  -1    0.21    0.23
  -2   0   1  147.11    5.78
   2   0  -1  147.76    6.51
  -3   0   1  925.64   30.85
   3   0  -1  953.45   31.69
  -6   0   1 2611.85   85.79
   6   0  -1 2633.69   87.17
  -7   0   1   12.21    1.46
   7   0  -1   12.99    2.37
  -8   0   1    2.60    2.08
   8   0  -1    1.56    1.61
  -9   0   1   11.12    2.40
   9   0  -1   15.54    1.54
 -10   0   1  418.92   17.42
  10   0  -1  389.11   11.17
 -11   0   1  575.57   24.55
  11   0  -1  564.55   21.48
 -12   0   1  314.43   15.00
  12   0  -1  333.52   12.42
 -13   0   1  613.35   23.23
  13   0  -1  574.78   21.66
 -14   0   1  161.93    7.13
  14   0  -1  151.70    5.18
 -15   0   1  794.41   30.52
  15   0  -1  758.64   20.83
 -16   0   1 3224.75  103.68
  16   0  -1 3287.53   74.21
 -17   0   1   62.18    3.10
  17   0  -1   61.32    4.32
 -18   0   1  794.13   34.24
  18   0  -1  766.27   29.27
 -19   0   1   12.99    3.49
  19   0  -1   12.29    2.40
 -20   0   1    2.29    2.71
  20   0  -1    3.75    2.37
 -21   0   1 1477.41   36.48
  21   0  -1 1445.90   34.86
 -22   0   1   17.00    4.69
  22   0  -1   19.45    3.15
 -23   0   1   17.99    3.15
  23   0  -1   13.10    4.19
 -24   0   1   28.75    3.80
  24   0  -1   27.70    4.56
 -25   0   1 2079.69   66.34
  25   0  -1 2203.00   73.09
 -26   0   1  608.29   23.49
  26   0  -1  608.53   17.42
 -27   0   1   87.54    8.15
  27   0  -1   79.70    8.36
 -28   0   1    4.66    3.05
  28   0  -1    3.28    5.94
  28   1   1   71.47    6.04
 -28  -1  -1   73.58    7.03
 -27  -1  -1  134.07    7.08
  26   1   1   59.96    5.08
 -26  -1  -1   66.66    6.98
  25   1   1   85.53    7.73
 -25  -1  -1   97.67    5.26
  24   1   1   11.74    3.23
 -24  -1  -1   17.91    3.28
  23   1   1   10.28    3.10
 -23  -1  -1    8.57    3.15
  22   1   1   50.96    5.39
 -22  -1  -1   45.46    3.02
  21   1   1  140.99    7.73
 -21  -1  -1  129.17    5.55
  20   1   1   48.87    3.98
 -20  -1  -1   52.00    4.17
  19   1   1  176.69   11.35
 -19  -1  -1  190.67    6.93
  18   1   1  180.08    9.48
 -18  -1  -1  183.10    6.04
  17   1   1   57.73    3.15
 -17  -1  -1   57.15    4.24
  16   1   1  621.86   17.60
 -16  -1  -1  632.43   16.82
  15   1   1   57.93    2.89
 -15  -1  -1   55.80    4.35
  14   1   1  119.57    5.70
 -14  -1  -1  121.44    4.48
  13   1   1   21.12    1.87
 -13  -1  -1   19.19    3.05
  12   1   1  196.25    9.66
 -12  -1  -1  174.71    5.65
  11   1   1   73.87    3.15
 -11  -1  -1   73.58    3.96
  10   1   1  317.97   12.16
 -10  -1  -1  339.64   13.02
   9   1   1   95.32    4.11
  -9  -1  -1   97.07    4.61
   8   1   1  613.19   22.81
  -8  -1  -1  641.00   23.77
   7   1   1   90.43    3.38
  -7  -1  -1   91.31    2.97
   6   1   1   19.58    1.35
  -6  -1  -1   22.84    2.19
   5   1   1  452.28   12.68
  -5  -1  -1  458.84   12.63
   4   1   1   59.39    2.11
  -4  -1  -1   63.84    3.46
   3   1   1   80.12    3.67
  -3  -1  -1   77.49    3.57
   2   1   1   41.53    2.71
  -2  -1  -1   61.71    2.45
  -1  -1  -1  482.79   11.80
   0  -1  -1 1455.85   45.23
  -1   1   1  482.82   15.88
   1  -1  -1  474.04   11.43
   2  -1  -1   60.02    2.08
  -5   1   1  458.79   17.11
   5  -1  -1  447.33   16.12
  -6   1   1   24.84    2.53
   6  -1  -1   17.60    1.85
  -7   1   1   84.86    2.94
   7  -1  -1   86.26    4.24
  -8   1   1  613.37   16.38
   8  -1  -1  644.83   24.27
  -9   1   1  100.92    3.75
   9  -1  -1   96.55    4.92
 -10   1   1  302.35   13.12
  10  -1  -1  325.65   12.06
 -11   1   1   70.41    3.44
  11  -1  -1   71.60    3.54
 -12   1   1  175.60    8.49
  12  -1  -1  174.61    7.71
 -13   1   1   21.72    1.95
  13  -1  -1   18.43    2.00
 -14   1   1  116.00    4.40
  14  -1  -1  119.17    5.31
 -15   1   1   53.38    4.69
  15  -1  -1   56.61    2.76
 -16   1   1  537.91   22.91
  16  -1  -1  656.67   24.87
 -17   1   1   58.09    3.28
  17  -1  -1   56.09    3.38
 -18   1   1  176.64    6.22
  18  -1  -1  183.54    6.95
 -19   1   1  193.12    7.34
  19  -1  -1  189.42    9.01
 -20   1   1   48.09    3.36
  20  -1  -1   50.77    5.26
 -21   1   1  137.01    5.96
  21  -1  -1  137.04    8.20
 -22   1   1   44.00    3.25
 -23   1   1   10.73    3.12
  23  -1  -1    6.67    4.19
 -24   1   1   17.08    3.18
  24  -1  -1   19.14    3.25
 -25   1   1   98.40    4.84
  25  -1  -1   95.58    8.25
 -26   1   1   59.11    4.50
  26  -1  -1   66.27    6.77
 -27   1   1  118.91    7.97
  27  -1  -1  126.67    7.21
 -28   1   1   62.13    5.47
  28  -1  -1   78.27    8.02
  28   2   1    4.14    3.96
 -28  -2  -1   -5.44    5.91
  27   2   1   54.65    4.24
  26   2   1    8.20    3.59
 -26  -2  -1   13.31    5.91
  25   2   1  138.29    6.95
  24   2   1   53.33    3.93
  23   2   1   14.06    2.45
 -23  -2  -1   12.13    2.63
  22   2   1   74.75    5.78
 -22  -2  -1   65.93    5.21
 -21  -2  -1   18.38    2.45
  20   2   1   80.80    5.36
 -20  -2  -1   84.44    5.94
  19   2   1    8.80    3.62
 -19  -2  -1   13.18    2.68
  18   2   1    7.13    2.11
 -18  -2  -1    3.65    2.27
  17   2   1  120.19    6.80
 -17  -2  -1  130.08    4.84
  16   2   1  318.91    9.74
 -16  -2  -1  326.41   10.08
  15   2   1    4.95    1.80
 -15  -2  -1    6.64    2.06
  14   2   1   58.90    2.92
 -14  -2  -1   58.38    4.30
  13   2   1  551.84   22.24
 -13  -2  -1  565.88   15.05
  12   2   1  541.59   20.28
 -12  -2  -1  515.57   13.98
  11   2   1  112.22    6.07
 -11  -2  -1  113.03    4.19
  10   2   1   39.84    3.02
 -10  -2  -1   43.74    3.12
   9   2   1  305.34   11.64
  -9  -2  -1  311.46    7.99
   8   2   1  320.26    9.50
  -8  -2  -1  321.93    8.59
   7   2   1   49.19    2.86
  -7  -2  -1   53.35    3.20
   6   2   1  184.35    5.34
  -6  -2  -1  174.97    5.26
   5   2   1  491.78   16.92
  -5  -2  -1  495.26   17.76
   4   2   1 1466.92   49.37
  -4  -2  -1 1552.76   53.12
   3   2   1 1170.87   27.76
  -3  -2  -1 1175.11   37.81
   2   2   1   36.82    2.68
  -2  -2  -1   38.69    1.59
   1   2   1  491.44   12.37
  -1  -2  -1  477.61   15.86
   0   2   1   33.35    1.33
   0  -2  -1   34.34    2.03
  -1   2   1  480.74   15.99
   1  -2  -1  460.14   11.07
  -2   2   1   41.66    2.19
   2  -2  -1   43.30    1.74
  -4   2   1 1458.56   34.66
  -5   2   1  464.31   12.94
   5  -2  -1  444.57   16.40
  -6   2   1  165.52    4.87
   6  -2  -1  163.26    7.52
  -7   2   1   52.31    3.57
   7  -2  -1   50.93    2.45
  -8   2   1  303.73   11.04
   8  -2  -1  302.17    8.18
  -9   2   1  275.48   12.03
   9  -2  -1  308.55   12.06
 -10   2   1   29.60    3.10
  10  -2  -1   39.60    2.19
 -11   2   1   99.83    5.75
  11  -2  -1  107.35    3.88
 -12   2   1  506.07   21.72
  12  -2  -1  512.06   13.59
 -13   2   1  527.47   14.50
  13  -2  -1  548.30   14.48
 -14   2   1   49.73    3.02
  14  -2  -1   64.18    4.43
 -15   2   1    4.14    1.98
  15  -2  -1    3.52    1.95
 -16   2   1  339.82    9.79
  16  -2  -1  326.88    9.95
 -17   2   1  132.90    5.39
  17  -2  -1  129.64    7.03
 -18   2   1    5.13    3.36
  18  -2  -1    5.13    1.93
 -19   2   1   12.97    2.73
  19  -2  -1    6.61    3.41
 -20   2   1   84.21    4.24
  20  -2  -1   90.01    4.09
 -21   2   1   12.89    2.32
 -22   2   1   63.56    3.72
  22  -2  -1   65.95    3.62
 -23   2   1   12.45    2.94
  23  -2  -1   15.00    2.89
 -24   2   1   51.53    3.62
  24  -2  -1   55.30    4.82
 -25   2   1  140.24    8.33
  25  -2  -1  136.62    5.78
 -26   2   1   12.24    3.80
  26  -2  -1    9.56    3.33
 -27   2   1   52.83    5.75
  27  -2  -1   54.21    4.01
 -28   2   1   -1.22    3.54
  28  -2  -1   -1.72    3.85
  28   3   1   11.01    2.92
 -28  -3  -1   10.34    3.07
  27   3   1   17.55    5.23
 -27  -3  -1   19.87    4.19
  26   3   1  207.18    9.92
 -26  -3  -1  198.82    6.77
  25   3   1   67.23    6.48
 -25  -3  -1   70.07    6.41
  24   3   1   19.14    3.83
 -24  -3  -1   21.72    3.59
  23   3   1    5.21    2.84
 -23  -3  -1    2.86    2.97
  22   3   1  114.20    5.96
  21   3   1   66.71    5.29
 -21  -3  -1   57.54    3.31
  20   3   1   36.43    4.09
 -20  -3  -1   51.50    4.97
  19   3   1  270.82    8.36
 -19  -3  -1  260.40   12.50
  18   3   1  495.97   18.64
 -18  -3  -1  493.62   13.85
  17   3   1  633.06   18.38
  16   3   1  412.36   15.67
 -16  -3  -1  385.10   16.17
  15   3   1   43.25    3.31
 -15  -3  -1   41.56    3.33
  14   3   1   93.29    4.71
 -14  -3  -1   96.99    5.42
  13   3   1  300.37   12.45
 -13  -3  -1  301.20   13.41
  12   3   1   84.26    4.56
 -12  -3  -1   84.47    3.44
  11   3   1 1301.65   33.67
 -11  -3  -1 1373.81   49.68
  10   3   1  334.27   13.28
 -10  -3  -1  325.76    9.11
   9   3   1  204.34    8.05
  -9  -3  -1  201.51    7.68
   8   3   1   59.60    4.27
  -8  -3  -1   63.22    2.58
  -7  -3  -1 1145.09   27.50
  -6  -3  -1  186.40    5.10
   5   3   1  127.95    4.30
  -5  -3  -1  135.79    6.38
   4   3   1   28.41    1.61
  -4  -3  -1   31.40    1.54
   3   3   1  124.64    3.72
  -3  -3  -1  124.62    5.86
   2   3   1  111.91    3.49
  -2  -3  -1  114.15    3.62
   1   3   1  583.84   20.31
  -1  -3  -1  653.13   16.04
   0   3   1  529.48   13.41
   0  -3  -1  505.71   12.19
   1  -3  -1  659.77   16.17
  -2   3   1  121.99    5.05
  -4   3   1   28.72    2.47
   4  -3  -1   30.33    1.93
  -5   3   1  130.24    6.12
   5  -3  -1  117.48    4.97
  -6   3   1  194.16    8.88
   6  -3  -1  192.71    7.47
  -7   3   1 1115.04   27.39
   7  -3  -1 1167.85   30.59
  -8   3   1   55.77    2.42
   8  -3  -1   65.04    4.27
  -9   3   1  192.68    6.09
   9  -3  -1  195.91    5.78
 -10   3   1  297.17    8.67
  10  -3  -1  328.26   13.28
 -11   3   1 1374.09   49.06
  11  -3  -1 1263.40   31.95
 -12   3   1   88.58    4.87
  12  -3  -1   81.42    4.14
 -13   3   1  289.83   11.74
  13  -3  -1  279.88   10.15
 -14   3   1   95.66    5.52
  14  -3  -1   89.47    5.29
 -15   3   1   43.22    3.85
  15  -3  -1   40.02    3.36
 -16   3   1  385.44   11.87
  16  -3  -1  391.82   15.88
 -17   3   1  611.50   23.30
  17  -3  -1  586.74   16.90
 -18   3   1  501.75   13.93
  18  -3  -1  494.85   13.93
 -19   3   1  262.02   11.33
  19  -3  -1  277.15   12.76
 -20   3   1   51.16    3.38
  20  -3  -1   48.07    3.31
 -21   3   1   55.72    3.93
  21  -3  -1   59.63    5.16
 -22   3   1  117.82    6.67
  22  -3  -1  131.67    6.93
 -23   3   1    2.86    3.59
  23  -3  -1    6.38    2.50
 -24   3   1   18.96    4.19
  24  -3  -1   18.59    3.10
 -25   3   1   55.56    4.11
  25  -3  -1   68.61    4.58
 -26   3   1  207.52    7.86
  26  -3  -1  205.36   10.70
 -27   3   1   22.18    3.91
  27  -3  -1   19.53    3.85
 -28   3   1   13.75    3.70
  28  -3  -1   12.19    5.83
  28   4   1   10.26    3.88
 -28  -4  -1   12.55    6.33
  27   4   1   12.97    5.34
 -27  -4  -1    6.98    3.93
  26   4   1   26.84    3.44
 -26  -4  -1   36.71    6.20
  25   4   1   40.41    5.99
 -25  -4  -1   41.04    6.12
  24   4   1   -0.31    4.48
 -24  -4  -1    2.40    3.07
  23   4   1   19.29    3.25
 -23  -4  -1   27.21    4.56
  22   4   1    6.20    2.84
 -22  -4  -1    7.86    2.99
  21   4   1   48.35    4.61
 -21  -4  -1   51.16    4.35
  20   4   1   12.32    2.21
 -20  -4  -1   11.33    3.67
  19   4   1    5.05    1.74
 -19  -4  -1    4.58    2.24
  18   4   1   18.70    3.80
 -18  -4  -1   24.50    2.97
  17   4   1   13.15    3.54
 -17  -4  -1   11.66    2.37
  16   4   1  280.82   12.39
 -16  -4  -1  274.93    8.10
  15   4   1   27.47    2.79
 -15  -4  -1   27.78    2.19
  14   4   1   59.86    3.75
 -14  -4  -1   72.12    4.79
  13   4   1    3.65    1.98
 -13  -4  -1    1.22    1.85
  12   4   1   72.28    3.36
 -12  -4  -1   63.74    3.93
  11   4   1   80.51    3.18
 -11  -4  -1   74.00    4.71
  10   4   1   24.42    1.77
   9   4   1   87.25    5.18
  -9  -4  -1   81.89    3.38
   8   4   1    9.66    2.24
  -8  -4  -1    9.40    1.56
   7   4   1   14.58    1.28
  -7  -4  -1   18.25    1.98
   6   4   1    1.61    1.41
  -6  -4  -1    0.29    2.11
   5   4   1  281.26   12.76
  -5  -4  -1  286.44    8.20
   4   4   1   61.87    2.42
  -4  -4  -1   62.39    2.60
   3   4   1    8.12    1.77
  -3  -4  -1    7.24    2.08
   2   4   1   31.32    1.85
  -2  -4  -1   29.89    1.69
   1   4   1   95.01    4.04
  -1  -4  -1   88.16    5.00
   0   4   1  352.45   14.95
   0  -4  -1  327.87   12.71
  -1   4   1   94.65    5.21
   1  -4  -1   96.99    3.54
  -3   4   1    1.93    1.90
   3  -4  -1    9.69    2.11
  -4   4   1   59.29    2.71
   4  -4  -1   53.72    3.18
  -5   4   1  265.79    7.24
   5  -4  -1  279.75   13.10
  -6   4   1    0.78    1.51
   6  -4  -1    0.86    1.51
  -7   4   1   14.66    1.69
   7  -4  -1   17.47    1.77
  -8   4   1   10.28    1.74
   8  -4  -1   10.47    1.35
  -9   4   1   86.52    3.36
   9  -4  -1   83.74    4.74
 -10   4   1   23.17    2.03
  10  -4  -1   27.99    2.45
 -11   4   1   78.66    3.41
  11  -4  -1   77.54    4.24
 -12   4   1   72.02    3.98
 -13   4   1    4.43    1.90
  13  -4  -1    0.16    2.47
 -14   4   1   61.42    3.31
  14  -4  -1   65.43    2.97
 -15   4   1   20.39    3.41
  15  -4  -1   26.82    2.32
 -16   4   1  287.59    8.33
  16  -4  -1  275.97   11.80
 -17   4   1   13.88    3.85
  17  -4  -1    7.06    2.19
 -18   4   1   17.32    3.96
  18  -4  -1   22.65    2.37
 -19   4   1    5.94    2.66
  19  -4  -1    0.81    3.72
 -20   4   1   11.20    2.58
  20  -4  -1   17.42    3.96
 -21   4   1   53.40    3.46
  21  -4  -1   56.58    3.83
 -22   4   1    4.66    2.66
  22  -4  -1    5.55    2.45
 -23   4   1   24.22    3.49
  23  -4  -1   25.07    4.76
 -24   4   1    4.22    5.16
  24  -4  -1    3.38    3.02
 -25   4   1   32.99    4.22
  25  -4  -1   38.41    4.90
 -26   4   1   25.28    2.94
  26  -4  -1   24.79    4.22
 -27   4   1    9.82    4.90
  27  -4  -1    6.80    3.65
 -28   4   1   15.47    3.96
  28  -4  -1    9.30    5.96
  27   5   1  218.82    9.79
 -27  -5  -1  221.56    8.15
  26   5   1 1060.26   26.61
 -26  -5  -1  964.33   33.95
  25   5   1   16.25    3.93
 -25  -5  -1   15.36    3.62
  24   5   1   17.81    3.49
 -24  -5  -1   16.87    3.36
  23   5   1    0.94    4.14
 -23  -5  -1    5.31    3.23
  22   5   1  148.70    8.18
 -22  -5  -1  140.63    8.31
  21   5   1  723.75   18.62
 -21  -5  -1  740.62   26.22
  20   5   1  174.17    7.24
 -20  -5  -1  172.60    6.30
  19   5   1  773.53   28.82
 -19  -5  -1  775.82   19.92
  18   5   1  938.48   35.23
 -18  -5  -1  915.67   24.71
  17   5   1  121.93    4.95
 -17  -5  -1  148.81    7.42
  16   5   1 4388.93  100.79
  15   5   1   38.80    2.47
 -15  -5  -1   41.66    3.15
  14   5   1  191.90   10.23
 -14  -5  -1  207.29    6.74
  13   5   1  141.23    5.13
  12   5   1 1090.70   28.20
 -12  -5  -1 1180.94   40.93
  11   5   1  589.57   15.65
 -11  -5  -1  633.13   25.99
  10   5   1  815.01   21.59
 -10  -5  -1  766.92   18.43
   9   5   1  392.73   11.40
   8   5   1  148.31    4.84
  -8  -5  -1  140.60    4.56
   7   5   1   54.58    2.34
  -7  -5  -1   54.76    3.75
   6   5   1  238.14    7.11
  -6  -5  -1  229.31    6.98
   5   5   1   47.52    3.33
  -5  -5  -1   51.22    3.36
   4   5   1  219.76    9.40
  -4  -5  -1  215.75    7.76
   3   5   1   43.54    2.14
  -3  -5  -1   42.94    1.90
   2   5   1   59.37    4.06
  -2  -5  -1   59.86    2.50
  -3   5   1   45.41    2.50
   3  -5  -1   44.92    2.66
  -4   5   1  235.95   11.64
   4  -5  -1  229.37   11.01
  -5   5   1   44.00    2.19
   5  -5  -1   52.26    3.52
  -6   5   1  239.70    6.80
   6  -5  -1  228.17    6.77
  -7   5   1   49.71    2.27
   7  -5  -1   47.34    2.34
  -8   5   1  135.34    4.92
   8  -5  -1  136.72    7.13
  -9   5   1  356.72   10.10
   9  -5  -1  381.51   14.19
 -10   5   1  817.12   30.39
  10  -5  -1  766.45   20.39
 -11   5   1  583.32   14.84
  11  -5  -1  674.20   25.18
 -12   5   1 1203.57   28.07
  12  -5  -1 1174.28   41.43
 -13   5   1  136.00    4.63
  13  -5  -1  140.32    5.47
 -14   5   1  205.91    6.38
  14  -5  -1  195.02    9.79
 -15   5   1   35.57    2.68
  15  -5  -1   37.62    2.47
 -16   5   1 4288.73   98.89
  16  -5  -1 4190.60   98.53
 -17   5   1  129.93    5.08
  17  -5  -1  141.78    5.60
 -18   5   1  921.03   24.53
  18  -5  -1  853.86   22.84
 -19   5   1  808.81   22.31
  19  -5  -1  782.15   21.14
 -20   5   1  164.95    5.83
  20  -5  -1  159.17    6.14
 -21   5   1  736.30   20.54
  21  -5  -1  680.65   31.77
 -22   5   1  152.69    8.10
  22  -5  -1  148.26    7.34
 -23   5   1    4.24    2.45
  23  -5  -1    2.71    2.86
 -24   5   1   19.27    3.15
  24  -5  -1   14.37    2.73
 -25   5   1   22.21    4.69
  25  -5  -1   19.68    5.16
 -26   5   1  985.37   25.91
  26  -5  -1 1013.73   25.28
 -27   5   1  223.53    8.15
  27  -5  -1  225.57    8.83
  27   6   1   26.64    5.47
 -27  -6  -1   28.30    3.49
  26   6   1   82.98    6.67
 -26  -6  -1   76.11    6.48
  25   6   1   11.90    2.71
 -25  -6  -1   10.62    4.82
  24   6   1   31.22    4.43
 -24  -6  -1   26.69    3.78
  23   6   1    0.60    4.50
 -23  -6  -1    5.39    3.12
  22   6   1   11.01    4.14
 -22  -6  -1   10.34    2.63
  21   6   1  166.85    6.67
 -21  -6  -1  174.95    9.35
  20   6   1  122.38    5.39
 -20  -6  -1  130.24    5.65
  19   6   1   39.97    4.17
 -19  -6  -1   43.40    3.15
  18   6   1   15.23    3.33
 -18  -6  -1   19.74    2.53
 -17  -6  -1  110.48    4.84
  16   6   1  297.46    9.40
 -16  -6  -1  310.71   12.81
  15   6   1   52.39    3.20
 -15  -6  -1   52.15    3.28
  14   6   1   16.04    2.58
 -14  -6  -1   16.59    2.06
  13   6   1   40.51    2.84
 -13  -6  -1   38.74    2.34
 -12  -6  -1   58.48    2.99
  11   6   1   18.07    2.08
 -11  -6  -1   18.67    2.32
  10   6   1   25.60    1.95
 -10  -6  -1   27.13    2.11
   9   6   1   37.36    2.53
   8   6   1   99.85    5.86
  -8  -6  -1  101.05    3.78
   7   6   1   56.55    3.72
  -7  -6  -1   58.14    3.83
   6   6   1   45.38    2.92
  -6  -6  -1   47.99    2.27
   5   6   1  320.76   15.28
  -5  -6  -1  311.67    9.56
   4   6   1   45.51    2.37
  -4  -6  -1   37.73    3.05
   3   6   1  140.47    6.12
  -3  -6  -1  138.44    5.88
   2   6   1   86.52    3.38
  -2  -6  -1   85.59    3.02
   1   6   1  584.83   21.25
  -1  -6  -1  594.29   14.82
   0  -6  -1 1342.38   43.46
   2  -6  -1   98.53    5.10
  -3   6   1  141.67    4.37
   3  -6  -1  138.52    7.58
  -4   6   1   40.83    2.29
   4  -6  -1   38.22    2.99
  -5   6   1  305.55    8.51
   5  -6  -1  308.81    9.11
  -6   6   1   46.45    2.47
   6  -6  -1   48.56    2.32
  -7   6   1   60.72    4.37
   7  -6  -1   59.96    2.63
  -8   6   1   96.73    4.97
   8  -6  -1   99.23    4.58
  -9   6   1   37.00    2.19
   9  -6  -1   36.35    3.67
 -10   6   1   25.52    2.47
  10  -6  -1   23.56    2.00
 -11   6   1   18.67    1.95
  11  -6  -1   18.85    2.55
 -12   6   1   54.31    3.70
  12  -6  -1   58.38    3.62
 -13   6   1   37.55    2.24
 -14   6   1   14.06    2.47
  14  -6  -1   13.25    2.19
 -15   6   1   56.40    3.07
  15  -6  -1   59.83    4.11
 -16   6   1  310.47   13.44
  16  -6  -1  311.78   10.47
 -17   6   1  110.30    6.80
  17  -6  -1  100.87    5.94
 -18   6   1   17.21    2.60
  18  -6  -1   15.67    3.44
 -19   6   1   47.52    4.14
  19  -6  -1   46.89    3.85
 -20   6   1  129.51    6.33
  20  -6  -1  113.42    6.43
 -21   6   1  170.21    5.99
  21  -6  -1  159.25    9.24
 -22   6   1   10.34    3.10
  22  -6  -1    7.16    2.94
 -23   6   1    2.08    3.36
  23  -6  -1    0.68    4.14
 -24   6   1   27.99    5.03
  24  -6  -1   27.83    3.91
 -25   6   1   10.57    2.71
  25  -6  -1   14.11    4.92
 -26   6   1   73.74    4.50
  26  -6  -1   68.90    5.29
 -27   6   1   26.82    5.44
  27  -6  -1   22.91    4.32
  27   7   1  151.88    8.12
 -27  -7  -1  160.13    7.11
  26   7   1  108.00    5.91
 -26  -7  -1  120.27    7.84
  25   7   1    1.48    2.63
 -25  -7  -1    6.48    3.72
  24   7   1   31.51    3.25
 -24  -7  -1   30.75    4.92
  23   7   1    2.27    2.92
 -23  -7  -1    2.45    3.20
  22   7   1   74.31    3.91
 -22  -7  -1   82.70    6.35
  21   7   1   10.47    2.50
 -21  -7  -1   14.82    2.97
  20   7   1  440.74   12.21
 -20  -7  -1  429.70   12.37
  19   7   1   41.71    4.11
 -19  -7  -1   47.34    4.56
  18   7   1   11.14    2.47
 -18  -7  -1    8.10    3.52
  17   7   1  214.53    7.32
 -17  -7  -1  193.25    7.42
  16   7   1  278.34    9.37
 -16  -7  -1  277.72   12.37
  15   7   1   30.54    3.72
 -15  -7  -1   25.86    2.60
  14   7   1   66.58    3.80
 -14  -7  -1   67.33    3.88
  13   7   1   76.45    3.59
 -13  -7  -1   74.65    4.82
  12   7   1  508.18   13.23
 -12  -7  -1  521.80   14.35
  11   7   1  179.27    8.62
 -11  -7  -1  183.46    8.54
  10   7   1   30.75    1.85
 -10  -7  -1   31.45    2.76
  -9  -7  -1  599.68   15.60
   8   7   1   65.41    2.76
   7   7   1  474.04   21.87
  -7  -7  -1  455.90   17.91
   6   7   1   22.81    1.82
  -6  -7  -1   22.11    1.61
   5   7   1    2.08    2.06
  -5  -7  -1   -1.43    2.32
   3   7   1   61.11    2.73
  -3  -7  -1   56.27    2.84
   2   7   1   39.08    1.98
  -2  -7  -1   32.78    2.71
   1   7   1   73.90    3.96
  -1  -7  -1   65.51    3.25
   0   7   1  416.50   15.91
   0  -7  -1  413.43   10.96
  -2   7   1   35.72    1.85
   2  -7  -1   42.08    3.54
   3  -7  -1   55.38    3.41
  -4   7   1   75.80    3.07
   4  -7  -1   77.41    4.22
  -5   7   1    2.55    1.64
   5  -7  -1    1.12    2.27
  -6   7   1   24.14    1.82
   6  -7  -1   20.73    1.93
  -7   7   1  468.45   12.24
   7  -7  -1  472.09   12.42
  -8   7   1   65.07    2.92
   8  -7  -1   67.80    3.62
  -9   7   1  595.51   14.89
   9  -7  -1  594.39   15.80
 -10   7   1   28.33    2.19
  10  -7  -1   33.38    3.20
 -11   7   1  190.36    8.36
  11  -7  -1  182.34    6.51
 -12   7   1  499.22   12.73
  12  -7  -1  487.27   21.17
 -13   7   1   73.11    3.52
  13  -7  -1   70.22    4.87
 -14   7   1   70.74    4.76
  14  -7  -1   65.64    3.36
 -15   7   1   30.46    2.47
  15  -7  -1   31.09    3.25
 -16   7   1  271.60    7.81
  16  -7  -1  272.77    8.44
 -17   7   1  202.73    6.54
 -18   7   1    8.44    2.71
  18  -7  -1   10.26    2.03
 -19   7   1   45.28    3.46
  19  -7  -1   41.32    3.02
 -20   7   1  426.08   11.77
  20  -7  -1  446.31   12.58
 -21   7   1   12.45    3.12
  21  -7  -1   13.77    2.89
 -22   7   1   80.77    5.81
  22  -7  -1   78.97    4.22
 -23   7   1    3.49    4.06
  23  -7  -1    2.37    2.60
 -24   7   1   30.44    3.67
  24  -7  -1   33.25    3.91
 -25   7   1    8.23    3.38
  25  -7  -1    3.62    3.49
 -26   7   1  103.32    5.81
  26  -7  -1  113.26    8.77
 -27   7   1  161.15    6.09
  27  -7  -1  172.47    5.88
  27   8   1   91.84    4.87
 -27  -8  -1   81.19    5.75
  26   8   1   17.71    3.33
 -26  -8  -1   18.25    4.09
  25   8   1  368.43   11.30
 -25  -8  -1  357.71   17.13
  24   8   1  633.84   23.20
 -24  -8  -1  687.03   27.31
  23   8   1   30.54    3.12
  22   8   1  554.11   16.56
 -22  -8  -1  517.34   21.38
  21   8   1  110.97    6.01
 -21  -8  -1  114.67    6.82
  20   8   1  606.55   28.15
 -20  -8  -1  606.11   23.72
  19   8   1   70.74    5.23
 -19  -8  -1   72.91    5.55
  18   8   1  425.61   13.04
 -18  -8  -1  434.73   12.29
  17   8   1  209.47    7.19
 -17  -8  -1  226.32   11.77
  16   8   1  327.87   13.46
 -16  -8  -1  293.68    9.48
  15   8   1  709.32   19.09
  14   8   1   53.69    3.05
 -14  -8  -1   50.54    3.33
  13   8   1 1161.10   47.44
 -13  -8  -1 1240.08   30.44
  12   8   1 1355.50   33.41
  11   8   1   83.71    4.27
 -11  -8  -1   82.77    4.48
  10   8   1  225.64    7.63
 -10  -8  -1  219.16    7.76
   9   8   1   76.92    4.43
  -9  -8  -1   78.50    3.36
   8   8   1    8.18    1.82
   7   8   1  430.77   13.07
  -7  -8  -1  424.78   15.39
   6   8   1   51.61    2.53
  -6  -8  -1   50.49    2.63
   5   8   1   59.44    4.82
  -5  -8  -1   57.99    2.55
   4   8   1  772.96   27.86
  -4  -8  -1  766.40   19.68
   3   8   1  337.66   11.01
  -3  -8  -1  351.95    9.87
   2   8   1   12.89    1.74
  -2  -8  -1   12.97    1.38
   1   8   1   69.76    4.19
  -1  -8  -1   71.66    3.93
   0   8   1   21.04    2.29
  -2   8   1    8.51    1.72
   2  -8  -1   11.22    2.45
  -3   8   1  317.24   13.28
   3  -8  -1  333.49   12.60
  -4   8   1  788.76   29.60
   4  -8  -1  785.61   30.10
  -5   8   1   58.22    4.27
   5  -8  -1   59.89    2.66
  -6   8   1   51.76    3.49
   6  -8  -1   51.03    2.32
  -7   8   1  409.29   11.27
   7  -8  -1  413.97   12.08
  -8   8   1    9.69    1.61
   8  -8  -1    4.69    2.42
  -9   8   1   73.53    4.82
   9  -8  -1   74.34    4.35
 -10   8   1  221.50    7.13
  10  -8  -1  213.87   10.15
 -11   8   1   82.49    5.39
  11  -8  -1   87.02    3.83
 -12   8   1 1377.87   46.16
  12  -8  -1 1362.92   48.22
 -13   8   1 1183.57   29.40
  13  -8  -1 1180.58   41.30
 -14   8   1   53.87    3.05
  14  -8  -1   56.45    3.18
 -15   8   1  749.45   27.89
  15  -8  -1  734.47   21.06
 -16   8   1  286.81    8.36
  16  -8  -1  297.33   14.27
 -17   8   1  214.13    9.35
  17  -8  -1  222.49    7.26
 -18   8   1  419.86   12.91
  18  -8  -1  445.90   17.52
 -19   8   1   75.54    4.14
  19  -8  -1   77.83    5.78
 -20   8   1  589.21   18.17
  20  -8  -1  593.45   17.26
 -21   8   1  118.26    5.13
  21  -8  -1  118.78    5.26
 -22   8   1  534.01   13.67
  22  -8  -1  529.27   14.66
 -23   8   1   35.65    4.92
  23  -8  -1   31.27    3.15
 -24   8   1  658.68   18.64
  24  -8  -1  666.83   17.45
 -25   8   1  364.24   17.65
  25  -8  -1  360.99   18.77
 -26   8   1   20.39    5.70
  26  -8  -1   17.03    4.11
 -27   8   1   82.54    5.62
  27  -8  -1   98.94    8.51
  26   9   1   25.36    4.35
 -26  -9  -1   30.10    5.99
  25   9   1   18.80    3.33
  24   9   1    4.95    2.76
 -24  -9  -1    5.70    4.61
  23   9   1   15.70    3.52
 -23  -9  -1   12.86    4.90
  22   9   1    7.68    2.99
 -22  -9  -1    6.82    2.99
  21   9   1    2.14    2.00
 -21  -9  -1    4.87    2.86
  20   9   1   13.20    2.47
 -20  -9  -1   12.16    2.97
  19   9   1   12.42    4.04
 -19  -9  -1   13.28    2.47
  18   9   1   26.30    2.47
 -18  -9  -1   33.28    3.23
  17   9   1   34.37    2.94
  16   9   1   46.74    3.28
 -16  -9  -1   48.69    3.15
  15   9   1   22.97    2.55
 -15  -9  -1   26.01    2.58
  14   9   1   59.42    2.94
 -14  -9  -1   61.24    4.06
  13   9   1   41.22    3.31
 -13  -9  -1   40.02    3.52
  12   9   1   40.20    4.11
 -12  -9  -1   44.16    2.81
  11   9   1   78.92    5.10
 -11  -9  -1   85.25    3.72
  10   9   1   23.51    2.34
   9   9   1  151.38    4.97
  -9  -9  -1  151.70    7.00
   8   9   1  198.93    6.67
  -8  -9  -1  196.51    8.02
   7   9   1    2.94    1.69
  -7  -9  -1    3.85    1.74
   6   9   1    8.15    1.61
  -6  -9  -1    6.69    1.54
   5   9   1   28.17    2.99
  -5  -9  -1   27.29    2.86
   4   9   1   19.40    1.74
  -4  -9  -1   18.25    1.69
   3   9   1   14.24    2.24
   2   9   1    0.52    1.59
  -2  -9  -1    2.79    1.25
  -1  -9  -1  402.41   10.28
  -1   9   1  451.52   12.71
   1  -9  -1  436.76   19.03
  -2   9   1    1.20    1.74
   2  -9  -1    1.17    1.48
  -3   9   1   14.14    1.59
   3  -9  -1   16.64    1.74
  -4   9   1   21.12    1.87
   4  -9  -1   17.73    1.72
  -5   9   1   28.04    3.25
   5  -9  -1   29.03    2.00
  -6   9   1    6.04    1.77
   6  -9  -1    9.40    1.56
  -7   9   1    5.29    1.90
   7  -9  -1    4.53    1.38
  -8   9   1  199.35    8.90
   8  -9  -1  193.51    7.24
  -9   9   1  145.24    5.29
   9  -9  -1  156.23    5.23
 -10   9   1   22.50    3.07
  10  -9  -1   19.97    2.71
 -11   9   1   83.01    3.62
  11  -9  -1   88.19    6.25
 -12   9   1   42.08    2.50
  12  -9  -1   40.28    3.52
 -13   9   1   38.54    2.86
 -14   9   1   60.72    3.36
  14  -9  -1   56.53    4.19
 -15   9   1   23.17    2.50
  15  -9  -1   24.55    3.67
 -16   9   1   38.33    3.62
  16  -9  -1   43.43    3.18
 -17   9   1   27.91    3.02
  17  -9  -1   29.50    3.36
  18  -9  -1   25.96    2.97
 -19   9   1   14.29    2.34
  19  -9  -1   11.33    3.78
 -20   9   1   12.32    2.99
  20  -9  -1   15.13    3.83
 -21   9   1    5.29    2.84
  21  -9  -1    3.75    2.79
 -22   9   1    6.64    3.28
  22  -9  -1    6.87    3.05
 -23   9   1   11.64    4.63
  23  -9  -1   21.90    3.62
 -24   9   1    8.10    4.90
  24  -9  -1    4.79    2.92
 -25   9   1   22.05    4.14
  25  -9  -1   22.18    3.25
 -26   9   1   22.89    5.55
  26  -9  -1   33.82    4.27
  26  10   1   62.31    5.36
 -26 -10  -1   75.09    5.23
  25  10   1  413.04   17.76
 -25 -10  -1  414.50   12.81
  24  10   1   97.28    6.74
 -24 -10  -1   92.38    4.69
  23  10   1   29.71    5.78
 -23 -10  -1   30.10    5.31
  22  10   1   10.86    2.42
 -22 -10  -1   14.11    3.41
  21  10   1  102.95    4.95
 -21 -10  -1   95.04    6.54
  20  10   1   28.22    2.79
  19  10   1   24.37    2.53
 -19 -10  -1   21.85    2.71
  18  10   1  183.28    8.36
 -18 -10  -1  183.23    9.53
  17  10   1  127.22    4.74
  16  10   1  293.24    9.61
 -16 -10  -1  305.37   11.82
  15  10   1  324.77   14.69
 -15 -10  -1  324.38   10.26
  14  10   1    6.22    1.95
 -14 -10  -1    5.13    2.00
  13  10   1  137.27    7.52
 -13 -10  -1  134.30    5.05
  12  10   1   61.32    3.59
 -12 -10  -1   67.10    3.70
  11  10   1   91.31    5.03
 -11 -10  -1   86.19    5.65
  10  10   1  116.65    6.14
 -10 -10  -1  115.03    5.68
   9  10   1   88.32    3.41
  -9 -10  -1   88.58    5.60
   8  10   1    2.84    1.35
  -8 -10  -1    1.67    1.85
   7  10   1    6.25    2.42
  -7 -10  -1    7.55    2.92
   6  10   1   71.14    4.11
  -6 -10  -1   75.54    4.53
   5  10   1 1625.28   39.63
  -5 -10  -1 1633.17   52.88
   4  10   1    6.72    1.74
  -4 -10  -1    8.90    1.82
   3  10   1  524.82   19.68
  -3 -10  -1  520.03   14.40
   2  10   1  256.45    9.56
  -2 -10  -1  240.54   11.40
   1  10   1 1271.32   44.03
  -1 -10  -1 1208.80   39.19
  -1  10   1 1219.17   29.01
   1 -10  -1 1285.35   44.50
  -2  10   1  237.44    7.39
   2 -10  -1  213.33    9.53
  -3  10   1  465.58   19.09
   3 -10  -1  522.84   14.66
  -4  10   1    7.73    1.59
   4 -10  -1    9.63    1.87
  -5  10   1 1532.30   52.54
   5 -10  -1 1590.47   39.81
  -6  10   1   68.01    4.32
   6 -10  -1   67.39    3.23
  -7  10   1    7.71    1.61
   7 -10  -1    6.43    2.55
  -8  10   1    1.09    1.77
   8 -10  -1   -0.86    2.76
  -9  10   1   81.24    4.19
   9 -10  -1   82.33    4.82
 -10  10   1  111.57    5.99
  10 -10  -1  111.29    5.81
 -11  10   1   83.53    3.65
  11 -10  -1   82.31    3.49
 -12  10   1   62.15    2.94
  12 -10  -1   62.75    3.36
 -13  10   1  136.26    4.63
  13 -10  -1  142.61    7.13
 -14  10   1    9.50    2.53
  14 -10  -1   12.76    3.67
 -15  10   1  322.84   12.91
  15 -10  -1  317.17    9.40
 -16  10   1  321.59   13.62
  16 -10  -1  301.31   10.44
 -17  10   1  119.70    4.56
  17 -10  -1  116.55    7.45
 -18  10   1  183.80    5.81
  18 -10  -1  186.33    6.77
 -19  10   1   26.09    2.92
  19 -10  -1   23.59    4.53
 -20  10   1   30.39    3.41
  20 -10  -1   29.97    4.30
 -21  10   1   93.03    4.95
  21 -10  -1   97.64    6.77
 -22  10   1   10.39    5.18
  22 -10  -1   14.89    4.27
 -23  10   1   35.98    3.70
  23 -10  -1   37.52    3.83
 -24  10   1   91.13    4.74
  24 -10  -1   88.11    7.92
 -25  10   1  408.85   15.52
  25 -10  -1  398.56   15.18
 -26  10   1   73.35    5.34
  26 -10  -1   70.64    4.66
  26  11   1  154.33   11.01
 -26 -11  -1  176.72    7.55
  25  11   1   66.42    5.18
 -25 -11  -1   77.07    7.06
  24  11   1   50.96    4.76
 -24 -11  -1   57.52    6.69
  23  11   1   19.68    5.65
 -23 -11  -1   15.28    3.57
  22  11   1    5.08    4.56
 -22 -11  -1    0.52    3.12
 -21 -11  -1   14.09    3.33
  20  11   1   22.86    2.79
 -20 -11  -1   20.54    2.92
  19  11   1   39.55    3.44
 -19 -11  -1   41.66    5.21
  18  11   1   10.86    3.36
 -18 -11  -1   11.64    2.40
  17  11   1   30.31    2.79
 -17 -11  -1   26.30    3.98
  16  11   1  152.37    7.81
 -16 -11  -1  168.54    5.73
  15  11   1  134.43    7.79
 -15 -11  -1  158.73    5.47
  14  11   1   23.33    3.54
 -14 -11  -1   30.83    4.50
  13  11   1  190.62    6.85
 -13 -11  -1  197.57    7.11
  12  11   1   37.03    3.96
 -12 -11  -1   35.07    4.01
  11  11   1   27.29    3.65
 -11 -11  -1   34.99    2.79
  10  11   1    7.71    3.36
 -10 -11  -1   13.04    3.33
   9  11   1   66.63    3.15
  -9 -11  -1   70.28    5.34
   8  11   1   51.27    2.60
  -8 -11  -1   44.60    2.58
   7  11   1   25.83    3.05
  -7 -11  -1   22.13    3.25
   6  11   1  267.77    8.31
  -6 -11  -1  249.73    7.37
   5  11   1   80.40    3.80
  -5 -11  -1   77.91    3.33
   4  11   1  243.77    7.97
  -4 -11  -1  246.34    7.42
   3  11   1   92.46    5.16
  -3 -11  -1   95.74    3.57
   2  11   1   33.69    3.65
  -2 -11  -1   33.20    2.34
   0  11   1  521.04   18.28
   0 -11  -1  551.95   23.20
  -1  11   1   33.41    2.55
   1 -11  -1   35.10    3.36
  -2  11   1   27.57    2.94
   2 -11  -1   31.74    2.71
  -3  11   1   90.35    3.38
   3 -11  -1   96.13    4.87
  -4  11   1  241.81    7.19
   4 -11  -1  258.11    9.92
  -5  11   1   79.62    3.20
   5 -11  -1   80.67    3.36
  -6  11   1  269.86    8.57
   6 -11  -1  269.02   11.74
  -7  11   1   24.37    2.60
   7 -11  -1   21.56    2.63
  -8  11   1   51.37    2.92
   8 -11  -1   44.37    3.15
  -9  11   1   66.24    4.01
   9 -11  -1   75.61    4.87
 -10  11   1   10.08    1.87
  10 -11  -1    5.10    2.81
 -11  11   1   34.37    2.66
  11 -11  -1   35.28    2.79
  12 -11  -1   36.19    2.47
 -13  11   1  190.10    6.43
  13 -11  -1  188.33    8.85
 -14  11   1   26.14    2.45
  14 -11  -1   27.29    3.07
 -15  11   1  143.36    5.31
  15 -11  -1  148.49    5.94
 -16  11   1  167.50    6.43
  16 -11  -1  162.35    8.49
 -17  11   1   27.08    2.66
  17 -11  -1   29.63    4.27
 -18  11   1   16.53    4.17
  18 -11  -1   12.21    2.42
 -19  11   1   39.79    3.12
  19 -11  -1   42.18    4.82
 -20  11   1   25.26    3.28
  20 -11  -1   21.04    4.27
 -21  11   1   17.94    3.31
  21 -11  -1   15.13    2.55
 -22  11   1    2.42    3.44
  22 -11  -1    1.48    3.41
 -23  11   1   16.20    3.83
  23 -11  -1   16.59    3.96
 -24  11   1   47.08    4.82
  24 -11  -1   43.87    5.26
 -25  11   1   79.49    4.87
  25 -11  -1   74.52    6.90
 -26  11   1  175.00   10.73
  26 -11  -1  176.85    9.74
  25  12   1    3.59    4.45
 -25 -12  -1    5.39    6.48
  24  12   1  378.17   10.96
 -24 -12  -1  377.42   14.74
  23  12   1   14.56    3.15
 -23 -12  -1   10.62    4.87
  22  12   1  360.65   10.55
 -22 -12  -1  355.49   17.24
  21  12   1   19.35    3.44
  20  12   1  331.80    9.66
 -20 -12  -1  335.50   10.36
  19  12   1   49.89    3.38
 -19 -12  -1   48.30    3.33
  18  12   1   86.94    6.35
 -18 -12  -1   89.80    6.09
  17  12   1  269.26    8.75
 -17 -12  -1  248.66   12.42
  16  12   1  397.96   14.79
 -16 -12  -1  408.35   16.12
  15  12   1   29.16    3.38
 -15 -12  -1   34.24    3.78
  14  12   1  307.32    8.70
 -14 -12  -1  321.18   13.80
  13  12   1 1547.24   37.88
 -13 -12  -1 1527.87   48.85
  12  12   1 1488.21   51.68
  11  12   1  265.64    8.38
 -11 -12  -1  242.00   10.78
  10  12   1  157.81    5.57
 -10 -12  -1  154.46    5.83
   9  12   1   63.66    5.10
  -9 -12  -1   73.77    4.56
   8  12   1  317.50   10.05
  -8 -12  -1  301.02   12.03
   7  12   1  789.07   30.52
  -7 -12  -1  767.02   18.75
   6  12   1  113.26    6.64
  -6 -12  -1  117.87    6.09
   5  12   1   52.10    2.53
  -5 -12  -1   51.45    2.63
   4  12   1 4197.94  136.85
   3  12   1  375.00   15.60
  -3 -12  -1  364.79   11.12
   2  12   1    7.89    2.34
  -2 -12  -1    4.48    2.08
   0  12   1   29.68    3.15
  -1  12   1  111.39    3.80
   1 -12  -1  116.81    5.86
  -2  12   1    9.04    2.84
   2 -12  -1    9.32    1.95
  -3  12   1  367.08   14.32
   3 -12  -1  346.90   10.10
  -4  12   1 4238.12   96.76
   4 -12  -1 4050.02  134.33
  -5  12   1   50.62    2.81
   5 -12  -1   51.71    2.66
  -6  12   1  109.85    4.30
   6 -12  -1  111.34    4.45
  -7  12   1  798.29   19.71
   7 -12  -1  797.56   28.04
  -8  12   1  332.22    9.17
   8 -12  -1  319.64   10.02
  -9  12   1   64.29    4.66
   9 -12  -1   71.99    3.62
 -10  12   1  144.95    7.86
  10 -12  -1  157.06    7.79
 -11  12   1  238.40   10.57
  11 -12  -1  247.72    8.80
 -12  12   1 1432.94   34.89
  12 -12  -1 1426.25   47.02
 -13  12   1 1534.17   52.26
  13 -12  -1 1617.36   57.60
 -14  12   1  311.33    9.48
  14 -12  -1  296.23    9.53
 -15  12   1   30.65    2.81
  15 -12  -1   37.34    4.04
 -16  12   1  379.34   16.09
  16 -12  -1  388.09   11.43
 -17  12   1  258.97   11.85
  17 -12  -1  253.89   11.69
 -18  12   1   80.82    6.01
  18 -12  -1   91.78    5.65
 -19  12   1   47.70    4.01
  19 -12  -1   48.33    3.67
 -20  12   1  311.31    9.27
  20 -12  -1  324.01    9.27
 -21  12   1   16.51    2.63
  21 -12  -1   17.76    3.49
 -22  12   1  352.71   16.22
  22 -12  -1  331.88   11.12
 -23  12   1   15.26    5.60
  23 -12  -1   11.17    3.57
  24 -12  -1  363.75   11.64
 -25  12   1    2.53    2.84
  25 -12  -1    2.08    3.20
  25  13   1   57.70    5.44
  24  13   1  110.66    5.62
 -24 -13  -1  105.51    6.54
  23  13   1   13.51    3.07
 -23 -13  -1   15.73    3.41
  22  13   1  317.32    9.53
 -22 -13  -1  335.63   10.70
  21  13   1   40.05    4.37
 -21 -13  -1   36.69    3.80
  20  13   1  418.84   12.63
 -20 -13  -1  384.79   15.73
  19  13   1  525.47   14.45
 -19 -13  -1  497.11   13.77
  18  13   1  413.69   11.09
 -18 -13  -1  429.05   18.20
  17  13   1 1209.27   30.31
 -17 -13  -1 1162.33   28.64
  16  13   1  143.00    5.65
  15  13   1   64.47    5.39
 -15 -13  -1   61.11    5.60
  14  13   1  338.15   10.18
 -14 -13  -1  352.73   10.75
  13  13   1  633.53   18.02
 -13 -13  -1  617.20   16.14
  12  13   1  209.06    7.06
 -12 -13  -1  206.14    7.47
  11  13   1 1780.72   61.40
 -11 -13  -1 1688.84   65.12
  10  13   1   95.64    3.93
   9  13   1 1695.76   59.42
  -9 -13  -1 1661.99   56.35
   8  13   1   46.14    2.73
  -8 -13  -1   47.70    4.50
   7  13   1 1893.57   46.35
  -7 -13  -1 1984.18   48.92
   6  13   1  533.15   15.28
  -6 -13  -1  506.25   18.75
   5  13   1  217.49    8.44
  -5 -13  -1  215.57    7.92
   3  13   1  527.45   20.54
  -3 -13  -1  521.93   13.20
   0  13   1   89.54    5.29
   0 -13  -1   92.69    5.44
  -1  13   1  597.15   15.26
   1 -13  -1  633.26   25.80
  -2  13   1   39.99    2.86
   2 -13  -1   34.06    2.55
  -3  13   1  518.65   14.58
   3 -13  -1  500.63   13.49
  -4  13   1  107.90    4.09
   4 -13  -1  109.88    6.33
  -5  13   1  225.15    9.61
   5 -13  -1  231.06   10.96
  -6  13   1  517.63   14.09
   6 -13  -1  536.33   20.23
  -7  13   1 2010.40   72.18
   7 -13  -1 1932.45   48.77
  -8  13   1   44.16    2.86
   8 -13  -1   49.73    3.20
  -9  13   1 1821.92   61.48
   9 -13  -1 1633.66   58.09
  10 -13  -1   96.29    3.91
 -11  13   1 1791.27   59.96
  11 -13  -1 1746.38   59.81
 -12  13   1  215.59    8.44
  12 -13  -1  216.66   10.34
 -13  13   1  622.33   22.99
  13 -13  -1  617.15   16.64
 -14  13   1  360.81   10.31
  14 -13  -1  348.59    9.89
 -15  13   1   58.17    3.59
  15 -13  -1   66.11    5.34
 -16  13   1  150.37    5.52
  16 -13  -1  151.02    8.83
 -17  13   1 1215.96   41.63
  17 -13  -1 1195.71   29.53
 -18  13   1  422.88   12.37
  18 -13  -1  414.42   16.87
 -19  13   1  499.51   14.37
  19 -13  -1  490.45   12.78
 -20  13   1  415.85   12.03
  20 -13  -1  408.06   16.51
 -21  13   1   42.60    5.29
  21 -13  -1   39.94    3.75
 -22  13   1  305.45   10.73
  22 -13  -1  326.70   10.57
 -23  13   1   15.34    3.18
  23 -13  -1   19.50    5.16
 -24  13   1  106.44    6.01
  24 -13  -1  104.78    8.15
 -25  13   1   60.46    5.16
  25 -13  -1   62.00    5.29
  24  14   1   29.34    6.38
 -24 -14  -1   36.11    4.35
 -23 -14  -1    8.18    3.88
  22  14   1    4.63    2.86
 -22 -14  -1    6.30    4.82
  21  14   1  173.70    6.74
  20  14   1   11.53    2.81
 -20 -14  -1   13.38    2.50
  19  14   1   19.66    3.07
 -19 -14  -1   21.30    4.69
  18  14   1   49.26    3.31
 -18 -14  -1   55.12    4.69
  17  14   1    2.84    2.16
 -17 -14  -1   -2.06    2.92
  16  14   1   28.15    3.05
 -16 -14  -1   27.18    4.06
  15  14   1   56.32    3.49
 -15 -14  -1   55.30    5.31
  14  14   1   29.08    2.50
 -14 -14  -1   30.33    4.32
  13  14   1    1.54    2.03
 -13 -14  -1   -3.07    3.67
  12  14   1  128.81    6.54
 -12 -14  -1  136.10    5.21
  11  14   1  121.34    7.16
 -11 -14  -1  137.51    7.52
  10  14   1  161.41    5.78
   9  14   1   79.73    3.65
   8  14   1  131.15    4.48
  -8 -14  -1  129.23    4.61
   7  14   1   20.65    2.27
  -7 -14  -1   21.66    3.65
   6  14   1   29.40    2.16
  -6 -14  -1   20.15    3.57
   5  14   1  402.23   12.08
  -5 -14  -1  406.63   12.13
   4  14   1   49.58    3.36
   3  14   1   76.81    5.08
  -3 -14  -1   75.82    3.38
   1  14   1  207.83    6.87
  -1 -14  -1  201.51    8.80
   0  14   1  984.54   25.52
   0 -14  -1  965.12   34.94
  -1  14   1  205.10    7.24
   1 -14  -1  207.31   10.57
  -2  14   1  113.92    4.56
   2 -14  -1  114.57    6.51
  -3  14   1   75.15    3.36
   3 -14  -1   77.98    3.80
  -4  14   1   46.74    3.05
   4 -14  -1   44.86    2.86
  -5  14   1  401.92   10.65
   5 -14  -1  409.55   12.60
  -6  14   1   31.19    2.47
   6 -14  -1   26.45    3.20
  -7  14   1   26.79    3.07
   7 -14  -1   20.99    2.76
  -8  14   1  134.12    4.97
   8 -14  -1  136.31    5.23
  -9  14   1   83.92    5.57
   9 -14  -1   80.67    5.68
 -10  14   1  158.08    5.29
  10 -14  -1  163.60    5.86
 -11  14   1  119.12    6.25
  11 -14  -1  130.61    5.60
 -12  14   1  131.88    5.29
  12 -14  -1  135.60    8.18
 -13  14   1    1.51    2.40
  13 -14  -1    5.62    2.68
 -14  14   1   29.94    2.73
  14 -14  -1   34.76    4.56
 -15  14   1   61.42    3.65
  15 -14  -1   58.04    3.65
 -16  14   1   29.58    3.23
  16 -14  -1   31.69    3.38
 -17  14   1    0.00    2.86
  17 -14  -1   -0.62    3.78
 -18  14   1   49.94    4.35
  18 -14  -1   51.29    4.37
 -19  14   1   17.55    3.25
  19 -14  -1   14.79    3.31
 -20  14   1   10.34    3.18
  20 -14  -1   17.58    3.12
 -21  14   1  186.82    6.80
  21 -14  -1  165.18    9.89
 -22  14   1   -1.33    3.49
  22 -14  -1    4.19    2.81
 -23  14   1   11.74    2.79
  23 -14  -1    5.81    3.15
 -24  14   1   35.65    5.00
  24 -14  -1   30.07    5.03
  23  15   1   11.25    3.07
 -23 -15  -1   10.15    5.52
  22  15   1   18.02    3.91
  21  15   1   73.58    4.43
 -21 -15  -1   78.40    4.22
  20  15   1   36.92    3.88
 -20 -15  -1   32.76    3.59
  19  15   1  118.42    5.26
 -19 -15  -1  116.18    4.50
  18  15   1  274.46    9.01
 -18 -15  -1  291.75    9.45
  17  15   1    3.25    2.71
 -17 -15  -1    1.98    2.71
  16  15   1    8.70    2.40
 -16 -15  -1    8.62    2.45
  15  15   1   20.54    2.42
 -15 -15  -1   16.69    3.12
  14  15   1   19.63    2.29
 -14 -15  -1   22.00    3.67
  13  15   1  105.06    6.51
 -13 -15  -1  111.49    5.00
  12  15   1   40.20    4.48
 -12 -15  -1   41.09    4.56
  11  15   1    2.50    2.60
 -11 -15  -1   -1.20    2.40
  10  15   1   61.19    5.05
 -10 -15  -1   64.29    5.47
   9  15   1    7.58    2.32
  -9 -15  -1    9.11    2.63
   8  15   1 1984.57   47.21
  -8 -15  -1 2020.77   68.22
   7  15   1   71.79    3.62
  -7 -15  -1   78.17    4.11
   6  15   1    5.13    2.32
  -6 -15  -1    6.30    2.53
   5  15   1  108.27    6.28
  -5 -15  -1  101.18    4.01
   4  15   1   34.29    3.10
  -4 -15  -1   32.70    3.57
   3  15   1   66.08    5.18
  -3 -15  -1   63.09    5.31
   1  15   1  256.50    8.28
  -1 -15  -1  267.41   11.09
   0  15   1  137.38    8.46
   0 -15  -1  134.33    7.55
  -1  15   1  263.53    7.99
   1 -15  -1  274.31    8.88
  -2  15   1  203.28   10.68
   2 -15  -1  224.32   11.14
  -3  15   1   64.70    4.48
   3 -15  -1   63.90    3.91
  -4  15   1   34.89    4.35
   4 -15  -1   34.71    2.71
  -5  15   1   99.15    5.73
   5 -15  -1   99.62    5.73
  -6  15   1    0.39    1.48
   6 -15  -1    3.02    1.93
  -7  15   1   77.36    4.14
   7 -15  -1   85.59    5.73
  -8  15   1 2043.42   49.00
   8 -15  -1 1991.86   49.52
  -9  15   1   12.86    2.58
   9 -15  -1    7.68    3.07
 -10  15   1   59.26    4.79
  10 -15  -1   58.79    3.59
 -11  15   1    0.94    2.50
  11 -15  -1   -1.46    1.74
 -12  15   1   29.63    2.71
  12 -15  -1   35.59    2.84
 -13  15   1  103.63    6.43
  13 -15  -1  110.76    4.79
 -14  15   1   26.25    4.66
  14 -15  -1   20.28    2.86
 -15  15   1   21.95    3.12
  15 -15  -1   21.17    2.53
 -16  15   1   13.33    3.07
  16 -15  -1    8.20    3.38
 -17  15   1    3.02    2.29
 -18  15   1  292.40    8.77
  18 -15  -1  284.80    8.72
 -19  15   1  133.13    6.95
  19 -15  -1  109.49    5.73
 -20  15   1   35.65    4.04
  20 -15  -1   32.23    3.70
 -21  15   1   83.53    6.30
  21 -15  -1   71.14    5.57
 -22  15   1   15.10    5.03
  22 -15  -1   14.24    5.47
 -23  15   1    8.15    3.98
  23 -15  -1    7.06    3.85
  23  16   1   51.22    3.93
  22  16   1  103.89    4.76
 -22 -16  -1  106.91    6.33
  21  16   1   33.41    4.24
 -21 -16  -1   36.17    4.09
  20  16   1   99.39    7.39
 -20 -16  -1   83.92    6.77
  19  16   1   23.51    3.70
 -19 -16  -1   33.41    5.13
  18  16   1   59.63    4.09
 -18 -16  -1   54.52    5.96
  17  16   1  244.65    7.84
 -17 -16  -1  250.22   11.85
  16  16   1   17.63    3.12
 -16 -16  -1   20.86    3.36
  15  16   1    4.56    2.21
 -15 -16  -1    0.23    3.91
  14  16   1  120.92    5.62
 -14 -16  -1  117.82    5.13
  13  16   1   66.87    3.59
 -13 -16  -1   72.62    5.65
  12  16   1  105.06    6.14
 -12 -16  -1  123.13    7.32
  11  16   1  139.20    5.21
 -11 -16  -1  146.64    7.45
  10  16   1  728.04   19.06
 -10 -16  -1  797.09   28.22
   9  16   1  192.60    7.03
  -9 -16  -1  187.26    6.80
   8  16   1   94.13    4.19
  -8 -16  -1   96.29    4.50
   7  16   1  256.84   11.48
  -7 -16  -1  263.61   11.14
   6  16   1  283.68   11.85
  -6 -16  -1  266.44   11.82
   4  16   1  612.88   22.55
  -4 -16  -1  584.78   16.01
   2  16   1  317.90    9.61
  -2 -16  -1  337.09   13.33
   1  16   1 1238.80   31.27
  -1 -16  -1 1278.12   46.11
   0  16   1 3620.21   82.46
   0 -16  -1 3673.28  125.27
  -1  16   1 1271.40   32.29
  -2  16   1  314.04    9.97
   2 -16  -1  308.52   10.36
  -3  16   1   85.95    3.80
   3 -16  -1   93.35    6.25
  -4  16   1  644.33   25.23
   4 -16  -1  613.61   16.85
  -5  16   1 1148.03   27.63
   5 -16  -1 1056.35   29.08
  -6  16   1  310.73   10.21
   6 -16  -1  316.25   13.20
  -7  16   1  247.67   10.05
   7 -16  -1  259.05   13.10
  -8  16   1   94.88    4.30
   8 -16  -1  103.32    6.51
  -9  16   1  202.34    6.74
   9 -16  -1  194.58    7.42
 -10  16   1  755.56   20.10
  10 -16  -1  778.06   21.48
 -11  16   1  142.71    6.04
  11 -16  -1  144.90    6.22
 -12  16   1  115.32    4.24
  12 -16  -1  121.08    4.95
 -13  16   1   63.69    3.44
  13 -16  -1   63.51    3.85
 -14  16   1  113.71    7.24
  14 -16  -1  112.27    5.00
 -15  16   1   -2.92    3.70
  15 -16  -1    2.03    2.11
 -16  16   1   23.95    3.49
  16 -16  -1   23.54    3.44
 -17  16   1  264.60   11.51
  17 -16  -1  257.28    7.60
 -18  16   1   61.74    4.37
  18 -16  -1   60.67    3.65
 -19  16   1   30.15    3.25
  19 -16  -1   28.56    5.18
 -20  16   1   79.99    6.64
  20 -16  -1   96.70    6.87
 -21  16   1   32.78    3.36
  21 -16  -1   28.56    4.01
 -22  16   1  104.36    5.49
 -23  16   1   54.08    7.03
  23 -16  -1   50.96    4.97
  22  17   1   53.95    5.26
 -22 -17  -1   42.99    6.41
  21  17   1    1.33    3.88
 -21 -17  -1    2.68    3.65
  20  17   1   93.22    4.82
 -20 -17  -1   88.32    5.10
  19  17   1   -1.48    2.45
 -19 -17  -1   -0.96    2.81
  18  17   1   11.48    4.56
 -18 -17  -1   16.43    4.90
  17  17   1   15.57    2.47
 -17 -17  -1   14.35    3.05
  16  17   1   52.49    5.42
 -16 -17  -1   66.06    6.30
  15  17   1    2.86    2.37
  14  17   1  110.95    5.00
 -14 -17  -1  113.71    4.76
  13  17   1   62.23    3.78
 -13 -17  -1   71.60    4.58
  12  17   1  248.97    8.51
 -12 -17  -1  240.85   11.07
  11  17   1  166.72    6.14
 -11 -17  -1  175.05    9.19
 -10 -17  -1   21.35    4.32
   9  17   1   28.64    2.94
  -9 -17  -1   29.14    3.15
   8  17   1   37.78    3.15
  -8 -17  -1   40.54    3.20
   7  17   1  126.18    6.38
   6  17   1   65.12    3.38
  -6 -17  -1   52.99    4.82
   5  17   1   17.73    2.60
  -5 -17  -1   35.67    2.81
   4  17   1   65.77    4.45
   2  17   1   38.80    2.81
  -2 -17  -1   36.97    4.09
   1  17   1  179.58    6.56
  -1 -17  -1  183.93    9.66
   0  17   1    3.59    2.60
  -1  17   1  186.90    9.79
   1 -17  -1  179.04    8.07
  -2  17   1   37.81    4.27
  -3  17   1    4.90    2.40
   3 -17  -1    5.65    2.47
  -4  17   1   70.64    3.59
   4 -17  -1   67.31    4.82
  -5  17   1   41.14    2.60
   5 -17  -1   38.04    2.60
  -6  17   1   64.99    3.78
   6 -17  -1   60.88    3.62
  -7  17   1  140.03    8.23
   7 -17  -1  141.67    6.04
  -8  17   1   42.05    3.59
   8 -17  -1   39.53    2.97
  -9  17   1   32.00    3.23
   9 -17  -1   30.83    2.50
 -10  17   1   12.58    2.97
  10 -17  -1   15.39    2.11
 -11  17   1  174.66    9.45
  11 -17  -1  172.21    5.83
 -12  17   1  259.26    8.57
  12 -17  -1  254.94    8.93
 -13  17   1   63.87    4.40
  13 -17  -1   64.76    4.61
 -14  17   1  110.71    5.88
  14 -17  -1  114.75    4.97
 -15  17   1    5.96    3.10
  15 -17  -1    1.25    3.07
 -16  17   1   54.52    3.52
  16 -17  -1   52.86    5.47
 -17  17   1   19.50    2.84
  17 -17  -1   15.08    3.41
 -18  17   1   14.74    4.63
  18 -17  -1   12.32    2.79
 -19  17   1    0.36    2.76
  19 -17  -1   -0.21    3.20
 -20  17   1   84.88    5.29
  20 -17  -1   71.99    6.87
  21 -17  -1    3.31    3.18
 -22  17   1   49.06    5.73
  22 -17  -1   38.77    6.59
  21  18   1   23.51    3.31
  20  18   1  284.80   12.68
 -20 -18  -1  294.54    9.76
  19  18   1    5.99    3.62
  18  18   1   96.11    4.74
 -18 -18  -1   84.15    7.26
  17  18   1  158.57    8.59
 -17 -18  -1  168.91   10.31
  16  18   1  235.43    7.68
 -16 -18  -1  245.41   10.96
  15  18   1   89.88    4.22
 -15 -18  -1   88.58    4.14
  14  18   1   86.63    4.56
  13  18   1  265.95    8.31
 -13 -18  -1  276.00   12.16
  12  18   1  832.14   30.18
 -12 -18  -1  875.44   31.30
  11  18   1   64.60    5.05
 -11 -18  -1   56.14    4.58
  10  18   1  151.07    5.62
 -10 -18  -1  145.73    5.60
   9  18   1   89.26    4.58
  -9 -18  -1   83.87    4.11
   8  18   1   95.40    4.09
  -8 -18  -1   90.04    6.07
   6  18   1  106.65    6.20
  -6 -18  -1  111.16    4.43
   5  18   1  169.53   10.15
  -5 -18  -1  166.49    6.59
   4  18   1 1955.75   74.10
  -4 -18  -1 1869.25   62.54
   3  18   1   61.11    4.82
   2  18   1   89.41    4.37
  -2 -18  -1  113.60    7.37
   1  18   1  387.62   11.40
  -1 -18  -1  367.16   16.43
   0  18   1  618.97   17.86
   0 -18  -1  619.83   22.18
  -1  18   1  374.87   10.96
   1 -18  -1  391.01   17.37
  -2  18   1  111.73    6.48
   2 -18  -1  104.78    7.68
  -3  18   1   57.52    2.99
   3 -18  -1   55.96    3.49
  -4  18   1 1934.16   49.84
   4 -18  -1 1826.47   63.77
  -5  18   1  170.31    7.13
   5 -18  -1  176.54   10.31
  -6  18   1  112.33    5.13
   6 -18  -1  114.38    5.34
  -7  18   1  144.20    5.55
   7 -18  -1  138.89    8.46
  -8  18   1   91.24    6.17
   8 -18  -1   84.62    4.50
  -9  18   1   81.08    6.01
   9 -18  -1   94.67    4.30
 -10  18   1  156.10    5.62
  10 -18  -1  135.01    7.52
 -11  18   1   64.37    3.83
  11 -18  -1   65.22    3.91
 -12  18   1  825.22   22.44
  12 -18  -1  839.72   22.63
 -13  18   1  270.53    8.23
  13 -18  -1  278.08   12.71
 -14  18   1   88.22    4.63
  15 -18  -1   88.66    4.43
 -16  18   1  235.98   10.88
  16 -18  -1  254.57   11.98
 -17  18   1  150.89    7.63
  17 -18  -1  154.14    7.76
 -18  18   1   97.02    5.78
  18 -18  -1   91.47    5.00
 -19  18   1    7.99    4.06
  19 -18  -1   11.22    5.44
 -20  18   1  318.62   14.53
  20 -18  -1  309.75    9.48
 -21  18   1   22.03    3.49
  21 -18  -1   25.05    4.35
  20  19   1   53.90    4.27
 -20 -19  -1   49.84    6.82
  19  19   1  128.78    6.25
 -19 -19  -1  131.73    6.01
  18  19   1  165.81    6.54
 -18 -19  -1  166.56    9.63
  17  19   1   18.70    3.12
 -17 -19  -1   13.15    5.42
  16  19   1  115.30    7.39
 -16 -19  -1  113.63    5.60
  15  19   1   85.20    6.12
  14  19   1  175.23    6.64
 -14 -19  -1  175.05    6.82
  13  19   1  231.48   11.48
 -13 -19  -1  243.71   11.04
  12  19   1  201.48    6.48
 -12 -19  -1  189.14    9.22
  11  19   1   16.51    3.10
 -11 -19  -1   15.96    3.05
  10  19   1   13.18    2.92
 -10 -19  -1   13.46    3.20
   9  19   1   35.39    2.97
  -9 -19  -1   32.99    4.11
   8  19   1  792.17   21.48
  -8 -19  -1  787.12   30.75
   7  19   1   56.97    3.59
  -7 -19  -1   58.17    3.57
   6  19   1   32.73    3.67
  -6 -19  -1  139.56    6.30
   5  19   1   78.22    5.34
  -5 -19  -1   79.18    3.83
   3  19   1  150.76    5.83
  -3 -19  -1  156.33    8.05
   2  19   1   24.53    4.09
  -2 -19  -1    8.57    2.60
   1  19   1   61.81    3.52
  -1 -19  -1   53.48    5.03
   0  19   1  272.36    9.04
   0 -19  -1  252.98   13.46
  -1  19   1   68.09    6.61
   1 -19  -1   61.08    3.91
  -2  19   1   18.17    3.75
   2 -19  -1   20.05    2.68
  -3  19   1  151.51    5.68
   3 -19  -1  156.51    5.96
  -4  19   1   12.65    3.78
   4 -19  -1   11.30    2.34
  -5  19   1   82.15    5.62
   5 -19  -1   76.86    4.11
  -6  19   1  146.67    5.73
   6 -19  -1  155.58    6.28
  -7  19   1   61.03    3.88
   7 -19  -1   61.55    4.45
  -8  19   1  813.16   21.12
   8 -19  -1  865.52   33.46
  -9  19   1   42.73    3.33
   9 -19  -1   38.35    4.82
 -10  19   1   19.32    3.18
  10 -19  -1   21.43    4.40
 -11  19   1   20.49    3.18
  11 -19  -1   21.43    2.50
 -12  19   1  192.47    7.19
  12 -19  -1  192.24   11.01
 -13  19   1  240.38    7.39
  13 -19  -1  234.34    7.66
 -14  19   1  169.45    9.30
  14 -19  -1  170.39    8.96
 -15  19   1   84.73    4.50
  15 -19  -1   80.40    6.85
 -16  19   1  115.45    5.78
  16 -19  -1  120.74    5.78
 -17  19   1   18.75    3.02
  17 -19  -1   26.38    5.42
  18 -19  -1  170.39    7.06
 -19  19   1  143.47    8.46
  19 -19  -1  117.72    7.55
 -20  19   1   60.49    4.82
  20 -19  -1   46.56    4.82
  19  20   1    6.22    2.71
 -19 -20  -1    0.13    3.54
  18  20   1   37.00    3.65
 -18 -20  -1   41.95    7.13
  17  20   1    8.38    5.47
 -17 -20  -1   12.11    3.91
  16  20   1  181.27    6.14
 -16 -20  -1  192.84   11.43
  15  20   1  102.61    5.10
 -15 -20  -1   99.70    5.42
  14  20   1    1.17    2.60
 -14 -20  -1   -0.76    4.17
  13  20   1   30.96    3.65
 -13 -20  -1   30.33    3.57
  12  20   1   86.89    3.96
 -12 -20  -1   91.44    5.94
  11  20   1    3.85    3.05
 -11 -20  -1    2.45    2.97
  10  20   1    4.22    2.37
 -10 -20  -1    3.91    2.60
   9  20   1   19.35    2.79
  -9 -20  -1   19.24    2.81
   8  20   1  207.50    7.11
  -8 -20  -1  202.76    6.80
   7  20   1   64.03    4.06
  -7 -20  -1   61.14    4.11
   6  20   1    4.76    2.60
  -6 -20  -1   13.67    2.55
   5  20   1  821.75   28.12
   4  20   1  109.75    7.16
   3  20   1   30.67    3.49
  -3 -20  -1   28.41    4.66
   2  20   1    8.20    2.42
  -2 -20  -1    4.84    2.68
   1  20   1   62.20    3.62
  -1 -20  -1   58.85    6.14
   0  20   1   18.49    3.23
   0 -20  -1   17.32    4.11
  -1  20   1   63.58    5.31
   1 -20  -1   70.67    4.09
  -2  20   1    7.76    2.81
   2 -20  -1    7.42    2.86
  -3  20   1   34.76    3.67
   3 -20  -1   34.14    4.06
  -4  20   1  105.64    6.95
   4 -20  -1  109.12    6.33
  -5  20   1  796.70   19.94
   5 -20  -1  793.55   29.40
  -6  20   1    8.90    4.17
   6 -20  -1   11.74    2.81
  -7  20   1   60.62    3.54
   7 -20  -1   68.66    4.14
  -8  20   1  213.46    7.37
   8 -20  -1  197.89    7.24
  -9  20   1   23.98    3.31
   9 -20  -1   21.72    4.27
 -10  20   1    4.22    3.10
  10 -20  -1    1.67    1.98
 -11  20   1    0.60    2.99
  11 -20  -1    1.33    2.32
 -12  20   1   93.50    6.46
  12 -20  -1   90.30    4.76
 -13  20   1   31.32    3.67
  13 -20  -1   30.10    5.03
 -14  20   1   -1.87    3.33
  14 -20  -1    2.03    3.46
 -15  20   1  101.76    5.16
  15 -20  -1   92.90    4.48
 -16  20   1  179.43    8.77
  16 -20  -1  181.17    9.11
 -17  20   1   10.99    3.23
  17 -20  -1    9.30    3.10
 -18  20   1   44.78    3.70
  18 -20  -1   39.13    5.21
 -19  20   1    5.70    3.91
  19 -20  -1    3.93    3.98
  18  21   1   93.24    4.87
  17  21   1   38.54    3.91
 -17 -21  -1   42.78    6.04
  16  21   1   64.18    4.82
 -16 -21  -1   58.69    5.08
  15  21   1   69.23    4.24
 -15 -21  -1   76.16    7.06
  14  21   1  107.90    5.13
 -14 -21  -1  122.38    7.94
  13  21   1  362.29   14.42
 -13 -21  -1  354.40   11.17
  12  21   1   70.87    5.23
 -12 -21  -1   64.55    4.71
  11  21   1   35.23    5.29
 -11 -21  -1   45.54    5.57
  10  21   1   26.14    2.86
 -10 -21  -1   31.43    5.29
   9  21   1   94.15    4.61
  -9 -21  -1   90.66    6.54
   8  21   1  394.08   11.87
  -8 -21  -1  376.95   11.46
   7  21   1  120.19    5.86
  -7 -21  -1  193.36    8.85
   6  21   1  249.86   12.52
  -6 -21  -1  272.36   12.06
   4  21   1   44.47    3.31
  -4 -21  -1   46.06    3.67
   3  21   1  135.06    6.07
  -3 -21  -1   48.25    3.93
   2  21   1   28.25    2.63
  -2 -21  -1   29.58    3.70
   1  21   1  119.62    5.31
  -1 -21  -1  123.63    4.97
   0  21   1  196.32    6.51
   0 -21  -1  201.77   11.01
  -1  21   1  126.41    5.68
   1 -21  -1  126.83    5.31
  -2  21   1   27.83    2.71
   2 -21  -1   30.13    3.75
  -3  21   1  126.13    7.06
   3 -21  -1  125.16    5.23
  -4  21   1   43.87    3.54
   4 -21  -1   44.73    3.62
  -5  21   1  210.36    7.34
  -6  21   1  265.66    8.07
  -7  21   1  199.58    9.14
   7 -21  -1  197.16    9.79
  -8  21   1  404.44   11.69
   8 -21  -1  405.69   12.65
  -9  21   1   93.81    4.35
   9 -21  -1   92.77    6.85
 -10  21   1   25.23    2.58
  10 -21  -1   36.53    4.09
 -11  21   1   43.14    3.85
  11 -21  -1   39.29    3.72
 -12  21   1   71.37    5.86
  12 -21  -1   75.43    6.28
 -13  21   1  378.12   10.49
  13 -21  -1  371.51   17.94
 -14  21   1  115.24    5.39
  14 -21  -1  120.03    5.49
 -15  21   1   77.12    4.53
 -16  21   1   74.88    5.03
  16 -21  -1   65.30    6.67
 -17  21   1   36.74    3.93
  17 -21  -1   34.50    6.30
 -18  21   1   93.16    6.80
  18 -21  -1  100.38    6.01
  17  22   1   -1.80    3.83
 -17 -22  -1    2.06    5.34
  16  22   1    5.83    3.15
 -16 -22  -1    5.60    3.88
  15  22   1    2.45    2.94
 -15 -22  -1    0.21    4.71
  14  22   1   26.77    3.98
 -14 -22  -1   29.68    3.91
  13  22   1   33.25    3.59
  12  22   1   72.20    4.37
 -12 -22  -1   79.31    5.39
  11  22   1    4.37    4.43
 -11 -22  -1    7.03    3.33
  10  22   1   10.42    2.53
   9  22   1    0.68    3.23
  -9 -22  -1    0.73    3.33
   8  22   1   74.16    4.04
  -8 -22  -1   69.21    5.16
   7  22   1   -1.59    2.60
  -7 -22  -1   14.27    4.71
   6  22   1   22.16    2.94
  -6 -22  -1   25.75    4.95
   4  22   1    0.65    2.16
   3  22   1   35.57    2.89
  -3 -22  -1   43.80    5.13
   2  22   1   11.77    2.14
  -2 -22  -1   10.36    3.41
   1  22   1    2.89    3.02
  -1 -22  -1    1.07    2.86
   0  22   1   34.40    2.92
   0 -22  -1   34.40    2.76
  -1  22   1   -0.18    4.19
   1 -22  -1    1.28    2.86
  -2  22   1   14.74    2.63
   2 -22  -1   11.43    4.50
  -3  22   1   44.39    5.00
   3 -22  -1   39.94    4.84
  -4  22   1    0.81    2.00
   4 -22  -1    3.91    2.03
  -5  22   1   20.73    3.85
   5 -22  -1   21.53    2.71
  -6  22   1   22.65    2.66
   6 -22  -1   22.63    3.46
  -7  22   1   12.71    3.52
   7 -22  -1   10.88    2.16
  -8  22   1   72.36    4.40
   8 -22  -1   78.50    6.01
  -9  22   1   -0.73    3.05
   9 -22  -1   -0.18    4.24
 -10  22   1   14.11    2.81
  10 -22  -1   14.16    3.78
 -11  22   1    7.97    3.28
  11 -22  -1    3.18    3.15
 -12  22   1   82.20    4.01
  12 -22  -1   75.98    3.85
 -13  22   1   31.32    5.47
  13 -22  -1   33.56    4.11
 -14  22   1   25.05    4.11
  14 -22  -1   33.67    5.78
 -15  22   1   -3.10    3.15
  15 -22  -1    5.52    3.65
 -16  22   1    2.73    2.92
  16 -22  -1    4.19    5.44
 -17  22   1    2.03    3.80
  17 -22  -1   -3.36    3.78
  15  23   1    3.23    3.07
 -15 -23  -1    8.67    5.68
  14  23   1   29.50    4.19
 -14 -23  -1   30.46    4.53
  13  23   1  139.46    5.75
 -13 -23  -1  143.34    8.31
  12  23   1   95.12    4.14
  11  23   1   48.92    3.57
 -11 -23  -1   41.61    6.61
  10  23   1   11.66    2.86
 -10 -23  -1   11.09    3.07
   9  23   1   69.21    4.27
  -9 -23  -1   67.59    6.38
   8  23   1    7.60    3.31
   7  23   1   48.87    3.65
  -7 -23  -1   42.29    6.07
   6  23   1   39.99    5.60
  -6 -23  -1   44.13    6.22
   5  23   1   64.60    3.72
  -5 -23  -1   63.12    5.42
   4  23   1    2.86    2.66
  -4 -23  -1   -0.91    4.76
   3  23   1   79.70    6.82
  -3 -23  -1   98.45    7.08
   2  23   1   29.06    4.97
  -2 -23  -1   32.36    4.74
   1  23   1   12.24    3.33
  -1 -23  -1   10.88    3.28
   0  23   1   37.65    3.25
   0 -23  -1   38.35    4.11
  -1  23   1   10.44    2.89
   1 -23  -1    8.02    2.42
  -2  23   1   32.39    4.27
  -3  23   1   85.35    5.83
   3 -23  -1   92.59    6.09
  -4  23   1    8.02    2.84
   4 -23  -1    5.00    3.12
  -5  23   1   60.88    4.27
   5 -23  -1   58.95    5.62
  -6  23   1   34.11    3.98
   6 -23  -1   36.40    3.67
  -7  23   1   45.02    3.54
   7 -23  -1   44.89    4.24
  -8  23   1    7.03    3.28
   8 -23  -1    8.02    3.46
  -9  23   1   69.21    4.69
   9 -23  -1   75.07    4.74
 -10  23   1   10.49    2.58
  10 -23  -1   14.01    2.63
 -11  23   1   45.67    4.40
  11 -23  -1   49.52    4.48
 -12  23   1  113.08    6.69
  12 -23  -1  110.79    4.58
 -13  23   1  152.92    5.96
  13 -23  -1  146.75    5.49
 -14  23   1   36.79    4.53
  14 -23  -1   36.95    3.78
 -15  23   1    0.78    5.31
  15 -23  -1   -3.15    3.85
  14  24   1   33.82    4.50
 -14 -24  -1   30.88    4.79
  13  24   1   18.83    3.83
 -13 -24  -1    9.53    5.91
  12  24   1  117.98    5.42
 -12 -24  -1  114.75    8.59
  11  24   1   -0.23    2.99
 -11 -24  -1   -0.68    2.99
  10  24   1    2.42    3.75
 -10 -24  -1    1.33    3.75
   9  24   1    3.54    2.63
  -9 -24  -1    5.65    4.04
   8  24   1   30.15    4.27
  -8 -24  -1   85.56    5.00
   7  24   1   24.24    3.31
  -7 -24  -1   23.93    6.48
   5  24   1  333.86    9.24
  -5 -24  -1  330.47   10.75
   4  24   1    8.46    3.52
  -4 -24  -1   -0.65    3.41
   3  24   1   54.76    3.67
  -3 -24  -1   52.44    3.72
   2  24   1   38.77    3.36
  -2 -24  -1   42.47    5.75
   1  24   1   40.31    3.31
  -1 -24  -1   20.21    5.29
   0  24   1   95.22    4.71
   0 -24  -1   98.53    4.90
  -1  24   1   38.25    3.93
   1 -24  -1   35.46    5.62
  -2  24   1   42.49    5.36
   2 -24  -1   41.14    5.73
  -3  24   1   58.74    4.90
   3 -24  -1   53.48    3.54
  -4  24   1    6.82    4.61
   4 -24  -1    2.84    2.63
  -5  24   1  337.16   11.20
  -6  24   1    5.21    3.65
   6 -24  -1   12.47    5.21
  -7  24   1   29.97    3.44
   7 -24  -1   34.01    4.01
  -8  24   1   88.48    4.97
   8 -24  -1   90.17    5.86
  -9  24   1    6.48    3.93
   9 -24  -1    5.49    3.70
 -10  24   1    5.57    2.86
  10 -24  -1    6.95    3.83
 -11  24   1    0.89    3.78
  11 -24  -1    5.29    4.01
 -12  24   1  123.03    5.47
  12 -24  -1  115.97    5.18
 -13  24   1   23.98    3.25
  13 -24  -1   20.05    3.59
 -14  24   1   41.24    5.23
  14 -24  -1   37.34    5.34
  12  25   1  167.40    7.34
 -12 -25  -1  166.12    9.95
  11  25   1    5.42    2.84
  10  25   1  114.51    5.65
 -10 -25  -1  106.08    8.05
   9  25   1   31.97    4.24
  -9 -25  -1   28.41    4.04
   8  25   1 1706.67   39.24
   7  25   1   79.39    5.88
  -7 -25  -1   88.53    9.06
   6  25   1  133.96    8.93
  -6 -25  -1  130.79    8.36
   5  25   1    6.77    3.02
  -5 -25  -1    7.60    5.36
   4  25   1   60.54    6.14
   3  25   1   24.40    3.02
  -3 -25  -1   31.53    4.71
   2  25   1   42.16    3.78
  -2 -25  -1   41.69    5.34
   1  25   1  547.83   15.31
  -1 -25  -1  540.99   15.47
   0  25   1 1719.98   41.06
   0 -25  -1 1703.10   60.56
  -1  25   1  588.09   16.74
   1 -25  -1  592.70   22.73
  -2  25   1   46.35    4.27
   2 -25  -1   48.46    4.17
  -3  25   1   23.59    3.02
   3 -25  -1   32.65    5.86
  -4  25   1   75.77    4.74
   4 -25  -1   70.48    6.43
  -5  25   1    5.13    5.34
   5 -25  -1    4.63    3.05
  -6  25   1  138.63    7.76
   6 -25  -1  136.85    7.73
  -7  25   1  110.11    5.55
   7 -25  -1  100.92    7.86
  -8  25   1 1864.51   64.78
   8 -25  -1 1970.46   68.74
  -9  25   1   33.30    3.85
   9 -25  -1   33.61    4.76
 -10  25   1  148.29    9.82
  10 -25  -1  152.45    8.93
 -11  25   1   10.55    3.28
  11 -25  -1    5.83    3.96
 -12  25   1  192.00    7.68
  10  26   1   92.88    6.98
 -10 -26  -1   83.35    7.42
   9  26   1   34.71    4.45
   8  26   1    7.06    3.41
  -8 -26  -1    4.37    6.46
  -7 -26  -1   88.55    9.09
   6  26   1   85.66    5.13
  -6 -26  -1   92.75    7.97
   5  26   1  370.49   16.87
  -5 -26  -1  -11.40    5.23
   4  26   1  224.91    7.81
  -4 -26  -1  239.47    7.60
   3  26   1   39.99    4.14
  -3 -26  -1   49.00    3.93
   2  26   1   31.38    3.52
   1  26   1  398.59   11.82
   0  26   1  562.49   21.27
  -1  26   1  405.80   17.89
   1 -26  -1  414.31   20.54
  -2  26   1   37.21    3.96
   2 -26  -1   37.10    3.46
  -3  26   1   47.34    3.72
   3 -26  -1   46.45    3.93
  -4  26   1  299.64   14.22
   4 -26  -1  269.31   11.48
  -5  26   1  440.69   14.40
   5 -26  -1  441.81   18.62
  -6  26   1  109.15   10.08
   6 -26  -1  105.11    5.44
  -7  26   1   99.36    7.08
   7 -26  -1   87.02    4.69
  -8  26   1    8.38    3.57
   8 -26  -1   11.98    3.31
  -9  26   1   71.21    5.23
   9 -26  -1   80.69    4.71
  10 -26  -1  120.84    5.44
   6  27   1   47.62    4.45
  -6 -27  -1   43.12    6.93
   5  27   1   -0.34    3.23
  -5 -27  -1    2.84    4.32
   4  27   1   15.62    2.97
  -4 -27  -1   17.47    4.32
   3  27   1   19.42    3.46
  -3 -27  -1   15.28    3.65
   2  27   1   24.79    3.54
  -2 -27  -1   22.16    5.55
   1  27   1    9.84    3.25
  -1 -27  -1    3.83    3.38
   0  27   1  144.20    6.82
   0 -27  -1  145.03    6.80
  -1  27   1    5.13    3.31
   1 -27  -1    4.97    3.05
  -2  27   1   26.51    5.86
   2 -27  -1   34.40    6.01
  -3  27   1   24.03    4.17
   3 -27  -1   22.68    4.22
   4 -27  -1   13.96    4.35
  -5  27   1    1.82    2.66
   5 -27  -1   -0.96    3.75
  -6  27   1   68.82    4.74
   6 -27  -1   59.13    7.45
  -7  27   1  191.09   11.48
   6 -27   2  270.53   12.68
  -6  27  -2  260.87   16.92
   5 -27   2  140.99    8.72
  -5  27  -2  119.67    6.30
   4 -27   2  530.83   24.76
  -4  27  -2  525.57   26.84
   3 -27   2   18.59    3.62
  -3  27  -2   18.56    3.75
   2 -27   2   13.64    5.86
  -2  27  -2    5.62    5.49
   1 -27   2   83.24    8.07
  -1  27  -2   83.97    5.10
   0 -27   2    5.10    5.13
   0  27  -2    4.09    3.10
   1  27  -2   85.22    4.95
   2  27  -2    7.58    3.07
   3  27  -2   13.33    4.27
   4  27  -2  522.89   13.93
   5  27  -2  131.86    5.75
  -6 -27   2  238.61   14.79
   6  27  -2  237.52    8.10
   9 -26   2   34.92    7.60
  -9  26  -2   37.52    6.56
   8 -26   2  438.11   14.76
  -8  26  -2  440.56   23.46
   7 -26   2  236.01   13.07
  -7  26  -2  236.24   10.91
   6 -26   2   91.00    5.62
  -6  26  -2   85.82    7.81
   5 -26   2   34.55    4.76
  -5  26  -2   29.71    3.83
   4 -26   2  283.73   13.51
  -4  26  -2  291.08   12.52
   3 -26   2   73.30    5.34
  -3  26  -2   73.66    4.92
   2 -26   2   29.71    5.55
  -2  26  -2   32.26    3.59
   1 -26   2  227.96   12.03
  -1  26  -2  199.71    7.97
   0 -26   2   19.32    5.62
   0  26  -2   25.93    5.73
  -1 -26   2  186.20   12.89
   1  26  -2  204.87    8.51
  -2 -26   2   35.39    5.31
   2  26  -2   28.98    4.06
  -3 -26   2   80.82    6.25
   3  26  -2   72.39    5.08
  -4 -26   2  308.94    9.61
   4  26  -2  297.87    9.50
  -5 -26   2   26.09    4.11
   5  26  -2   25.44    4.11
  -6 -26   2   86.11    8.18
   6  26  -2   91.11    5.36
  -7 -26   2  239.13   12.65
   7  26  -2  222.52    8.10
  -8 -26   2  414.94   12.52
   8  26  -2  414.18   11.35
  -9 -26   2   31.09    6.46
   9  26  -2   33.20    4.58
  12 -25   2  130.24    6.22
 -12  25  -2  143.94   10.57
  11 -25   2  113.11    5.52
 -11  25  -2  107.90    4.97
  10 -25   2   17.29    6.22
 -10  25  -2   22.60    4.40
   9 -25   2    8.54    3.36
   8 -25   2  217.05   11.12
  -8  25  -2  235.93    8.67
   7 -25   2  307.92   10.02
  -7  25  -2  294.57   13.38
   6 -25   2  282.51   13.70
  -6  25  -2  281.91   11.74
   5 -25   2  786.99   22.44
  -5  25  -2  784.83   20.73
   4 -25   2   22.29    3.12
  -4  25  -2   24.58    3.25
   3 -25   2  359.43   14.45
  -3  25  -2  380.85   11.38
  -2  25  -2   28.02    3.33
   1 -25   2  129.33    9.17
  -1  25  -2  119.59    5.62
   0 -25   2    6.41    4.87
   0  25  -2   12.08    3.83
   1  25  -2  128.42    5.91
  -2 -25   2   22.50    5.70
   2  25  -2   26.90    3.20
  -3 -25   2  398.40   19.32
   3  25  -2  390.23   12.78
  -4 -25   2   23.56    5.49
   4  25  -2   24.03    3.41
  -5 -25   2  795.43   27.94
   5  25  -2  755.17   19.03
  -6 -25   2  266.18   12.29
   6  25  -2  267.30    8.72
  -7 -25   2  290.71   14.53
   7  25  -2  300.48   10.44
   8  25  -2  240.56    7.79
  -9 -25   2   12.08    5.81
   9  25  -2    6.25    4.27
 -10 -25   2   13.33    6.12
  10  25  -2   21.22    3.46
 -11 -25   2   86.76    8.07
  11  25  -2   92.17    5.78
  12  25  -2   99.15    5.68
  14 -24   2   66.68    6.48
 -14  24  -2   63.84    5.08
  13 -24   2  389.63   14.89
 -13  24  -2  418.32   11.72
  12 -24   2   36.58    6.46
 -12  24  -2   35.46    6.22
  11 -24   2   81.94    4.74
 -11  24  -2   80.07    6.87
  10 -24   2    4.92    3.31
 -10  24  -2    7.55    3.31
   9 -24   2   19.09    4.01
  -9  24  -2   22.73    6.14
   8 -24   2  395.57   12.42
  -8  24  -2  385.88   18.54
   7 -24   2  149.67    8.72
  -7  24  -2  148.36    5.60
  -6  24  -2    1.69    3.49
   5 -24   2   12.19    3.18
  -5  24  -2    6.41    3.23
   4 -24   2   18.88    4.01
  -4  24  -2   18.30    2.53
   3 -24   2  137.17    5.70
  -3  24  -2  131.46    5.31
   2 -24   2    4.06    3.75
  -2  24  -2   -1.43    2.50
   1 -24   2   42.39    5.18
  -1  24  -2   39.84    5.31
   0  24  -2   25.93    3.57
  -1 -24   2   35.52    5.88
   1  24  -2   29.03    3.28
  -2 -24   2    3.33    3.18
   2  24  -2    0.39    3.23
  -3 -24   2  139.85    6.04
   3  24  -2  148.00    8.33
  -4 -24   2   16.74    3.12
   4  24  -2   20.52    3.20
  -5 -24   2   13.07    5.05
   5  24  -2   10.36    3.72
  -6 -24   2    4.30    3.65
   6  24  -2    3.59    3.62
  -7 -24   2  143.10    6.33
   7  24  -2  139.56    6.20
  -8 -24   2  380.96   16.01
   8  24  -2  377.94   10.34
  -9 -24   2   24.06    5.21
   9  24  -2   25.62    3.49
 -10 -24   2    5.42    3.33
  10  24  -2    3.83    3.18
 -11 -24   2   74.94    6.56
  11  24  -2   74.42    5.05
 -12 -24   2   35.07    6.33
  12  24  -2   38.15    4.45
 -13 -24   2  328.49   14.14
  13  24  -2  326.25    9.82
 -14 -24   2   41.50    5.86
  14  24  -2   46.01    5.16
  15 -23   2    2.68    4.06
 -15  23  -2   10.21    6.01
  14 -23   2   39.24    6.54
 -14  23  -2   35.65    4.43
  13 -23   2   15.60    5.73
 -13  23  -2    6.87    3.28
  12 -23   2   52.23    6.67
 -12  23  -2   45.51    5.83
  11 -23   2   -3.98    4.63
 -11  23  -2   -0.99    3.15
  10 -23   2   41.79    3.98
 -10  23  -2   44.00    4.22
   9 -23   2   76.06    6.30
  -9  23  -2   73.17    4.09
   8 -23   2  306.28   12.21
  -8  23  -2  303.96    9.30
   7 -23   2   20.70    4.97
  -7  23  -2   13.93    4.84
   6 -23   2   24.58    3.46
  -6  23  -2   32.05    3.70
   5 -23   2  102.72    4.79
  -5  23  -2  108.00    5.23
   4 -23   2  228.79   11.20
  -4  23  -2  220.64   11.87
   3 -23   2    0.00    3.07
  -3  23  -2    6.85    4.40
   2 -23   2   51.53    4.69
  -2  23  -2   49.24    3.44
   1 -23   2  187.19    6.85
  -1  23  -2  186.69    6.61
   0 -23   2   31.06    4.24
   0  23  -2   31.66    3.31
  -1 -23   2  179.69    7.52
   1  23  -2  180.75    6.48
  -2 -23   2   51.71    5.26
   2  23  -2   47.88    5.75
  -3 -23   2    0.62    3.02
   3  23  -2    4.24    2.50
  -4 -23   2  242.98   11.93
   4  23  -2  246.40    8.88
  -5 -23   2  107.77    5.65
   5  23  -2  118.19    7.50
  -6 -23   2   22.76    2.84
   6  23  -2   24.87    2.63
  -7 -23   2   20.13    3.52
   7  23  -2   21.22    3.41
  -8 -23   2  312.84   13.83
   8  23  -2  315.97   10.70
  -9 -23   2   65.75    6.48
   9  23  -2   71.76    4.45
 -10 -23   2   36.69    4.27
  10  23  -2   37.86    3.28
 -11 -23   2    1.33    4.48
  11  23  -2    0.78    3.62
 -12 -23   2   40.44    5.65
  12  23  -2   30.33    6.01
 -13 -23   2   12.11    3.75
  13  23  -2    6.59    2.79
 -14 -23   2   31.30    4.50
  14  23  -2   28.41    3.15
 -15 -23   2    6.33    4.06
  15  23  -2    6.64    3.23
  17 -22   2   17.55    3.75
 -17  22  -2   18.12    4.35
  16 -22   2   19.29    5.70
 -16  22  -2   13.51    6.17
  15 -22   2   13.36    3.52
 -15  22  -2   12.26    4.95
  14 -22   2   87.51    4.66
 -14  22  -2   87.93    4.90
  13 -22   2   61.55    5.91
 -13  22  -2   64.89    4.30
  12 -22   2   -3.05    4.61
 -12  22  -2    5.42    5.08
  11 -22   2   13.57    4.76
 -11  22  -2   20.91    3.20
  10 -22   2   16.35    3.44
 -10  22  -2   18.83    5.08
   9 -22   2    5.08    2.94
  -9  22  -2    0.96    2.66
  -8  22  -2   27.68    2.81
   7 -22   2   25.57    2.60
  -7  22  -2   30.93    3.18
   6 -22   2   54.68    4.58
  -6  22  -2   41.71    5.29
  -5  22  -2    7.47    3.98
   4 -22   2   34.32    5.10
  -4  22  -2   32.21    3.54
   3 -22   2   -0.52    2.63
  -3  22  -2    2.40    2.40
   2 -22   2    1.77    2.32
  -2  22  -2    1.54    2.34
   1 -22   2   59.57    3.80
  -1  22  -2   55.77    3.72
   0 -22   2   -1.04    3.88
   0  22  -2    1.22    2.37
  -1 -22   2   50.20    5.13
   1  22  -2   59.47    3.80
  -2 -22   2   -0.83    2.34
   2  22  -2   -0.73    1.98
  -3 -22   2    1.38    2.94
   3  22  -2    2.73    2.89
   4  22  -2   31.64    4.09
  -5 -22   2   10.86    3.12
   5  22  -2   10.23    2.50
  -6 -22   2   52.57    3.75
   6  22  -2   49.21    3.28
  -7 -22   2   20.67    3.80
   7  22  -2   25.10    2.79
  -8 -22   2   22.34    5.26
   8  22  -2   23.90    3.49
  -9 -22   2    7.06    3.02
   9  22  -2    3.10    4.63
 -10 -22   2   14.35    3.28
  10  22  -2   18.93    2.81
 -11 -22   2   15.54    5.03
  11  22  -2   18.20    3.41
 -12 -22   2   -1.35    5.00
  12  22  -2    4.76    2.76
 -13 -22   2   50.70    4.92
  13  22  -2   54.71    3.44
  14  22  -2   76.73    3.80
 -15 -22   2    8.98    5.23
  15  22  -2   11.30    2.92
 -16 -22   2   12.39    5.68
  16  22  -2   11.09    3.83
  18 -21   2   72.49    7.37
 -18  21  -2   75.38    6.48
  17 -21   2  113.39    9.76
 -17  21  -2  117.72    8.12
  16 -21   2   18.75    3.91
 -16  21  -2   19.40    5.65
  15 -21   2    6.72    3.33
 -15  21  -2   11.35    3.41
  14 -21   2    6.54    3.59
 -14  21  -2    8.72    2.68
 -13  21  -2  440.82   13.20
  12 -21   2   63.12    4.76
 -12  21  -2   48.79    6.46
  11 -21   2  109.05    6.67
 -11  21  -2  103.19    5.29
  10 -21   2   58.45    3.62
 -10  21  -2   56.84    5.44
   9 -21   2   24.42    3.28
  -9  21  -2   21.79    4.79
   8 -21   2  171.67    6.61
  -8  21  -2  166.98    8.88
   7 -21   2  206.38    6.77
  -7  21  -2  223.69   10.18
   6 -21   2  242.65    8.02
  -6  21  -2  254.26   11.61
   5 -21   2   19.29    3.02
  -5  21  -2   21.27    3.46
   4 -21   2  306.41   14.37
  -4  21  -2  298.05   12.29
   3 -21   2   64.29    4.90
  -3  21  -2   68.45    4.53
   2 -21   2   34.84    4.84
  -2  21  -2   37.88    3.02
  -1  21  -2  861.82   20.65
   0 -21   2   35.39    4.82
   0  21  -2   42.13    3.31
  -1 -21   2  889.22   35.41
   1  21  -2  840.21   32.44
   2  21  -2   43.04    3.52
  -3 -21   2   68.64    5.55
   3  21  -2   70.43    5.26
  -4 -21   2  278.63   12.11
   4  21  -2  295.89    9.35
  -5 -21   2   19.66    4.53
   5  21  -2   18.30    2.60
   6  21  -2  251.92    8.70
   7  21  -2  220.20    6.82
  -8 -21   2  177.60    8.44
   8  21  -2  173.39    9.14
  -9 -21   2   17.34    3.12
   9  21  -2   24.19    3.46
 -10 -21   2   50.75    5.13
  10  21  -2   60.75    3.54
 -11 -21   2  103.08    7.34
  11  21  -2   95.25    5.52
 -12 -21   2   55.02    5.16
  12  21  -2   55.33    3.23
  13  21  -2  376.92   10.60
 -14 -21   2    7.71    3.31
  14  21  -2    5.81    3.62
 -15 -21   2    9.45    3.52
  15  21  -2    6.35    4.01
  16  21  -2   13.77    3.57
  17  21  -2   86.11    6.38
  18  21  -2   46.97    5.49
  19 -20   2   -1.30    5.86
 -19  20  -2    2.92    4.01
  18 -20   2  715.73   19.61
 -18  20  -2  681.72   19.71
  17 -20   2  247.96   12.03
 -17  20  -2  241.73    8.51
 -16  20  -2  116.55    5.52
  15 -20   2    4.63    4.71
 -15  20  -2    3.72    3.72
  14 -20   2   16.95    3.33
 -14  20  -2   17.97    5.16
  13 -20   2   39.29    3.38
 -13  20  -2   36.19    5.39
  12 -20   2  147.45    6.33
 -12  20  -2  150.99    8.75
  11 -20   2   91.00    4.40
 -11  20  -2   88.09    6.59
  10 -20   2   56.63    3.52
   9 -20   2  405.90   11.98
  -9  20  -2  389.58   15.78
   8 -20   2 2305.05   54.44
  -8  20  -2 2180.66   72.44
   7 -20   2  184.40    6.87
  -7  20  -2  197.37   10.65
  -6  20  -2   39.40    4.69
   5 -20   2   20.57    3.36
  -5  20  -2   19.14    2.71
   4 -20   2    8.02    3.72
  -4  20  -2    8.75    2.32
  -3  20  -2   29.27    3.28
  -2  20  -2    1.74    2.32
  -1  20  -2  161.72    8.23
   0 -20   2   34.53    4.63
   0  20  -2   40.85    3.36
  -1 -20   2  173.62    6.48
   1  20  -2  185.13    6.35
  -2 -20   2    4.63    3.75
   2  20  -2    1.09    1.95
   3  20  -2   28.41    3.10
   4  20  -2    5.73    1.93
  -5 -20   2   20.26    2.92
   5  20  -2   20.65    3.12
   6  20  -2   36.11    2.99
  -7 -20   2  158.10    7.71
   7  20  -2  185.73    9.11
   8  20  -2 2198.29   76.19
  -9 -20   2  400.43   11.59
   9  20  -2  392.15   15.70
  10  20  -2   50.17    4.37
  11  20  -2   86.97    4.95
  12  20  -2  134.46    5.57
 -13 -20   2   36.56    3.57
  13  20  -2   31.09    3.85
 -14 -20   2   -9.30    4.79
  14  20  -2   17.11    3.02
 -15 -20   2   17.21    4.82
  15  20  -2    4.22    3.18
  16  20  -2  100.82    7.84
 -17 -20   2  193.64    7.06
  17  20  -2  197.70    7.26
 -18 -20   2  566.95   21.61
  18  20  -2   -7.58    4.01
 -19 -20   2    4.74    5.60
  19  20  -2    0.00    3.38
  20 -19   2  125.42    6.80
 -20  19  -2  125.76    6.09
  19 -19   2   14.09    4.50
 -19  19  -2   14.01    3.46
  18 -19   2   57.83    5.31
 -18  19  -2   60.51    4.58
  17 -19   2    7.84    3.20
 -17  19  -2   11.43    5.21
  16 -19   2   21.66    3.25
 -16  19  -2   23.36    3.93
  15 -19   2    9.24    3.12
 -15  19  -2    8.28    2.99
  14 -19   2   29.08    5.31
 -14  19  -2   20.23    2.84
  13 -19   2  510.78   19.94
 -13  19  -2  525.81   21.61
  12 -19   2   20.36    3.52
 -12  19  -2   19.22    2.79
  11 -19   2  275.27    8.59
 -11  19  -2  298.44    9.09
  10 -19   2   29.47    3.12
 -10  19  -2   29.08    3.57
   9 -19   2    0.65    2.60
   8 -19   2   87.59    4.32
  -8  19  -2  100.38    6.12
   7 -19   2  139.04    7.06
  -7  19  -2  143.78    8.05
   6 -19   2  103.14    6.14
  -6  19  -2  100.69    6.54
   5 -19   2  184.97    6.82
  -5  19  -2  181.80    6.64
   4 -19   2   20.52    2.32
  -4  19  -2   22.37    2.58
   3 -19   2  131.67    6.87
  -3  19  -2  148.36    5.78
   2 -19   2    4.37    2.76
  -2  19  -2    6.43    2.47
   1 -19   2  321.07   13.33
  -1  19  -2  329.79   13.88
   0 -19   2    2.24    3.07
   0  19  -2    0.31    2.03
   1  19  -2  303.42    9.76
  -2 -19   2    5.94    2.71
   2  19  -2    2.63    2.21
  -3 -19   2  146.80    6.07
   3  19  -2  145.53    8.44
  -4 -19   2   18.70    2.40
   4  19  -2   19.55    2.58
  -5 -19   2  186.30   10.21
   5  19  -2  187.45    9.61
  -6 -19   2  101.21    4.32
   6  19  -2  102.09    4.35
  -7 -19   2  138.49    7.73
   7  19  -2  133.34    5.52
   8  19  -2   97.49    4.27
  -9 -19   2   -0.21    3.70
   9  19  -2    2.21    2.37
 -10 -19   2   29.84    3.18
  10  19  -2   28.33    3.25
 -11 -19   2  290.95   13.98
  11  19  -2  273.19    8.46
 -12 -19   2   21.01    3.46
  12  19  -2   27.21    3.20
 -13 -19   2  516.02   20.96
  13  19  -2  484.04   14.58
  14  19  -2   24.79    3.52
 -15 -19   2    6.67    3.02
  15  19  -2    4.66    2.89
 -17 -19   2    3.91    4.87
  17  19  -2    9.06    3.31
 -18 -19   2   48.79    6.51
  18  19  -2   62.13    6.54
 -19 -19   2    9.30    5.91
  19  19  -2   12.37    3.25
 -20 -19   2  102.90    5.57
  20  19  -2  101.44    5.65
  21 -18   2  159.69    8.80
 -21  18  -2  158.02    6.35
  20 -18   2  148.42    5.96
 -20  18  -2  149.95   10.10
  19 -18   2  195.49    7.63
 -19  18  -2  190.78   11.33
  18 -18   2  106.70    8.18
 -18  18  -2  115.19    5.39
  17 -18   2  558.77   20.57
 -17  18  -2  532.97   15.65
  16 -18   2   20.00    3.41
 -16  18  -2   24.03    3.85
  15 -18   2   45.31    4.06
  14 -18   2   12.99    2.63
  13 -18   2  271.65    8.83
 -13  18  -2  261.21   12.60
  12 -18   2   16.66    2.50
 -12  18  -2   20.26    2.58
  11 -18   2   42.21    4.69
 -11  18  -2   47.94    5.05
  10 -18   2   67.36    5.75
 -10  18  -2   74.55    4.35
   9 -18   2  624.49   17.03
  -9  18  -2  633.58   18.38
   8 -18   2   66.94    4.04
  -8  18  -2   75.54    5.03
   7 -18   2  132.87    6.87
  -7  18  -2  134.04    5.03
   6 -18   2   28.49    2.86
  -6  18  -2   37.08    2.89
   5 -18   2   53.95    4.17
  -5  18  -2   56.79    4.76
   4 -18   2   51.11    5.26
  -4  18  -2   62.88    3.44
   3 -18   2  133.70    5.42
  -3  18  -2  137.32    7.29
   2 -18   2  106.39    5.78
  -2  18  -2  118.91    6.90
   1 -18   2 1064.24   37.91
  -1  18  -2 1088.80   39.84
   0 -18   2   83.19    4.45
   0  18  -2   87.23    3.85
  -1 -18   2 1044.77   27.50
   1  18  -2 1000.22   41.22
  -2 -18   2  109.41    4.87
   2  18  -2  107.07    4.17
  -3 -18   2  145.71    7.58
   3  18  -2  132.51    4.84
   4  18  -2   63.79    5.26
  -5 -18   2   55.96    3.23
   5  18  -2   49.21    3.02
   6  18  -2   31.35    2.86
  -7 -18   2  123.55    5.00
   7  18  -2  145.34    7.32
  -8 -18   2   62.65    3.67
   8  18  -2   63.56    3.57
  -9 -18   2  579.91   21.06
   9  18  -2  591.47   16.07
 -10 -18   2   69.39    6.51
  10  18  -2   80.72    7.21
 -11 -18   2   35.44    5.13
  11  18  -2   36.24    5.29
 -12 -18   2   16.77    3.85
  12  18  -2   17.78    2.47
 -13 -18   2  235.69    8.02
  13  18  -2  259.08    7.92
  14  18  -2   14.06    2.42
  15  18  -2   50.15    5.13
 -16 -18   2   24.50    4.66
  16  18  -2   21.66    3.02
  17  18  -2  375.00   11.85
 -18 -18   2   98.47    4.92
  18  18  -2  105.61    4.97
  19  18  -2  163.91    6.48
 -20 -18   2  119.54    6.38
  20  18  -2  133.91    6.01
 -21 -18   2  116.44    5.44
  21  18  -2  127.19    5.81
  22 -17   2   85.35    5.86
 -22  17  -2   81.76    5.47
  21 -17   2   76.53    6.20
 -21  17  -2   81.65    6.04
  20 -17   2   67.23    4.92
 -20  17  -2   70.15    4.92
  19 -17   2   26.27    3.25
 -19  17  -2   27.24    3.46
  18 -17   2  157.68    8.64
 -18  17  -2  152.32    7.92
  17 -17   2  113.26    6.77
 -17  17  -2  114.15    7.81
  16 -17   2   41.27    3.59
 -16  17  -2   36.90    5.55
  15 -17   2   81.03    3.98
 -15  17  -2   85.33    4.71
  14 -17   2    2.24    2.71
 -14  17  -2   -1.67    2.89
  13 -17   2   55.28    3.54
 -13  17  -2   53.48    4.95
  12 -17   2   68.11    5.96
 -12  17  -2   75.25    4.24
  11 -17   2   37.86    2.55
 -11  17  -2   40.05    2.86
  10 -17   2   62.00    5.55
 -10  17  -2   63.79    3.91
   9 -17   2   54.52    4.63
  -9  17  -2   54.47    3.41
   8 -17   2   78.74    4.11
  -8  17  -2   83.22    3.96
   7 -17   2   59.34    4.43
  -7  17  -2   67.26    3.20
   6 -17   2  142.50    5.88
  -6  17  -2  147.89    5.60
   5 -17   2    7.52    1.77
  -5  17  -2   10.52    2.11
   4 -17   2  550.52   15.18
  -4  17  -2  523.02   14.53
   3 -17   2   36.74    3.96
  -3  17  -2   40.72    3.44
   2 -17   2   97.88    5.55
  -2  17  -2   91.91    5.86
   1 -17   2  123.03    6.98
  -1  17  -2  120.48    6.41
   0 -17   2   89.23    4.40
   0  17  -2   79.65    5.73
  -1 -17   2  111.23    6.07
   1  17  -2  125.42    6.54
   2  17  -2   96.76    4.01
  -3 -17   2   40.83    3.83
   3  17  -2   42.05    2.50
  -4 -17   2  509.22   15.28
   4  17  -2  509.59   13.88
  -5 -17   2   11.80    2.14
   5  17  -2    8.41    2.19
  -6 -17   2  145.19    7.79
   6  17  -2  134.09    6.33
   7  17  -2   60.80    2.97
  -8 -17   2   81.58    4.22
  -9 -17   2   54.47    4.45
   9  17  -2   55.88    3.62
 -10 -17   2   60.30    4.35
  10  17  -2   51.48    3.33
 -11 -17   2   34.21    4.90
  11  17  -2   39.03    3.10
 -12 -17   2   70.67    3.70
  12  17  -2   63.04    3.78
 -13 -17   2  -17.21    4.90
  13  17  -2   52.15    3.31
 -14 -17   2    2.29    2.86
  14  17  -2    1.82    3.02
 -16 -17   2   32.50    3.70
  16  17  -2   43.59    3.70
 -17 -17   2   97.36    4.95
  17  17  -2   28.28    4.04
 -18 -17   2  143.81    8.41
  18  17  -2  149.48    5.49
 -19 -17   2   25.28    3.25
  19  17  -2   21.61    3.23
 -20 -17   2   62.67    5.36
  20  17  -2   63.66    3.72
 -21 -17   2   60.10    4.58
  21  17  -2   70.59    6.95
 -22 -17   2   71.81    4.95
  22  17  -2   70.25    5.42
  23 -16   2   31.19    6.95
 -23  16  -2   24.92    4.95
  22 -16   2   30.05    3.75
 -22  16  -2   31.77    6.17
  21 -16   2   10.96    5.23
 -21  16  -2   13.85    3.91
  20 -16   2   47.65    3.72
 -20  16  -2   43.22    6.33
  19 -16   2    8.64    4.84
 -19  16  -2   15.02    3.15
 -18  16  -2  235.69    9.35
  17 -16   2   37.83    3.25
 -17  16  -2   38.22    3.67
  16 -16   2   55.51    5.65
 -16  16  -2   55.46    3.96
  15 -16   2  178.15    7.11
 -15  16  -2  177.73    6.35
  14 -16   2   47.75    3.41
 -14  16  -2   36.06    4.74
  13 -16   2  461.08   19.61
 -13  16  -2  507.89   14.82
  12 -16   2   70.35    5.44
 -12  16  -2   69.34    4.17
  11 -16   2  114.23    4.69
 -11  16  -2  124.04    7.39
  10 -16   2   26.38    3.36
 -10  16  -2   29.53    4.35
   9 -16   2  248.53    7.60
   8 -16   2  451.23   20.18
  -8  16  -2  452.72   12.60
   7 -16   2  324.56   13.64
  -7  16  -2  323.08    9.37
   6 -16   2  286.65    9.22
  -6  16  -2  291.94    8.90
   5 -16   2  250.51    7.55
  -5  16  -2  251.11    8.15
   4 -16   2  392.73   17.34
  -4  16  -2  373.95   10.70
   3 -16   2   67.26    5.31
  -3  16  -2   74.70    3.98
   2 -16   2   44.11    2.86
  -2  16  -2   49.11    3.23
   1 -16   2  739.03   20.93
  -1  16  -2  744.13   28.80
   0 -16   2   18.80    2.86
   0  16  -2   16.85    2.14
  -1 -16   2  719.97   27.55
   1  16  -2  752.13   19.01
  -2 -16   2   51.29    3.12
   2  16  -2   48.43    3.18
  -3 -16   2   69.21    5.29
   3  16  -2   75.20    4.84
  -4 -16   2  356.54   11.56
   4  16  -2  388.74   11.43
  -5 -16   2  248.69    7.92
   5  16  -2  249.29    8.20
  -6 -16   2  282.43   12.06
   6  16  -2  280.50    8.20
  -7 -16   2  289.77   13.83
   7  16  -2  304.54   13.98
  -8 -16   2  419.62   17.76
   8  16  -2  444.02   12.97
  -9 -16   2  228.87   11.30
   9  16  -2  243.64    7.81
 -10 -16   2   29.24    4.14
  10  16  -2   26.64    2.63
 -11 -16   2  109.67    7.06
  11  16  -2  112.80    4.43
  12  16  -2   68.61    5.99
  13  16  -2  450.14   15.57
 -14 -16   2   41.19    3.62
  14  16  -2   57.67    5.49
  15  16  -2  169.04    9.11
 -16 -16   2   48.61    4.32
  16  16  -2   50.75    3.49
 -17 -16   2   32.10    5.55
  17  16  -2   36.32    5.31
 -18 -16   2  209.58   10.83
  18  16  -2  213.95    7.45
 -19 -16   2    7.89    3.05
  19  16  -2   11.43    2.47
 -20 -16   2   50.59    6.35
  20  16  -2   42.73    3.44
 -21 -16   2   10.96    4.37
  21  16  -2    5.55    3.07
 -22 -16   2   21.59    6.12
  22  16  -2   26.22    5.94
 -23 -16   2   14.58    5.73
  23  16  -2   23.04    6.85
  23 -15   2   27.47    4.84
 -23  15  -2   27.63    4.69
 -22  15  -2   14.09    3.62
  21 -15   2   36.06    4.19
 -21  15  -2   38.28    5.13
  20 -15   2    4.48    2.79
 -20  15  -2    4.63    2.73
  19 -15   2   38.90    5.16
 -19  15  -2   42.34    5.39
  18 -15   2   50.44    3.98
 -18  15  -2   59.03    4.14
  17 -15   2   32.42    3.49
 -17  15  -2   34.81    4.90
  16 -15   2  101.34    5.00
 -16  15  -2  114.41    5.10
  15 -15   2    3.59    2.58
 -15  15  -2   -0.26    2.63
  14 -15   2   24.03    2.60
 -14  15  -2   24.66    4.58
  13 -15   2   85.04    4.17
 -13  15  -2   89.70    5.96
  12 -15   2  118.32    6.74
 -12  15  -2  117.01    5.05
  11 -15   2   93.35    6.72
 -11  15  -2   91.39    6.30
  10 -15   2   48.46    4.30
 -10  15  -2   47.21    2.94
   9 -15   2  107.90    4.50
  -9  15  -2  106.23    6.72
   8 -15   2  361.93   11.22
  -8  15  -2  399.37   14.92
   7 -15   2   71.68    3.44
   6 -15   2  478.91   13.85
  -6  15  -2  473.63   12.89
   5 -15   2  321.07   10.75
  -5  15  -2  304.98    8.67
   4 -15   2   38.43    2.58
  -4  15  -2   38.28    3.46
   3 -15   2   28.43    2.24
  -3  15  -2   28.22    2.53
   2 -15   2   14.79    3.38
  -2  15  -2   11.33    3.18
   1 -15   2  192.39    6.82
  -1  15  -2  196.51    8.10
   0  15  -2   68.30    3.38
  -1 -15   2  203.98    9.37
   1  15  -2  177.79    8.83
  -2 -15   2   13.23    2.99
  -3 -15   2   29.03    2.58
   3  15  -2   30.02    2.73
  -4 -15   2   33.22    3.28
   4  15  -2   34.68    2.45
  -5 -15   2  278.81   12.81
   5  15  -2  302.17    8.96
  -6 -15   2  469.93   13.72
   6  15  -2  468.03   12.91
  -7 -15   2   67.93    3.88
   7  15  -2   64.37    3.10
   8  15  -2  355.47    9.74
 -10 -15   2   39.53    3.49
  10  15  -2   47.34    2.92
 -11 -15   2   71.42    6.04
  11  15  -2   84.65    5.75
  12  15  -2  103.89    5.57
  13  15  -2   82.93    3.72
 -15 -15   2    0.21    4.11
  15  15  -2    1.54    2.45
 -16 -15   2   94.02    7.06
  16  15  -2   34.92    3.70
 -17 -15   2   29.94    3.41
  17  15  -2   32.76    3.49
  18  15  -2   52.18    4.32
 -19 -15   2   38.41    3.38
  19  15  -2   33.64    3.12
 -20 -15   2    0.81    5.03
  20  15  -2    5.60    3.59
 -21 -15   2   29.74    3.02
  21  15  -2   34.97    3.12
 -22 -15   2   10.47    5.57
  22  15  -2    7.66    4.84
 -23 -15   2   27.89    6.01
  23  15  -2   27.83    4.14
 -24  14  -2   29.08    3.54
  23 -14   2    3.75    3.78
 -23  14  -2   11.66    5.39
  22 -14   2   40.59    6.30
 -22  14  -2   35.57    6.64
  21 -14   2   41.97    3.62
 -21  14  -2   41.87    4.53
  20 -14   2    7.76    4.45
 -20  14  -2    8.41    3.33
  19 -14   2   61.03    3.96
  18 -14   2  291.81   12.78
 -18  14  -2  314.51   12.91
  17 -14   2   11.14    3.85
 -17  14  -2   14.97    3.93
  16 -14   2   48.74    4.61
 -16  14  -2   53.48    5.23
  15 -14   2   16.09    3.88
 -15  14  -2   19.53    4.09
  14 -14   2   80.14    5.08
 -14  14  -2   79.49    3.78
  13 -14   2   54.71    3.49
 -13  14  -2   53.48    4.19
  12 -14   2    9.76    2.34
 -12  14  -2   11.93    2.60
  11 -14   2   72.85    3.54
 -11  14  -2   82.51    3.75
  10 -14   2   88.42    5.55
 -10  14  -2   92.51    6.25
   9 -14   2   89.21    5.00
  -9  14  -2   91.26    6.07
   8 -14   2 1425.05   48.33
  -8  14  -2 1328.53   45.28
   7 -14   2  126.91    6.30
  -7  14  -2  127.77    4.97
   6 -14   2  572.21   22.86
  -6  14  -2  572.47   15.00
   5 -14   2   71.29    3.46
  -5  14  -2   68.38    4.17
   4 -14   2  707.63   19.29
  -4  14  -2  688.18   17.50
   3 -14   2   39.89    3.38
  -3  14  -2   38.95    2.68
   2 -14   2   77.10    4.19
  -2  14  -2   79.13    3.33
   1 -14   2  131.59    4.97
  -1  14  -2  131.02    6.33
   0 -14   2  110.84    4.24
   0  14  -2  110.27    4.56
  -1 -14   2  137.43    7.11
   1  14  -2  129.49    4.45
  -2 -14   2   86.47    5.10
   2  14  -2   90.69    3.36
  -3 -14   2   34.89    2.76
   3  14  -2   39.47    2.68
  -4 -14   2  656.80   24.87
   4  14  -2  682.14   23.20
  -5 -14   2   64.73    3.18
   5  14  -2   66.73    3.23
  -6 -14   2  534.43   24.22
   6  14  -2  548.67   14.48
  -7 -14   2  126.67    4.87
   7  14  -2  114.31    4.27
  -8 -14   2 1249.50   44.03
   8  14  -2 1278.12   44.63
  -9 -14   2   81.37    4.01
   9  14  -2   76.86    3.80
 -10 -14   2   95.82    6.33
  10  14  -2   95.09    5.91
 -11 -14   2   77.88    6.54
  11  14  -2   76.37    4.01
 -12 -14   2   -1.98    2.40
  12  14  -2    9.82    3.12
 -13 -14   2   58.51    5.42
  13  14  -2   51.92    4.19
  14  14  -2   81.94    6.38
 -15 -14   2   25.86    2.89
  15  14  -2   22.63    3.23
 -16 -14   2   58.09    5.47
  16  14  -2   55.93    5.00
 -17 -14   2   15.34    3.07
  17  14  -2   10.81    4.06
 -18 -14   2  303.76    8.54
  18  14  -2  301.44    9.06
  19  14  -2   60.41    4.95
 -20 -14   2    6.07    4.61
  20  14  -2    5.68    4.19
 -21 -14   2   40.57    3.83
  21  14  -2   38.61    4.24
 -22 -14   2   37.52    4.43
  22  14  -2   36.90    4.17
 -23 -14   2    8.31    3.70
  23  14  -2    4.90    3.78
 -24 -14   2   27.13    4.11
  24  14  -2   25.93    4.53
  24 -13   2  568.66   17.94
 -24  13  -2  557.55   22.89
  23 -13   2  408.95   17.34
 -23  13  -2  415.54   16.66
  22 -13   2  537.68   14.32
 -22  13  -2  546.90   22.60
  21 -13   2   14.06    2.89
 -21  13  -2   15.26    3.59
  20 -13   2  318.10   11.27
 -20  13  -2  303.44    9.74
  19 -13   2  132.64    6.61
 -19  13  -2  133.05    5.60
  18 -13   2  485.06   13.36
 -18  13  -2  482.01   19.37
  17 -13   2  238.32    8.59
 -17  13  -2  236.06   10.36
  16 -13   2  157.42    6.17
 -16  13  -2  155.76    7.66
  15 -13   2  311.23    9.95
 -15  13  -2  316.10   12.89
  14 -13   2    9.84    2.00
 -14  13  -2    5.73    3.93
  13 -13   2  850.47   31.01
 -13  13  -2  830.08   33.69
  12 -13   2  362.47   10.62
 -12  13  -2  359.50   11.09
  11 -13   2  151.23    8.23
 -11  13  -2  163.60    5.31
  10 -13   2  364.42    9.84
 -10  13  -2  372.57   13.88
   9 -13   2  405.54   18.04
  -9  13  -2  407.62   11.82
   8 -13   2  854.20   31.17
  -8  13  -2  879.61   31.64
   7 -13   2  238.43    9.58
  -7  13  -2  262.51   10.57
   6 -13   2 2007.12   50.15
  -6  13  -2 1995.12   47.26
   5 -13   2  574.11   22.24
  -5  13  -2  626.83   16.27
   4 -13   2 5593.70  124.54
  -4  13  -2 5716.02  130.35
   3 -13   2   41.32    2.50
  -3  13  -2   37.91    2.00
   2 -13   2  414.44   19.22
  -2  13  -2  406.87   16.51
   1 -13   2 1943.33   47.70
   0 -13   2  138.60    7.71
   0  13  -2  142.50    7.55
  -1 -13   2 2003.53   48.72
   1  13  -2 2076.33   67.72
  -2 -13   2  407.75   11.04
   2  13  -2  414.65   16.22
  -3 -13   2   35.05    3.54
  -4 -13   2 5588.33  128.37
   4  13  -2 5637.02  127.74
  -5 -13   2  611.76   24.16
   5  13  -2  590.22   15.94
  -6 -13   2 1950.85   68.97
   6  13  -2 1937.57   44.99
   7  13  -2  243.24   11.22
  -8 -13   2  823.76   23.46
   8  13  -2  841.41   22.00
 -10 -13   2  356.46   17.91
  10  13  -2  345.81   10.08
  11  13  -2  149.64    5.10
 -12 -13   2  337.45   14.82
  12  13  -2  340.42   12.91
  14  13  -2    9.32    3.18
 -15 -13   2  290.06   14.27
  15  13  -2  293.65   14.03
 -16 -13   2  142.63    8.98
  16  13  -2  147.95    5.34
 -17 -13   2  222.08   10.02
  17  13  -2  227.10    7.42
 -18 -13   2  446.52   12.65
  18  13  -2  452.69   13.04
 -19 -13   2  129.82    5.60
  19  13  -2  134.67    5.96
 -20 -13   2  293.78    8.96
  20  13  -2  294.83   12.29
 -21 -13   2   14.09    3.85
  21  13  -2   10.91    2.68
 -22 -13   2  513.10   20.26
  22  13  -2  526.22   14.45
 -23 -13   2  360.05   15.62
  23  13  -2  374.81   10.55
 -24 -13   2  541.79   21.46
  24  13  -2  511.90   20.05
  25 -12   2  324.67   13.07
 -25  12  -2  321.72   16.09
  24 -12   2   51.06    6.33
 -24  12  -2   48.43    4.79
  23 -12   2    9.66    3.05
 -23  12  -2   12.34    4.01
  22 -12   2  121.02    5.36
 -22  12  -2  121.02    7.89
 -21  12  -2  224.50    7.52
  20 -12   2  540.52   16.64
 -20  12  -2  540.70   20.80
  19 -12   2  297.46   11.93
 -19  12  -2  324.72   10.02
  18 -12   2  312.27   13.90
 -18  12  -2  315.03   15.57
  17 -12   2  526.69   14.29
 -17  12  -2  530.42   15.44
  16 -12   2   15.47    2.53
 -16  12  -2   17.84    2.47
  15 -12   2   96.50    4.35
  14 -12   2   51.82    2.97
 -14  12  -2   49.86    4.63
  13 -12   2   30.36    3.62
 -13  12  -2   30.59    2.94
  12 -12   2    7.84    3.31
 -12  12  -2    4.22    3.12
  11 -12   2  200.26    9.63
 -11  12  -2  217.91    7.34
  10 -12   2   45.90    2.66
 -10  12  -2   37.96    3.28
   9 -12   2 1361.20   34.40
  -9  12  -2 1371.93   33.30
   8 -12   2  168.33    5.13
  -8  12  -2  165.34    5.83
  -7  12  -2  249.23    7.34
   6 -12   2  192.21    7.92
  -6  12  -2  196.92    8.67
   5 -12   2  121.99    6.64
  -5  12  -2  115.76    4.14
   4 -12   2  271.91   11.85
  -4  12  -2  281.23    7.92
   3 -12   2  165.31    8.31
  -3  12  -2  163.07    5.70
   2 -12   2   98.14    4.32
  -2  12  -2   95.09    4.04
   1 -12   2 1411.61   36.48
  -1  12  -2 1450.93   51.61
   0  12  -2 1604.84   38.98
  -1 -12   2 1473.35   53.90
   1  12  -2 1456.87   37.05
  -2 -12   2   96.11    4.76
   2  12  -2  100.92    4.87
  -3 -12   2  171.38    8.36
   3  12  -2  161.36    4.90
  -4 -12   2  278.03   13.04
   4  12  -2  279.72   11.77
  -5 -12   2  110.06    4.09
   5  12  -2  112.22    5.62
  -6 -12   2  186.77    9.14
   6  12  -2  187.13    5.78
  -7 -12   2  261.47   10.60
   7  12  -2  245.09    7.55
  -8 -12   2  165.63    9.76
   8  12  -2  156.88    5.13
   9  12  -2 1282.36   42.99
  10  12  -2   43.54    3.54
  11  12  -2  189.74    6.28
 -12 -12   2    9.35    2.60
  12  12  -2    8.70    2.47
 -14 -12   2   50.23    3.33
  14  12  -2   45.64    4.53
 -15 -12   2   92.43    6.67
  15  12  -2   97.25    5.42
 -16 -12   2   17.24    3.83
  16  12  -2   19.37    3.59
 -17 -12   2  470.66   14.58
  17  12  -2  504.77   15.02
  18  12  -2  248.74   10.57
 -19 -12   2  323.83    9.43
  19  12  -2  314.85    9.61
 -20 -12   2  513.07   20.60
  20  12  -2  521.67   14.71
 -21 -12   2  202.76    9.87
  21  12  -2  219.89    8.15
 -22 -12   2  122.79    8.07
  22  12  -2  103.45    4.66
 -23 -12   2    8.93    4.95
  23  12  -2   10.21    3.12
  24  12  -2   57.49    5.13
 -25 -12   2  306.88   12.34
  25  12  -2  309.54    9.27
  25 -11   2   30.41    6.41
 -25  11  -2   25.15    3.85
  24 -11   2   26.38    3.75
 -24  11  -2   28.22    6.12
  23 -11   2   18.93    3.28
 -23  11  -2   15.94    3.67
  22 -11   2   18.49    3.54
 -22  11  -2   19.87    3.59
 -21  11  -2  102.72    5.00
  20 -11   2   15.73    3.05
 -20  11  -2   22.26    4.66
  19 -11   2   84.67    5.26
 -19  11  -2   84.39    5.29
  18 -11   2   38.93    4.56
 -18  11  -2   38.17    4.24
  17 -11   2  266.47   13.41
 -17  11  -2  270.84    8.85
  16 -11   2   54.03    3.33
 -16  11  -2   51.55    3.25
  15 -11   2  105.71    6.14
 -15  11  -2  100.95    4.45
  14 -11   2   86.63    4.27
 -14  11  -2   86.42    5.81
  13 -11   2  203.20    9.22
 -13  11  -2  204.08    6.46
  12 -11   2  207.16    7.03
  11 -11   2   59.73    3.25
 -11  11  -2   61.03    3.80
  10 -11   2  114.38    4.43
 -10  11  -2  109.41    4.61
   9 -11   2   45.59    2.66
   8 -11   2   74.03    4.48
  -8  11  -2   64.31    4.50
   7 -11   2   47.86    3.98
  -7  11  -2   48.92    2.68
   6 -11   2   36.71    2.14
  -6  11  -2   32.65    3.20
   5 -11   2   30.31    2.81
  -5  11  -2   28.62    3.20
   4 -11   2   19.68    1.69
  -4  11  -2   20.10    1.74
   3 -11   2   77.12    3.33
  -3  11  -2   73.19    3.41
  -2  11  -2    0.26    1.33
   1 -11   2 2161.45   52.31
  -1  11  -2 2264.24   53.01
   0 -11   2  289.51    7.84
   0  11  -2  301.23   13.25
  -1 -11   2 2239.35   51.48
   1  11  -2 2145.93   48.87
  -2 -11   2    0.76    2.55
  -3 -11   2   67.07    2.97
   3  11  -2   73.84    2.99
  -4 -11   2   18.90    1.74
   4  11  -2   16.38    1.87
  -5 -11   2   29.45    3.02
   5  11  -2   24.81    2.68
  -6 -11   2   32.65    2.34
   6  11  -2   32.73    2.16
  -7 -11   2   50.38    3.80
   7  11  -2   39.53    2.45
  -8 -11   2   62.91    3.38
   8  11  -2   70.85    4.58
  -9 -11   2   38.69    2.50
   9  11  -2   36.43    3.05
  10  11  -2  109.38    3.96
  11  11  -2   50.44    2.86
 -12 -11   2  224.65   10.15
 -13 -11   2  174.51    9.09
  13  11  -2  197.65   10.96
  14  11  -2   89.91    5.29
 -15 -11   2   94.36    4.61
  15  11  -2   99.20    6.33
 -16 -11   2   49.21    5.16
  16  11  -2   51.03    3.31
  17  11  -2  254.94   11.22
 -18 -11   2   36.48    3.41
  18  11  -2   40.23    3.78
 -19 -11   2   84.52    4.06
  19  11  -2   83.22    6.04
 -20 -11   2   11.72    2.58
  20  11  -2   13.96    2.89
 -21 -11   2   95.95    6.61
  21  11  -2   97.20    4.50
 -22 -11   2   14.06    3.52
  22  11  -2   16.72    2.97
 -23 -11   2   18.49    3.12
  23  11  -2   23.59    5.47
 -24 -11   2   19.55    4.14
  24  11  -2   23.95    4.24
 -25 -11   2   22.24    4.19
  25  11  -2   24.61    4.30
  26 -10   2   76.66    5.36
  25 -10   2   26.77    4.50
 -25  10  -2   32.42    4.40
  24 -10   2   43.20    5.88
 -24  10  -2   40.25    4.48
  23 -10   2   94.78    5.68
 -23  10  -2  100.51    5.86
  22 -10   2   74.47    5.65
 -22  10  -2   70.54    4.58
  21 -10   2   13.72    4.56
 -21  10  -2   11.04    2.50
  20 -10   2   52.67    3.59
 -20  10  -2   44.71    3.72
  19 -10   2   11.56    3.88
 -19  10  -2   10.96    2.89
  18 -10   2   99.00    6.61
 -18  10  -2   95.58    4.95
  17 -10   2    5.23    1.82
 -17  10  -2    3.96    2.53
  16 -10   2  530.65   21.53
 -16  10  -2  531.46   19.16
  15 -10   2   39.86    3.91
 -15  10  -2   37.70    3.44
  14 -10   2   30.52    2.79
 -14  10  -2   37.78    3.15
  13 -10   2  824.85   21.66
 -13  10  -2  844.72   22.70
  12 -10   2  483.37   18.49
 -12  10  -2  454.75   11.90
 -11  10  -2  164.25    6.01
  10 -10   2   30.52    3.46
 -10  10  -2   26.35    3.07
   9 -10   2    4.92    1.72
  -9  10  -2    5.68    1.51
   8 -10   2  227.05   10.75
  -8  10  -2  231.48    7.13
   7 -10   2   95.98    5.36
  -7  10  -2   87.85    4.69
   6 -10   2   41.61    2.40
  -6  10  -2   39.08    2.92
   5 -10   2   69.81    3.88
  -5  10  -2   77.85    3.05
   4 -10   2  210.33    6.41
  -4  10  -2  209.27    8.88
   3 -10   2  340.34    9.40
  -3  10  -2  321.70   12.50
   2 -10   2  676.07   18.54
  -2  10  -2  661.18   23.56
   1 -10   2   13.62    1.64
  -1  10  -2   14.11    2.40
   0 -10   2 1540.63   37.08
   0  10  -2 1553.75   39.66
  -1 -10   2   14.61    2.58
   1  10  -2   12.03    1.87
  -2 -10   2  648.37   23.38
   2  10  -2  672.53   24.81
  -3 -10   2  333.54   10.05
   3  10  -2  335.44    9.53
   4  10  -2  202.94    9.04
  -5 -10   2   68.45    2.99
   5  10  -2   71.21    3.46
  -6 -10   2   39.26    2.27
   6  10  -2   42.88    3.75
  -7 -10   2   86.73    5.44
   7  10  -2   80.35    4.79
  -8 -10   2  208.07   10.05
   8  10  -2  206.51    6.74
  -9 -10   2    8.23    2.11
   9  10  -2    6.54    2.08
  10  10  -2   23.88    2.19
  11  10  -2  153.18    5.29
 -13 -10   2  792.59   20.15
  13  10  -2  802.17   32.70
 -14 -10   2   35.12    2.84
  14  10  -2   33.35    3.33
 -15 -10   2   35.44    2.79
  15  10  -2   38.85    3.02
 -16 -10   2  499.22   19.22
  16  10  -2  504.87   20.08
 -17 -10   2    3.65    2.37
  17  10  -2    3.52    1.82
 -18 -10   2   89.78    4.37
  18  10  -2   91.34    4.50
 -19 -10   2    7.73    2.84
  19  10  -2   12.81    2.84
 -20 -10   2   45.90    3.59
  20  10  -2   42.31    3.67
 -21 -10   2   14.74    3.12
  21  10  -2   10.23    3.05
 -22 -10   2   68.97    4.11
  22  10  -2   71.55    4.71
 -23 -10   2   87.49    7.26
  23  10  -2   92.98    4.50
 -24 -10   2   33.56    4.87
  24  10  -2   40.18    3.36
 -25 -10   2   39.37    6.28
  25  10  -2   29.19    4.90
  26  10  -2   65.59    5.31
  26  -9   2   12.55    3.62
 -26   9  -2   12.99    3.96
  25  -9   2    8.57    3.93
 -25   9  -2    7.66    5.26
  24  -9   2   98.11    5.47
 -24   9  -2   84.91    5.29
 -23   9  -2   14.32    3.49
  22  -9   2   16.07    3.41
 -22   9  -2   17.78    3.54
  21  -9   2    1.54    2.76
 -21   9  -2    5.00    2.50
  20  -9   2   77.72    6.17
 -20   9  -2   82.77    6.77
  19  -9   2   12.84    3.65
 -19   9  -2   27.29    3.12
  18  -9   2   53.48    3.20
 -18   9  -2   52.57    4.17
  17  -9   2   29.06    3.88
 -17   9  -2   24.03    2.79
  16  -9   2   84.15    3.59
 -16   9  -2   85.27    4.11
  15  -9   2    0.68    1.59
 -15   9  -2    1.09    3.36
  14  -9   2   35.12    2.40
 -14   9  -2   38.74    2.92
  13  -9   2    6.85    2.81
 -13   9  -2    5.31    3.02
  12  -9   2   44.71    3.78
 -12   9  -2   41.24    2.55
 -11   9  -2    2.92    1.54
  10  -9   2    5.65    1.74
 -10   9  -2    7.03    1.87
   9  -9   2   26.92    2.08
  -9   9  -2   27.52    2.19
   8  -9   2   22.47    1.93
  -8   9  -2   24.06    2.63
  -7   9  -2    2.47    1.61
   6  -9   2    9.74    1.61
  -6   9  -2   10.62    1.43
   5  -9   2   30.31    1.90
  -5   9  -2   29.94    1.87
   4  -9   2   10.68    2.47
  -4   9  -2   10.39    1.59
   3  -9   2   52.28    2.45
  -3   9  -2   50.20    2.84
   2  -9   2   92.17    4.95
  -2   9  -2   94.15    3.70
   1  -9   2  142.40    6.59
  -1   9  -2  145.32    4.32
   0  -9   2   61.89    3.46
   0   9  -2   60.69    2.58
  -1  -9   2  147.37    8.23
   1   9  -2  143.94    4.71
  -2  -9   2   88.48    3.57
   2   9  -2   83.89    3.23
  -3  -9   2   57.10    3.83
   3   9  -2   55.82    2.50
  -4  -9   2   11.40    2.84
   4   9  -2    8.02    1.90
  -5  -9   2   25.26    2.71
   5   9  -2   29.11    3.25
  -6  -9   2   11.93    2.00
   6   9  -2   10.99    1.87
  -7  -9   2    4.09    1.82
   7   9  -2    2.42    2.73
  -8  -9   2   22.11    1.93
   8   9  -2   15.96    3.10
   9   9  -2   23.10    2.03
  10   9  -2    5.39    1.48
  11   9  -2    0.13    2.14
 -13  -9   2    3.36    1.72
  13   9  -2    2.40    3.15
 -14  -9   2   26.53    3.54
  14   9  -2   33.35    3.28
 -15  -9   2   -0.68    2.29
  15   9  -2    0.91    2.27
 -16  -9   2   93.74    6.14
  16   9  -2   84.86    5.44
 -17  -9   2   25.49    3.23
  17   9  -2   22.03    3.15
 -18  -9   2   48.07    4.66
  18   9  -2   53.12    3.36
 -19  -9   2   24.45    3.05
  19   9  -2   25.15    2.76
 -20  -9   2   78.89    4.04
  20   9  -2   76.84    7.00
 -21  -9   2    0.83    3.70
  21   9  -2    3.75    2.47
 -22  -9   2   15.34    3.33
  22   9  -2   19.71    3.18
 -23  -9   2   19.27    3.62
  23   9  -2   16.98    3.49
 -24  -9   2   91.50    7.24
  24   9  -2   77.64    5.10
 -25  -9   2    8.59    3.28
  25   9  -2    6.98    3.28
 -26  -9   2   16.74    3.91
  26   9  -2   14.84    4.06
  26  -8   2    8.62    6.01
 -26   8  -2    6.95    4.17
  25  -8   2  554.24   20.54
 -25   8  -2  549.14   15.83
  24  -8   2    0.26    3.54
 -24   8  -2   -1.56    4.63
  23  -8   2  161.93    8.96
 -23   8  -2  165.83    7.34
  22  -8   2  230.80    9.97
 -22   8  -2  225.46    8.62
  21  -8   2  298.78   13.28
 -21   8  -2  318.94   15.00
  20  -8   2  689.19   25.46
 -20   8  -2  709.19   25.20
  19  -8   2  930.20   25.52
 -19   8  -2  945.82   24.06
  18  -8   2  833.47   22.97
 -18   8  -2  826.39   20.93
  17  -8   2  706.54   24.53
 -17   8  -2  704.56   30.23
  16  -8   2  226.37    9.48
 -16   8  -2  213.51    7.60
  15  -8   2  110.84    3.83
 -15   8  -2  111.29    4.43
  14  -8   2  159.48    5.57
 -14   8  -2  155.63    5.73
  13  -8   2  834.46   29.14
 -13   8  -2  863.20   21.77
  12  -8   2  276.00    7.92
 -12   8  -2  285.04    8.57
  11  -8   2  384.21   15.18
 -11   8  -2  387.52   14.40
 -10   8  -2    2.47    1.41
   9  -8   2   11.51    1.54
  -9   8  -2    8.67    1.74
   8  -8   2  470.45   13.23
  -8   8  -2  473.60   18.30
   7  -8   2  368.67   13.70
  -7   8  -2  343.20    9.43
   6  -8   2  149.80    7.81
  -6   8  -2  136.75    5.96
   5  -8   2  150.97    4.76
  -5   8  -2  138.49    6.04
   4  -8   2  589.00   20.36
  -4   8  -2  581.63   15.02
   3  -8   2   28.62    1.90
  -3   8  -2   30.28    1.98
   2  -8   2  205.88    9.71
  -2   8  -2  203.77    7.81
   1  -8   2   13.38    1.56
  -1   8  -2   13.75    1.59
   0   8  -2   31.04    1.95
  -1  -8   2   13.07    1.64
   1   8  -2    8.93    2.24
  -2  -8   2  204.87    8.02
   2   8  -2  196.30    8.70
  -3  -8   2   30.78    2.08
   3   8  -2   27.89    2.79
  -4  -8   2  602.93   25.70
   4   8  -2  555.72   14.19
  -5  -8   2  125.09    5.29
   6   8  -2  133.94    4.32
  -7  -8   2  336.75   15.10
   7   8  -2  338.13   10.47
  -8  -8   2  441.91   12.39
   8   8  -2  427.57   15.94
  -9  -8   2    9.71    2.58
   9   8  -2    7.26    1.93
 -10  -8   2   -0.99    2.47
  10   8  -2    2.06    1.59
 -12  -8   2  256.91    8.07
  12   8  -2  267.15   12.26
 -13  -8   2  894.89   30.80
  13   8  -2  831.67   30.13
 -14  -8   2  158.41    5.60
  14   8  -2  144.87    7.76
 -15  -8   2  104.52    6.20
  15   8  -2  108.94    4.27
 -16  -8   2  216.30    9.17
  16   8  -2  211.09    7.29
 -17  -8   2  672.97   24.32
  17   8  -2  743.01   29.47
 -18  -8   2  778.71   20.54
  18   8  -2  798.06   22.42
 -19  -8   2  887.16   22.03
  19   8  -2  894.97   22.86
 -20  -8   2  678.28   24.50
  20   8  -2  664.77   25.65
 -21  -8   2  316.15   13.51
  21   8  -2  310.97    9.87
 -22  -8   2  207.26    9.95
  22   8  -2  202.42    9.48
 -23  -8   2  159.38   10.05
  23   8  -2  154.90    6.20
 -24  -8   2    0.83    3.15
  24   8  -2    5.94    4.79
 -25  -8   2  509.98   13.25
  25   8  -2  531.25   15.62
 -26  -8   2    5.75    3.44
  26   8  -2    8.38    3.85
 -27   7  -2   16.07    3.41
  26  -7   2    3.20    5.52
 -26   7  -2    4.01    4.87
  25  -7   2  383.93   11.27
 -25   7  -2  400.17   13.02
  24  -7   2  187.68    6.69
 -24   7  -2  177.60   10.60
  23  -7   2   52.49    6.12
 -23   7  -2   49.58    4.01
  22  -7   2  287.80    9.84
  21  -7   2  308.52    9.50
 -21   7  -2  299.98   13.64
  20  -7   2  322.76   10.78
 -20   7  -2  326.67   13.67
  19  -7   2   75.30    3.80
 -19   7  -2   82.33    5.86
  18  -7   2   67.57    4.74
 -18   7  -2   63.56    4.92
  17  -7   2  215.54    7.03
 -17   7  -2  224.00    6.85
  16  -7   2  155.37    7.39
 -16   7  -2  153.26    5.62
  15  -7   2  229.11    8.02
 -15   7  -2  236.48    7.42
  14  -7   2   40.02    2.60
 -14   7  -2   36.95    3.23
  13  -7   2  275.69    8.20
 -13   7  -2  271.57   10.83
  12  -7   2  195.86    9.24
 -12   7  -2  190.88    5.86
  11  -7   2   57.54    3.57
 -11   7  -2   63.53    2.92
  10  -7   2   92.75    3.72
 -10   7  -2   97.09    3.80
   9  -7   2   86.99    4.76
  -9   7  -2   84.47    3.38
   8  -7   2   37.78    3.23
  -8   7  -2   40.31    2.40
   7  -7   2  105.48    3.96
  -7   7  -2  100.61    3.38
   6  -7   2  126.07    4.45
  -6   7  -2  131.70    4.43
   5  -7   2  136.54    4.50
  -5   7  -2  139.02    4.76
   4  -7   2  722.57   26.92
  -4   7  -2  729.81   26.77
   3  -7   2  295.03    8.77
  -3   7  -2  310.14   11.51
   2  -7   2   38.09    2.60
  -2   7  -2   39.34    1.95
   1  -7   2  114.83    3.80
  -1   7  -2  107.64    4.56
   0  -7   2   70.72    3.80
   0   7  -2   74.88    2.86
  -1  -7   2  112.46    3.91
   1   7  -2  111.47    4.58
  -2  -7   2   42.16    2.29
   2   7  -2   37.96    3.07
  -3  -7   2  296.96   12.37
   3   7  -2  303.86    8.15
  -4  -7   2  660.32   17.84
   4   7  -2  645.58   16.14
  -5  -7   2  124.46    6.59
  -6  -7   2  108.89    5.03
   6   7  -2  123.52    4.35
  -7  -7   2   96.26    3.62
   7   7  -2   97.69    3.78
   8   7  -2   33.51    2.11
  -9  -7   2   77.23    5.21
   9   7  -2   73.50    3.20
 -10  -7   2  100.69    5.86
  10   7  -2   85.61    5.31
 -12  -7   2  192.03    8.36
  12   7  -2  174.97    7.71
  13   7  -2  270.38   11.07
  14   7  -2   39.92    3.20
 -15  -7   2  212.96    6.98
  15   7  -2  213.56   10.60
 -16  -7   2  142.14    5.42
  16   7  -2  147.66    5.49
 -17  -7   2  203.09    6.98
  17   7  -2  205.05    7.21
 -18  -7   2   56.97    3.70
  18   7  -2   57.83    3.65
 -19  -7   2   74.03    5.36
  19   7  -2   86.81    4.22
 -20  -7   2  309.72    9.06
  20   7  -2  322.84    8.88
  21   7  -2  296.47   13.44
 -22  -7   2  275.45   13.12
  22   7  -2  270.82    8.54
 -23  -7   2   59.65    5.18
  23   7  -2   50.36    5.55
 -24  -7   2  179.22    6.69
  24   7  -2  185.99    7.00
 -25  -7   2  402.34   16.82
  25   7  -2  382.23   16.27
  26   7  -2    0.08    5.08
 -27  -7   2   15.13    4.22
  27   7  -2   14.87    4.11
  27  -6   2   13.93    6.61
 -27   6  -2   19.81    3.83
  26  -6   2   13.12    4.14
 -26   6  -2   24.14    5.42
  25  -6   2   47.41    6.14
 -25   6  -2   37.23    4.37
  24  -6   2   13.72    3.65
 -23   6  -2   15.15    2.60
  22  -6   2   32.89    5.00
 -22   6  -2   18.83    3.18
  21  -6   2  127.61    7.34
 -21   6  -2  124.80    5.26
 -20   6  -2   -0.21    2.71
  19  -6   2   34.03    3.20
 -19   6  -2   31.04    3.02
  18  -6   2   53.48    4.06
 -18   6  -2   55.62    2.94
  17  -6   2   40.05    2.68
 -17   6  -2   45.85    2.79
  16  -6   2   96.24    3.83
 -16   6  -2   96.21    3.98
  15  -6   2   82.25    5.36
 -15   6  -2   83.82    5.16
  14  -6   2   83.89    5.23
 -14   6  -2   84.86    3.46
  13  -6   2  131.23    4.50
 -13   6  -2  141.39    5.00
  12  -6   2   18.12    2.68
 -12   6  -2   12.29    2.66
 -11   6  -2   80.77    3.49
 -10   6  -2   17.05    1.64
   9  -6   2   11.35    1.61
  -9   6  -2    9.04    1.72
   8  -6   2   48.09    2.29
  -8   6  -2   50.70    2.99
   7  -6   2   65.49    3.49
  -7   6  -2   72.41    4.40
   6  -6   2    0.55    1.33
  -6   6  -2    1.61    1.22
   5  -6   2  300.94    8.31
  -5   6  -2  306.78   11.46
   4  -6   2  150.32    6.43
  -4   6  -2  148.88    4.61
   3  -6   2   95.58    3.54
  -3   6  -2   93.58    3.05
   2  -6   2   26.27    2.47
  -2   6  -2   26.35    1.59
   1  -6   2  451.16   15.96
  -1   6  -2  448.01   12.65
   0  -6   2  245.51   11.85
   0   6  -2  238.56    6.35
  -1  -6   2  424.42   17.18
   1   6  -2  467.20   18.02
  -2  -6   2   24.92    2.42
   2   6  -2   28.09    1.85
  -3  -6   2   96.60    5.16
   3   6  -2   88.48    2.94
   4   6  -2  143.49    4.48
  -5  -6   2  283.11   10.65
   5   6  -2  295.27    8.02
  -6  -6   2    1.15    1.28
   6   6  -2    2.68    1.38
  -7  -6   2   69.26    4.50
   7   6  -2   64.86    2.50
  -8  -6   2   51.06    3.59
   8   6  -2   40.83    2.14
  -9  -6   2   12.76    1.87
   9   6  -2    8.20    1.54
  11   6  -2   80.07    4.35
 -12  -6   2   13.80    2.06
  12   6  -2   14.24    2.71
 -13  -6   2  143.99    6.69
  13   6  -2  127.87    5.91
 -14  -6   2   78.92    3.75
  14   6  -2   86.89    3.65
 -15  -6   2   74.16    5.18
  15   6  -2   77.51    4.58
  16   6  -2   88.84    5.65
 -17  -6   2   39.63    4.17
  17   6  -2   43.82    4.09
 -18  -6   2   54.21    5.18
  18   6  -2   51.19    3.33
 -19  -6   2   32.21    4.53
  19   6  -2   34.63    2.79
 -20  -6   2    2.24    1.95
  20   6  -2    4.61    2.27
 -21  -6   2  124.02    5.26
  21   6  -2  114.90    5.29
 -22  -6   2   25.80    3.46
  22   6  -2   30.93    2.73
 -23  -6   2    9.04    4.19
  23   6  -2   11.90    3.28
 -24  -6   2    9.66    3.18
  24   6  -2    8.62    4.56
  25   6  -2   34.66    4.45
 -26  -6   2   21.35    4.17
  26   6  -2   17.42    3.98
 -27  -6   2   16.95    4.01
  27   6  -2   17.34    4.32
  27  -5   2  297.72   12.68
 -27   5  -2  293.76   14.37
 -26   5  -2   46.79    4.87
  25  -5   2   22.39    3.96
 -25   5  -2   12.37    5.81
  24  -5   2  448.81   17.65
 -24   5  -2  425.27   19.03
  23  -5   2   39.73    4.27
 -23   5  -2   41.82    3.96
  22  -5   2  104.20    5.08
 -22   5  -2  111.03    7.16
  21  -5   2  832.51   21.38
 -21   5  -2  862.03   20.75
  20  -5   2   53.66    4.90
 -20   5  -2   54.34    4.35
  19  -5   2   10.10    3.31
 -19   5  -2   10.28    2.03
 -18   5  -2  231.92    7.94
  17  -5   2  159.09    6.98
 -17   5  -2  163.88    5.81
  16  -5   2  140.99    6.85
 -16   5  -2  141.05    5.60
  15  -5   2   14.27    2.03
 -15   5  -2   14.61    2.14
  14  -5   2  208.54    8.80
 -14   5  -2  210.49    9.69
  13  -5   2 7167.03  162.27
 -13   5  -2 7210.35  161.54
  12  -5   2  115.63    4.50
 -12   5  -2  116.78    4.04
  11  -5   2   90.43    3.44
 -11   5  -2   98.71    5.57
  10  -5   2  114.90    5.83
 -10   5  -2  119.80    3.85
   9  -5   2   11.17    2.11
  -9   5  -2   10.78    1.64
   8  -5   2  409.86   15.83
  -8   5  -2  389.39   14.45
   7  -5   2  478.76   14.01
  -7   5  -2  497.53   12.52
   6  -5   2  825.63   28.88
  -6   5  -2  832.30   20.31
   5  -5   2 1743.93   41.79
  -5   5  -2 1631.55   53.12
   4  -5   2 1147.09   27.99
  -4   5  -2 1139.02   28.15
  -3   5  -2 4508.36  142.32
   2  -5   2  776.08   26.90
  -2   5  -2  860.08   31.09
   1  -5   2 1152.82   27.73
  -1   5  -2 1169.56   26.77
   0  -5   2   24.66    1.54
  -1  -5   2 1151.39   40.31
   1   5  -2 1207.50   42.13
  -2  -5   2  844.17   33.17
   2   5  -2  885.08   21.53
  -3  -5   2 4474.20  101.63
   3   5  -2 4264.02   94.86
  -4  -5   2 1097.60   26.58
  -5  -5   2 1607.78   57.80
   5   5  -2 1490.64   47.91
  -6  -5   2  791.44   21.30
   6   5  -2  802.74   19.61
  -7  -5   2  444.78   13.72
   7   5  -2  450.74   12.84
   8   5  -2  338.02    9.01
  -9  -5   2   11.04    2.29
   9   5  -2   11.82    1.64
 -11  -5   2   89.88    3.80
  11   5  -2   89.49    5.44
 -12  -5   2  105.61    5.81
  12   5  -2  117.35    5.49
 -13  -5   2 7090.66  160.03
  13   5  -2 6910.45  222.75
 -14  -5   2  195.54   11.43
  14   5  -2  206.22    6.56
 -15  -5   2   12.63    3.52
  15   5  -2   13.67    2.03
  16   5  -2  142.53    5.16
 -17  -5   2  148.75    8.36
  17   5  -2  165.18    7.89
 -18  -5   2  217.96    7.71
  18   5  -2  212.29    9.79
 -19  -5   2   11.35    2.79
  19   5  -2   10.55    3.83
 -20  -5   2   52.36    4.09
  20   5  -2   42.96    3.72
 -21  -5   2  828.52   29.29
  21   5  -2  870.49   21.90
 -22  -5   2  104.07    4.84
  22   5  -2  115.48    6.41
 -23  -5   2   35.75    4.09
  23   5  -2   34.29    4.53
 -24  -5   2  455.17   13.70
  24   5  -2  437.17   14.09
 -25  -5   2   16.35    3.05
  25   5  -2   17.34    2.99
 -26  -5   2   42.39    3.75
  26   5  -2   45.33    5.96
 -27  -5   2  282.51   18.25
  27   5  -2  270.95    9.48
  27  -4   2   66.53    7.71
 -27   4  -2   78.17    4.79
  26  -4   2    9.50    3.54
 -26   4  -2    6.17    3.93
  25  -4   2    9.35    4.95
 -25   4  -2   13.57    3.93
  24  -4   2   15.62    4.30
 -24   4  -2    9.74    4.61
  23  -4   2   16.95    2.60
 -23   4  -2   16.14    2.71
  22  -4   2   50.80    5.03
 -22   4  -2   43.87    3.65
  21  -4   2   48.22    3.33
 -21   4  -2   53.06    4.97
  20  -4   2   32.99    4.50
 -20   4  -2   33.95    2.76
  19  -4   2   37.26    4.30
 -19   4  -2   29.01    3.31
  18  -4   2    1.80    3.02
 -18   4  -2    7.94    2.45
  17  -4   2    5.36    1.64
 -17   4  -2    8.07    2.47
  16  -4   2   70.80    3.36
 -16   4  -2   75.56    4.90
  15  -4   2   39.99    2.53
 -15   4  -2   41.27    3.57
  14  -4   2   19.63    2.14
 -14   4  -2   21.64    2.24
  13  -4   2  529.43   13.72
 -13   4  -2  538.80   14.48
  12  -4   2   25.07    2.37
 -12   4  -2   26.43    2.76
  11  -4   2   34.94    2.06
 -11   4  -2   30.96    3.02
 -10   4  -2   64.47    3.07
   9  -4   2   23.23    1.56
  -9   4  -2   21.35    1.46
   8  -4   2  138.70    4.22
  -8   4  -2  138.36    4.24
   7  -4   2  123.52    4.22
  -7   4  -2  133.05    5.99
   6  -4   2  408.43   10.99
  -6   4  -2  388.77   10.15
   5  -4   2  227.86   10.62
  -5   4  -2  230.02    9.37
   4  -4   2  690.26   23.67
  -4   4  -2  720.10   24.32
   3  -4   2  428.14   14.66
  -3   4  -2  412.83   14.24
   2  -4   2  171.15    5.42
  -2   4  -2  183.83    7.08
   1  -4   2  118.60    5.86
  -1   4  -2  120.53    5.42
   0  -4   2    0.89    1.04
  -1  -4   2  124.20    6.51
   1   4  -2  120.14    3.57
  -2  -4   2  175.23    7.06
   2   4  -2  173.05    4.74
  -3  -4   2  414.34   10.91
   3   4  -2  414.08   11.12
  -4  -4   2  671.54   15.99
   4   4  -2  666.18   24.68
  -5  -4   2  230.49    6.33
   5   4  -2  214.53    9.06
  -6  -4   2  377.24   15.05
   6   4  -2  389.11   10.34
  -7  -4   2  125.58    6.82
   7   4  -2  113.58    5.78
  -8  -4   2  117.43    5.42
   8   4  -2  130.08    4.76
 -11  -4   2   31.40    2.29
  11   4  -2   33.48    3.28
 -12  -4   2   24.53    2.34
  12   4  -2   22.78    3.15
 -13  -4   2  501.93   13.72
  13   4  -2  540.99   15.31
 -14  -4   2   20.05    2.34
  14   4  -2   20.47    2.50
 -15  -4   2   37.13    2.66
  15   4  -2   41.14    4.37
 -16  -4   2   64.83    4.27
  16   4  -2   66.79    4.90
 -17  -4   2    8.51    3.36
  17   4  -2    6.09    2.00
 -18  -4   2    7.16    2.08
  18   4  -2    6.95    3.54
 -19  -4   2   41.30    5.26
  19   4  -2   36.11    2.81
 -20  -4   2   31.61    3.10
  20   4  -2   32.60    3.96
 -21  -4   2   52.65    4.71
  21   4  -2   47.83    4.19
 -22  -4   2   48.09    3.72
  22   4  -2   45.51    3.65
 -23  -4   2   20.21    4.61
  23   4  -2   15.49    3.20
 -24  -4   2   14.69    3.05
  24   4  -2   11.35    5.21
 -25  -4   2   11.80    3.10
  25   4  -2    8.15    2.42
 -26  -4   2    6.87    3.18
  26   4  -2    3.65    5.34
 -27  -4   2   74.34    6.30
  27   4  -2   70.69    4.66
  28  -3   2   13.23    4.32
  27  -3   2  124.98    8.05
 -27   3  -2  120.92    8.44
  26  -3   2   73.77    5.10
  25  -3   2  100.71    6.85
 -25   3  -2   98.01    7.45
  24  -3   2  247.96    8.05
 -24   3  -2  236.89   10.31
  23  -3   2  242.57   11.12
 -23   3  -2  250.72    8.54
  22  -3   2  116.26    7.42
 -22   3  -2  107.04    5.21
  21  -3   2   49.39    4.97
 -21   3  -2   48.95    3.67
  20  -3   2   42.62    3.36
 -20   3  -2   45.54    3.65
  19  -3   2    8.96    2.29
 -19   3  -2    7.24    2.58
  18  -3   2  231.06    7.39
 -18   3  -2  223.14   10.42
  17  -3   2   24.84    2.73
 -17   3  -2   26.09    2.37
  16  -3   2    0.73    2.63
 -16   3  -2   -3.15    2.58
  15  -3   2   88.61    3.80
 -15   3  -2   83.37    3.91
  14  -3   2   52.41    2.53
 -14   3  -2   58.92    2.73
  13  -3   2 1376.23   32.86
 -13   3  -2 1346.73   32.89
  12  -3   2  134.69    6.59
 -12   3  -2  145.39    5.18
  11  -3   2   95.38    4.56
 -11   3  -2  101.21    5.23
  10  -3   2   67.96    4.06
 -10   3  -2   68.38    3.05
   9  -3   2   85.53    4.19
  -9   3  -2   91.11    5.26
   8  -3   2   93.29    4.40
  -8   3  -2   88.45    3.10
   7  -3   2  318.99    9.06
  -7   3  -2  323.57    8.46
   6  -3   2 1611.79   36.95
  -6   3  -2 1691.52   56.58
   5  -3   2    2.08    0.96
  -5   3  -2    2.66    1.35
  -3   3  -2  367.13    8.62
   2  -3   2  340.34   12.60
  -2   3  -2  330.39   11.12
  -1   3  -2  197.50    7.11
   0  -3   2   32.10    1.87
   0   3  -2   31.19    2.34
   1   3  -2  201.66    5.70
  -2  -3   2  349.30   13.54
   2   3  -2  339.30   12.60
  -3  -3   2  354.56    8.96
  -4  -3   2 3773.89  116.62
   4   3  -2 3609.10  113.86
  -5  -3   2    0.83    1.12
   5   3  -2    1.90    2.19
  -6  -3   2 1613.98   53.30
   6   3  -2 1514.38   35.98
  -7  -3   2  303.34   11.25
   7   3  -2  288.86   12.21
   8   3  -2   81.99    4.24
 -10  -3   2   64.68    2.71
  10   3  -2   68.51    4.50
 -11  -3   2   89.86    3.59
  11   3  -2   94.10    6.09
 -12  -3   2  133.57    5.13
  12   3  -2  140.45    7.16
 -13  -3   2 1268.64   30.88
  13   3  -2 1277.47   31.25
 -14  -3   2   55.30    4.11
  14   3  -2   53.85    3.15
 -15  -3   2   77.98    3.57
  15   3  -2   86.05    5.55
 -16  -3   2    1.69    2.27
  16   3  -2    0.36    1.61
 -17  -3   2   27.39    3.41
  17   3  -2   26.90    2.68
 -18  -3   2  226.19    7.86
  18   3  -2  219.50   10.36
 -19  -3   2   10.42    3.54
  19   3  -2    4.43    2.53
 -20  -3   2   35.23    3.25
  20   3  -2   33.95    3.41
 -21  -3   2   49.21    3.36
  21   3  -2   53.90    5.00
 -22  -3   2  123.94    6.77
  22   3  -2  109.23    6.25
 -23  -3   2  286.23   13.04
  23   3  -2  263.16    8.98
 -24  -3   2  242.39   10.68
  24   3  -2  234.11    7.26
 -25  -3   2   93.27    4.95
  25   3  -2   93.50    5.44
 -26  -3   2   69.00    4.56
  26   3  -2   74.34    7.39
 -27  -3   2  109.65    9.19
  27   3  -2  118.08    5.83
 -28  -3   2    9.76    4.09
  28   3  -2   12.37    4.14
  28  -2   2   36.06    6.69
 -28   2  -2   36.50    6.67
  27  -2   2    4.40    3.57
 -27   2  -2   -1.04    3.80
  26  -2   2  164.32    8.72
 -26   2  -2  157.61    5.99
  25  -2   2   85.98    4.87
 -25   2  -2   78.40    6.69
  24  -2   2    9.11    3.28
 -24   2  -2    6.01    3.15
  23  -2   2   12.03    3.38
 -23   2  -2   12.65    2.73
  22  -2   2   -0.65    2.14
 -22   2  -2   -0.83    2.55
  21  -2   2   60.80    5.03
 -21   2  -2   68.95    3.98
  20  -2   2   40.25    4.37
 -20   2  -2   54.39    3.36
  19  -2   2   52.49    2.94
 -19   2  -2   56.40    3.57
  18  -2   2    0.29    3.31
 -18   2  -2    0.94    2.16
  17  -2   2  110.35    4.66
 -17   2  -2  119.17    6.51
 -16   2  -2  149.82    5.60
  15  -2   2   54.91    2.89
 -15   2  -2   54.44    3.93
  14  -2   2   35.28    2.60
 -14   2  -2   40.07    2.47
  13  -2   2  240.64    9.97
 -13   2  -2  226.45   10.42
  12  -2   2  156.17    5.18
 -12   2  -2  155.94    5.10
  11  -2   2   90.56    3.31
 -11   2  -2   86.89    4.30
  10  -2   2   48.82    2.34
 -10   2  -2   50.62    3.44
   9  -2   2  362.84   10.78
  -9   2  -2  379.03   15.41
   8  -2   2   84.62    4.69
  -8   2  -2   88.58    4.53
  -7   2  -2  302.61    8.31
   6  -2   2   29.21    2.16
  -6   2  -2   28.72    2.06
   5  -2   2  244.08    9.09
  -5   2  -2  255.12    8.75
   4  -2   2   31.84    1.48
  -4   2  -2   29.32    1.74
   3  -2   2  495.86   17.03
  -3   2  -2  459.33   14.71
   2  -2   2  158.99    6.25
  -2   2  -2  160.47    5.83
   1  -2   2   55.10    2.92
  -1   2  -2   55.36    2.73
   0   2  -2 1565.26   34.34
  -1  -2   2   59.29    2.79
   1   2  -2   55.20    2.19
  -2  -2   2  159.09    4.76
   2   2  -2  160.65    6.61
  -3  -2   2  466.47   17.34
   3   2  -2  474.98   15.60
  -4  -2   2   33.90    1.87
   4   2  -2   27.76    2.42
  -5  -2   2  245.48    7.24
   5   2  -2  236.24    8.77
  -6  -2   2   27.34    2.84
   6   2  -2   24.94    1.87
   7   2  -2  278.86   10.57
   8   2  -2   82.70    4.43
 -10  -2   2   48.43    2.55
  10   2  -2   49.81    3.57
 -11  -2   2   88.58    5.39
  11   2  -2   95.87    4.82
 -12  -2   2  146.77    6.69
  12   2  -2  153.21    5.08
 -13  -2   2  231.03    7.47
  13   2  -2  220.12   10.15
 -14  -2   2   32.57    3.70
  14   2  -2   36.95    2.27
 -15  -2   2   53.40    3.91
  15   2  -2   51.61    3.54
 -16  -2   2  145.63    5.23
  16   2  -2  142.61    5.42
  17   2  -2  111.00    6.33
 -18  -2   2    1.33    2.45
  18   2  -2   -2.58    2.16
 -19  -2   2   52.44    3.49
  19   2  -2   49.19    3.41
 -20  -2   2   48.22    5.31
  20   2  -2   44.03    3.85
 -21  -2   2   68.04    3.83
  21   2  -2   61.42    4.61
 -22  -2   2    0.10    2.19
  22   2  -2    3.96    3.70
 -23  -2   2   11.40    3.36
  23   2  -2    8.31    3.07
 -24  -2   2   10.75    2.86
  24   2  -2    9.97    3.07
 -25  -2   2   78.17    4.61
  25   2  -2   95.74    7.06
 -26  -2   2  173.65    8.75
  26   2  -2  146.83    8.54
 -27  -2   2   -3.15    4.87
  27   2  -2    0.34    3.98
 -28  -2   2   33.30    4.97
  28   2  -2   37.44    6.25
  28  -1   2   24.24    4.45
 -28   1  -2   21.90    4.50
  27  -1   2   34.55    4.58
 -27   1  -2   35.62    5.60
  26  -1   2   38.80    6.35
 -26   1  -2   37.55    4.19
 -25   1  -2    4.01    2.63
  24  -1   2   72.20    4.06
 -24   1  -2   66.81    3.96
  23  -1   2   24.19    2.92
 -23   1  -2   19.40    4.43
  22  -1   2   42.88    4.09
 -22   1  -2   44.65    4.87
  21  -1   2  114.59    6.48
 -21   1  -2  113.81    6.74
  20  -1   2   89.52    4.32
 -20   1  -2   92.95    5.55
  19  -1   2   26.17    2.73
  18  -1   2  124.12    4.76
 -18   1  -2  134.30    7.47
  17  -1   2   52.96    3.96
 -17   1  -2   57.20    4.74
  16  -1   2  229.63    9.87
 -16   1  -2  224.99   10.39
  15  -1   2   71.27    2.97
 -15   1  -2   71.94    4.01
  14  -1   2   90.12    3.28
 -14   1  -2   95.71    3.52
  13  -1   2 1418.15   45.49
 -13   1  -2 1394.69   33.35
  12  -1   2  450.71   18.43
 -12   1  -2  429.62   15.86
  11  -1   2  647.27   17.26
  10  -1   2  137.38    7.16
 -10   1  -2  142.58    4.95
   9  -1   2   60.90    3.54
  -9   1  -2   68.97    3.41
   8  -1   2    5.62    1.22
  -8   1  -2    6.20    1.74
   7  -1   2  317.48   13.28
  -7   1  -2  330.03   11.95
   6  -1   2  219.55    8.90
  -6   1  -2  224.89    9.14
   5  -1   2  486.57   16.12
  -5   1  -2  497.69   12.06
   4  -1   2  264.54    9.95
  -4   1  -2  253.71    6.85
   3  -1   2 1209.14   39.06
   2  -1   2  101.89    3.67
   0   1  -2   99.85    4.04
  -1  -1   2  140.99    4.43
  -2  -1   2  103.79    3.70
   2   1  -2   95.56    3.20
  -3  -1   2 1161.68   39.53
   3   1  -2 1171.26   27.37
  -4  -1   2  261.55    9.56
   4   1  -2  241.68    6.82
  -5  -1   2  481.72   12.65
   5   1  -2  446.39   15.23
  -6  -1   2  211.37    8.93
   6   1  -2  176.77    7.63
   7   1  -2  297.77    7.94
  -9  -1   2   69.94    4.43
   9   1  -2   62.67    4.04
 -10  -1   2  128.86    6.01
  10   1  -2  140.94    7.19
 -11  -1   2  604.86   21.51
  11   1  -2  569.58   21.25
 -12  -1   2  407.65   10.94
  12   1  -2  411.84   17.21
 -13  -1   2 1375.99   34.01
  13   1  -2 1405.75   33.77
 -14  -1   2   89.31    6.04
  14   1  -2   88.95    3.83
 -15  -1   2   66.81    4.50
  15   1  -2   69.42    3.33
 -16  -1   2  223.17   11.09
  16   1  -2  225.02    7.13
 -17  -1   2   52.36    3.12
  17   1  -2   48.27    3.12
 -18  -1   2  122.77    5.31
  18   1  -2  134.15    7.50
 -19  -1   2   27.05    2.89
  19   1  -2   26.64    2.92
 -20  -1   2   76.24    5.47
  20   1  -2   85.22    4.53
 -21  -1   2  115.69    4.66
  21   1  -2  112.74    4.61
 -22  -1   2   40.93    4.09
  22   1  -2   40.80    3.05
 -23  -1   2   22.26    3.25
  23   1  -2   18.67    3.05
 -24  -1   2   68.79    4.32
  24   1  -2   66.73    4.76
 -25  -1   2    3.44    3.75
  25   1  -2    5.03    3.31
 -26  -1   2   41.92    4.63
  26   1  -2   31.84    4.63
 -27  -1   2   34.73    3.88
  27   1  -2   25.83    4.14
 -28  -1   2   21.14    4.22
  28   1  -2   20.70    5.78
  28   0   2  562.96   23.25
 -28   0  -2  564.00   16.56
  27   0   2  344.74   11.09
 -27   0  -2  358.77   10.39
  26   0   2  220.07    8.67
  25   0   2   19.63    3.54
 -25   0  -2   15.23    4.53
  24   0   2   13.33    4.50
 -24   0  -2   15.73    3.49
  23   0   2  168.80    7.79
 -23   0  -2  154.90    6.30
  22   0   2  297.48   12.76
 -22   0  -2  274.20   12.13
  21   0   2  513.31   21.27
 -21   0  -2  532.47   23.93
  20   0   2  111.13    6.30
 -20   0  -2  114.15    4.66
  19   0   2   22.24    2.73
 -19   0  -2   21.92    2.40
  18   0   2 1889.25   63.51
 -18   0  -2 1934.42   66.89
  17   0   2  330.58   14.32
 -17   0  -2  334.61   13.49
  16   0   2 3370.20  109.57
 -16   0  -2 3306.04  111.60
  15   0   2  258.61   12.29
 -15   0  -2  231.06    7.52
  14   0   2  159.38    7.94
 -14   0  -2  164.95    5.26
  13   0   2 1984.23   67.20
 -13   0  -2 1924.24   62.86
  12   0   2 2766.02   64.86
 -12   0  -2 2731.88   89.93
  11   0   2 4633.79  107.22
 -11   0  -2 4549.58  103.08
  10   0   2  177.81    9.06
 -10   0  -2  178.12    5.31
   9   0   2   15.88    1.48
  -9   0  -2   16.46    2.29
   8   0   2  391.87   14.66
  -8   0  -2  419.29   11.20
   7   0   2  400.57   13.49
  -7   0  -2  393.87   13.72
   6   0   2  218.30    8.10
  -6   0  -2  216.30    7.89
  -5   0  -2  756.16   25.15
   4   0   2  389.24   13.31
   3   0   2  136.46    5.16
  -3   0  -2  142.95    5.39
   2   0   2  272.88    8.96
  -1   0   2  790.53   18.98
   1   0  -2  809.98   18.83
  -2   0   2  269.33    7.11
  -3   0   2  136.31    4.22
   3   0  -2  136.28    3.78
  -4   0   2  358.18   12.68
   4   0  -2  378.35    9.84
  -5   0   2  688.31   25.73
   5   0  -2  702.73   17.24
   6   0  -2  199.22    6.28
  -7   0   2  378.30   15.47
   7   0  -2  384.76   14.48
  -9   0   2   12.76    1.85
   9   0  -2   13.10    2.55
 -10   0   2  169.74    6.01
  10   0  -2  165.96    6.85
 -11   0   2 4187.06  137.56
  11   0  -2 4215.54  132.48
 -12   0   2 2843.40   97.41
  12   0  -2 2751.23   94.36
 -13   0   2 1942.26   69.16
  13   0  -2 1902.89   64.99
 -14   0   2  158.91    7.92
  14   0  -2  158.15    5.91
 -15   0   2  213.43    6.82
  15   0  -2  229.24    7.26
 -16   0   2 3164.34   74.60
  16   0  -2 3087.66  102.80
 -17   0   2  320.58    9.37
  17   0  -2  318.99    9.92
 -18   0   2 1988.90   47.49
  18   0  -2 1949.21   73.06
 -19   0   2   19.66    2.73
  19   0  -2   22.76    3.88
 -20   0   2   98.06    6.22
  20   0  -2  109.65    5.29
 -21   0   2  485.01   20.36
  21   0  -2  536.77   14.74
 -22   0   2  294.36   12.03
  22   0  -2  293.24   12.86
 -23   0   2  161.23   10.21
  23   0  -2  168.07    8.31
 -24   0   2   19.06    4.69
  24   0  -2   10.55    3.62
 -25   0   2   27.44    4.84
  25   0  -2   22.89    3.12
 -26   0   2  216.97    8.70
  26   0  -2  229.11   12.89
 -27   0   2  343.72   10.83
  27   0  -2  324.74   15.21
 -28   0   2  532.58   23.33
  28   0  -2  528.62   24.40
  28   1   2   21.46    4.87
 -28  -1  -2   24.74    4.40
  27   1   2   37.13    6.30
 -27  -1  -2   36.64    4.87
 -26  -1  -2   36.56    3.78
  25   1   2    3.91    3.18
 -25  -1  -2    6.59    3.59
  24   1   2   72.70    6.30
 -24  -1  -2   69.49    5.16
  23   1   2   21.43    3.44
 -23  -1  -2   23.82    2.81
  22   1   2   43.30    3.78
 -22  -1  -2   40.91    3.72
  21   1   2  106.99    6.95
 -21  -1  -2  110.92    4.92
  20   1   2   86.91    5.52
 -20  -1  -2   91.86    4.24
  19   1   2   23.51    3.93
 -19  -1  -2   24.22    3.96
  18   1   2  118.34    4.58
 -18  -1  -2  119.70    5.16
  17   1   2   47.75    2.86
 -17  -1  -2   48.30    4.32
  16   1   2  240.04   10.55
 -16  -1  -2  232.05    7.52
  15   1   2   70.67    3.98
 -15  -1  -2   71.32    4.71
  14   1   2   92.43    3.85
 -14  -1  -2   90.04    5.13
  13   1   2 1416.12   50.75
 -13  -1  -2 1403.23   48.95
  12   1   2  438.58   15.86
 -12  -1  -2  424.18   16.46
  11   1   2  631.83   16.09
 -11  -1  -2  566.69   23.12
  10   1   2  147.63    6.80
 -10  -1  -2  144.30    8.62
   9   1   2   68.66    3.62
  -9  -1  -2   67.57    2.63
   8   1   2    5.26    1.20
  -8  -1  -2    4.90    1.82
   7   1   2  325.52    8.70
  -7  -1  -2  325.55   11.25
   6   1   2  229.60    9.22
  -6  -1  -2  225.20    8.54
  -5  -1  -2  473.52   12.71
   4   1   2  264.54   10.49
  -4  -1  -2  262.07    6.80
   3   1   2 1163.78   38.67
   1   1   2  143.75    3.75
  -1  -1  -2  144.22    5.23
   0   1   2   95.40    3.65
   0  -1  -2  111.73    4.19
  -1   1   2  146.07    6.25
   1  -1  -2  145.32    5.81
  -2   1   2   98.71    3.05
  -3   1   2 1163.91   39.16
   3  -1  -2 1155.43   26.61
  -4   1   2  258.27    7.92
   4  -1  -2  245.95    8.90
   5  -1  -2  440.32   15.60
  -6   1   2  205.80    9.11
   6  -1  -2  197.76    8.36
   8  -1  -2    6.59    2.58
  -9   1   2   58.90    2.97
   9  -1  -2   59.96    3.49
 -10   1   2  120.45    5.03
  10  -1  -2  134.67    6.72
 -11   1   2  584.70   14.95
  11  -1  -2  593.43   21.64
 -12   1   2  422.85   11.85
  12  -1  -2  407.18   13.36
 -13   1   2 1314.54   33.20
  13  -1  -2 1375.76   50.77
 -14   1   2   91.29    5.57
  14  -1  -2   93.53    3.88
 -15   1   2   63.17    3.38
  15  -1  -2   66.32    4.95
 -16   1   2  218.54    7.16
 -17   1   2   51.74    4.53
  17  -1  -2   53.25    2.89
 -18   1   2  109.28    6.82
  18  -1  -2  126.91    4.50
 -19   1   2   19.89    4.04
  19  -1  -2   24.45    3.28
 -20   1   2   75.46    5.52
  20  -1  -2   96.18    4.66
 -21   1   2  108.94    5.10
  21  -1  -2  122.59    5.08
 -22   1   2   43.12    3.65
  22  -1  -2   39.06    5.34
 -23   1   2   27.70    3.28
  23  -1  -2   19.89    3.07
 -24   1   2   60.56    3.83
  24  -1  -2   62.10    6.14
 -25   1   2    8.88    2.58
  25  -1  -2   16.43    5.34
 -26   1   2   32.21    5.65
  26  -1  -2   38.20    4.17
 -27   1   2   32.00    4.04
  27  -1  -2   30.31    4.22
 -28   1   2   28.64    4.43
  28  -1  -2   22.57    4.87
  28   2   2   36.01    4.37
 -28  -2  -2   28.15    6.22
  27   2   2   -2.99    5.36
 -27  -2  -2    3.23    3.70
  26   2   2  151.64    6.51
 -26  -2  -2  176.67   10.60
  25   2   2   91.21    5.21
 -25  -2  -2   87.12    5.29
  24   2   2    8.64    2.58
 -24  -2  -2    4.76    4.58
  23   2   2    9.95    4.17
 -23  -2  -2    6.28    4.74
  22   2   2   -1.95    2.21
 -22  -2  -2   -1.56    2.60
  21   2   2   59.13    5.05
 -21  -2  -2   66.79    3.80
  20   2   2   50.20    3.62
 -20  -2  -2   49.97    4.32
  19   2   2   49.81    3.23
 -19  -2  -2   58.17    3.62
  18   2   2    2.34    2.84
 -18  -2  -2    1.41    2.19
  17   2   2  114.12    5.94
 -17  -2  -2  105.77    4.50
  16   2   2  160.44    7.60
 -16  -2  -2  143.36    5.31
  15   2   2   57.62    2.97
 -15  -2  -2   65.41    4.56
  14   2   2   38.59    3.25
 -14  -2  -2   37.96    3.38
  13   2   2  223.61    9.17
 -13  -2  -2  233.56   10.75
  12   2   2  173.44    7.50
 -12  -2  -2  160.13    6.82
  11   2   2   89.26    3.59
 -11  -2  -2   87.23    3.65
  10   2   2   48.95    3.23
 -10  -2  -2   46.37    2.89
   9   2   2  384.01   15.13
  -9  -2  -2  372.89   13.25
   8   2   2   95.48    3.52
  -8  -2  -2   96.16    4.90
   7   2   2  304.02   12.47
   6   2   2   33.67    2.19
  -6  -2  -2   27.99    1.90
   5   2   2  246.84   10.96
  -5  -2  -2  266.94   11.27
   4   2   2   31.64    2.27
   3   2   2  468.21   12.11
  -3  -2  -2  435.09   14.35
   2   2   2  155.86    4.63
  -2  -2  -2  162.63    4.66
   1   2   2   55.02    2.99
  -1  -2  -2   62.88    3.33
   0   2   2 1590.49   35.28
   0  -2  -2 1576.80   35.05
  -1   2   2   60.49    2.45
   1  -2  -2   58.22    1.93
  -2   2   2  147.82    5.65
   2  -2  -2  148.31    5.47
  -3   2   2  464.67   11.85
   3  -2  -2  443.42   16.77
  -4   2   2   33.17    1.90
   4  -2  -2   28.80    1.67
   5  -2  -2  216.40    8.25
   6  -2  -2   25.15    2.11
  -8   2   2   87.77    3.31
   8  -2  -2   80.38    4.40
  -9   2   2  371.22   15.02
   9  -2  -2  347.60   13.15
 -10   2   2   43.30    2.34
  10  -2  -2   46.22    3.70
 -11   2   2   78.50    3.44
  11  -2  -2   80.30    3.15
 -12   2   2  154.27    5.36
  12  -2  -2  152.01    5.99
 -13   2   2  226.58   10.39
  13  -2  -2  223.43   10.57
 -14   2   2   35.93    3.59
  14  -2  -2   37.39    2.42
 -15   2   2   52.26    2.92
  15  -2  -2   51.03    4.40
 -16   2   2  142.17    5.29
  16  -2  -2  139.15    5.29
 -17   2   2  108.00    4.66
  17  -2  -2  110.01    4.69
 -18   2   2    1.90    1.95
  18  -2  -2    1.82    2.42
 -19   2   2   48.98    5.00
  19  -2  -2   52.54    2.97
 -20   2   2   41.58    3.78
  20  -2  -2   54.37    5.13
 -21   2   2   64.34    3.93
  21  -2  -2   61.61    4.69
 -22   2   2   -3.85    3.88
  22  -2  -2   -0.83    2.73
 -23   2   2   10.81    2.97
  23  -2  -2   13.41    3.44
 -24   2   2    8.83    3.80
  24  -2  -2   12.03    2.84
 -25   2   2   85.25    5.78
  25  -2  -2   91.97    6.22
 -26   2   2  155.13    6.33
  26  -2  -2  160.97    8.98
 -27   2   2   -1.04    3.83
  27  -2  -2    3.62    2.94
 -28   2   2   37.78    4.97
  28  -2  -2   27.21    4.40
  28   3   2    6.33    4.14
 -28  -3  -2   10.81    6.74
  27   3   2  123.21    5.49
  26   3   2   72.31    4.90
 -26  -3  -2   70.28    7.47
  25   3   2  102.41    5.62
 -25  -3  -2   89.47    5.99
  24   3   2  253.45   11.20
 -24  -3  -2  246.47    8.88
  23   3   2  254.26   13.25
 -23  -3  -2  277.72   12.60
  22   3   2  112.07    4.50
 -22  -3  -2  109.75    4.90
  21   3   2   47.05    4.76
 -21  -3  -2   43.17    3.12
  20   3   2   40.05    3.12
 -20  -3  -2   33.88    4.27
  19   3   2    4.09    2.27
 -19  -3  -2    5.47    2.14
 -18  -3  -2  234.78    8.51
  17   3   2   23.98    3.59
 -17  -3  -2   24.84    2.24
  16   3   2    0.05    2.00
 -16  -3  -2    1.17    1.69
  15   3   2   84.88    4.22
 -15  -3  -2   86.99    5.83
  14   3   2   48.20    3.20
 -14  -3  -2   53.64    3.85
  13   3   2 1330.95   33.48
 -13  -3  -2 1336.31   34.47
  12   3   2  151.51    6.98
 -12  -3  -2  143.18    6.69
  11   3   2   96.16    5.21
 -11  -3  -2   97.41    5.21
  10   3   2   72.91    4.04
 -10  -3  -2   77.10    4.40
   9   3   2   88.09    3.38
  -9  -3  -2   93.32    3.07
   8   3   2   88.76    3.05
  -8  -3  -2   83.69    3.07
   7   3   2  323.88    8.62
  -7  -3  -2  322.84   12.21
   6   3   2 1535.37   51.01
  -6  -3  -2 1558.57   36.53
   5   3   2    3.41    1.64
  -5  -3  -2    4.04    1.87
  -4  -3  -2 3753.84  122.66
   3   3   2  368.75   15.94
  -3  -3  -2  369.89    9.87
   2   3   2  360.44   13.77
  -2  -3  -2  316.80   13.25
   1   3   2  211.74    5.65
  -1  -3  -2  213.90    9.27
   0   3   2   30.91    2.79
   0  -3  -2   30.18    2.06
  -1   3   2  195.67    8.49
   1  -3  -2  202.99    5.26
  -2   3   2  349.56   11.38
   2  -3  -2  315.89   10.86
  -3   3   2  349.27    9.09
   3  -3  -2  334.56   11.87
  -4   3   2 3761.52  122.79
   4  -3  -2 3617.14   79.62
   5  -3  -2    2.40    1.33
  -8   3   2   89.54    4.82
   8  -3  -2   87.77    5.31
  -9   3   2   86.24    4.01
   9  -3  -2   84.78    4.90
 -10   3   2   69.00    3.33
  10  -3  -2   61.55    3.28
 -11   3   2   77.54    3.36
  11  -3  -2   95.87    3.57
 -12   3   2  137.87    7.00
  12  -3  -2  131.18    4.95
 -13   3   2 1331.91   47.34
  13  -3  -2 1251.90   31.32
 -14   3   2   52.57    4.06
  14  -3  -2   50.96    2.47
 -15   3   2   90.35    4.04
  15  -3  -2   86.32    3.75
 -16   3   2   -1.20    2.89
  16  -3  -2   -2.42    2.00
 -17   3   2   29.06    3.20
  17  -3  -2   22.29    3.28
 -18   3   2  231.24    6.59
  18  -3  -2  228.17   10.78
 -19   3   2    7.32    3.67
  19  -3  -2    5.88    2.00
 -20   3   2   37.44    3.78
  20  -3  -2   39.37    4.35
 -21   3   2   53.20    3.88
  21  -3  -2   48.12    3.49
 -22   3   2  121.57    7.94
  22  -3  -2  120.35    6.61
 -23   3   2  257.96   10.52
  23  -3  -2  256.73    8.98
 -24   3   2  212.73   10.99
  24  -3  -2  255.93   11.33
 -25   3   2   94.39    6.64
  25  -3  -2   92.90    5.18
 -26   3   2   77.59    4.17
  26  -3  -2   79.39    6.93
 -27   3   2  124.75    6.07
  27  -3  -2  124.30    6.17
 -28   3   2   15.52    3.52
  27   4   2   72.49    6.41
 -27  -4  -2   71.89    5.29
  26   4   2   10.88    3.91
 -26  -4  -2   14.09    4.17
  25   4   2   10.60    3.57
 -25  -4  -2    9.43    3.41
  24   4   2   12.11    3.41
  23   4   2   17.65    3.44
 -23  -4  -2   19.03    2.66
  22   4   2   46.92    3.54
 -22  -4  -2   46.27    3.41
  21   4   2   44.63    4.69
 -21  -4  -2   41.01    3.96
  20   4   2   34.50    3.25
 -20  -4  -2   30.70    4.69
  19   4   2   38.20    3.33
 -19  -4  -2   42.34    3.88
  18   4   2    6.12    1.93
  17   4   2    5.18    1.69
 -17  -4  -2    8.59    3.41
  16   4   2   71.42    3.23
 -16  -4  -2   79.13    4.92
  15   4   2   39.94    2.68
  14   4   2   23.04    2.81
 -14  -4  -2   20.52    1.98
  13   4   2  555.28   15.05
 -13  -4  -2  548.85   22.91
  12   4   2   23.23    2.40
 -12  -4  -2   24.01    2.89
  11   4   2   36.82    3.05
 -11  -4  -2   32.99    3.02
  10   4   2   62.86    2.68
 -10  -4  -2   59.39    3.80
   9   4   2   19.81    1.80
  -9  -4  -2   25.83    2.66
   8   4   2  146.93    4.95
  -8  -4  -2  139.02    4.45
   7   4   2  131.36    7.11
  -7  -4  -2  131.26    3.96
   6   4   2  416.06   15.34
  -6  -4  -2  398.17   14.11
   5   4   2  224.55    6.82
  -5  -4  -2  217.44    6.07
   4   4   2  706.40   18.25
  -4  -4  -2  692.63   17.73
   3   4   2  417.91   16.51
  -3  -4  -2  414.68   16.92
   2   4   2  173.75    5.44
  -2  -4  -2  182.45    7.97
   1   4   2  116.08    5.18
  -1  -4  -2  123.26    3.65
   0   4   2    0.70    1.15
   0  -4  -2   -0.83    1.74
  -1   4   2  113.76    5.70
   1  -4  -2  113.86    5.81
  -2   4   2  151.28    6.46
   2  -4  -2  162.53    5.08
  -3   4   2  390.96   16.20
   3  -4  -2  383.95   13.98
   4  -4  -2  600.33   21.74
  -5   4   2  204.06    8.23
   5  -4  -2  222.54    7.52
  -7   4   2  122.09    7.37
   7  -4  -2  116.31    6.87
  -8   4   2  143.03    7.45
   8  -4  -2  140.21    7.19
  -9   4   2   19.94    2.06
   9  -4  -2   17.68    2.66
 -10   4   2   57.34    2.81
  10  -4  -2   50.62    3.65
 -11   4   2   30.20    2.03
  11  -4  -2   33.41    3.28
 -12   4   2   25.02    3.33
  12  -4  -2   23.77    1.93
 -13   4   2  501.88   12.78
  13  -4  -2  496.18   19.40
 -14   4   2   20.15    2.06
  14  -4  -2   22.05    3.44
 -15   4   2   40.57    2.76
 -16   4   2   72.18    3.85
  16  -4  -2   66.87    4.53
 -17   4   2    9.09    2.71
  17  -4  -2    4.79    3.12
 -18   4   2    6.30    1.82
  18  -4  -2    7.00    1.74
 -19   4   2   36.27    2.81
  19  -4  -2   37.42    2.92
 -20   4   2   35.02    4.45
  20  -4  -2   30.91    2.71
 -21   4   2   49.06    3.18
  21  -4  -2   46.87    4.74
 -22   4   2   42.70    3.02
  22  -4  -2   43.90    3.20
 -23   4   2   20.99    3.18
  23  -4  -2   22.70    3.36
 -24   4   2    9.79    2.63
 -25   4   2   20.67    4.79
  25  -4  -2   14.82    2.76
 -26   4   2    8.54    3.46
  26  -4  -2   14.03    3.78
  27  -4  -2   78.74    5.03
  27   5   2  283.68   16.77
 -27  -5  -2  300.16    9.53
  26   5   2   50.25    4.09
 -26  -5  -2   39.84    6.17
  25   5   2   19.19    3.93
 -25  -5  -2   17.60    3.28
  24   5   2  418.27   16.69
 -24  -5  -2  433.50   12.16
  23   5   2   43.95    3.80
  22   5   2  108.03    6.77
 -22  -5  -2   99.20    6.85
  21   5   2  871.43   23.36
 -21  -5  -2  836.15   30.78
  20   5   2   50.25    3.02
 -20  -5  -2   53.64    4.79
  19   5   2   11.17    2.55
 -19  -5  -2   15.88    3.75
  18   5   2  213.41    8.96
 -18  -5  -2  222.91   10.13
  17   5   2  167.16    8.80
 -17  -5  -2  170.50    8.31
  16   5   2  139.28    7.03
 -16  -5  -2  138.13    5.10
  15   5   2   13.77    1.82
 -15  -5  -2   11.04    2.24
  14   5   2  194.53   10.42
 -14  -5  -2  205.41    6.51
  13   5   2 7196.16  163.62
  12   5   2  119.96    4.04
  11   5   2   95.40    3.70
 -11  -5  -2   94.02    3.52
  10   5   2  115.09    4.32
 -10  -5  -2  121.67    5.36
   9   5   2   13.72    1.48
   8   5   2  390.64   10.39
  -8  -5  -2  415.41   11.30
   7   5   2  500.99   18.75
  -7  -5  -2  467.30   17.26
   6   5   2  805.84   19.81
  -6  -5  -2  852.32   21.32
   5   5   2 1703.91   60.64
  -5  -5  -2 1703.70   39.66
   4   5   2 1110.30   27.08
  -4  -5  -2 1149.28   39.60
   3   5   2 4421.79  140.92
   2   5   2  874.82   22.97
  -2  -5  -2  868.41   21.22
   1   5   2 1108.74   27.31
  -1  -5  -2 1102.60   25.26
   0   5   2   25.10    1.41
   0  -5  -2   22.26    2.19
  -1   5   2 1075.65   34.66
   1  -5  -2 1071.32   24.32
  -2   5   2  836.65   28.54
   2  -5  -2  812.80   29.21
  -3   5   2 4369.95  137.61
   3  -5  -2 4205.36   93.19
  -4   5   2 1028.52   34.97
   4  -5  -2 1075.83   25.02
   5  -5  -2 1670.35   55.15
  -7   5   2  471.31   13.07
   7  -5  -2  488.36   19.01
  -8   5   2  385.23   13.31
   8  -5  -2  386.35   16.09
  -9   5   2   13.25    1.59
   9  -5  -2   12.34    1.74
 -10   5   2  115.06    4.43
  10  -5  -2  111.57    6.09
 -11   5   2   94.54    3.83
 -12   5   2  109.31    4.04
  12  -5  -2  113.24    6.04
 -13   5   2 6606.38  211.48
  13  -5  -2 6965.52  163.23
 -14   5   2  212.83    7.50
  14  -5  -2  200.91    6.77
 -15   5   2   12.55    2.14
  15  -5  -2   10.91    2.29
 -16   5   2  134.28    8.02
  16  -5  -2  125.92    5.81
 -17   5   2  167.08    9.35
  17  -5  -2  159.90    7.19
 -18   5   2  208.85    7.55
 -19   5   2   11.59    2.11
  19  -5  -2   14.82    3.52
 -20   5   2   52.39    3.12
  20  -5  -2   50.80    3.05
 -21   5   2  845.84   21.35
  21  -5  -2  837.35   28.69
 -22   5   2  102.20    6.56
  22  -5  -2  108.13    4.63
 -23   5   2   38.04    3.15
  23  -5  -2   45.12    5.34
 -24   5   2  436.58   12.29
  24  -5  -2  429.52   18.20
 -25   5   2   17.39    3.75
  25  -5  -2   17.21    3.83
 -26   5   2   41.71    3.93
 -27   5   2  300.42   15.39
  27  -5  -2  283.34    9.95
  27   6   2   22.26    4.04
 -27  -6  -2   28.93    4.37
  26   6   2   24.89    5.60
 -26  -6  -2   20.00    4.61
  25   6   2   38.20    3.41
 -25  -6  -2   45.10    6.09
  24   6   2   10.42    2.97
 -24  -6  -2    8.38    3.15
  23   6   2   14.63    2.68
 -23  -6  -2   12.97    3.18
  22   6   2   22.44    4.45
 -22  -6  -2   27.73    2.86
  21   6   2  124.30    5.18
 -21  -6  -2  137.74    8.75
  20   6   2    3.98    3.88
 -20  -6  -2    3.07    2.73
  19   6   2   33.82    2.63
 -19  -6  -2   32.96    2.94
  18   6   2   57.54    3.31
 -18  -6  -2   57.26    4.69
  17   6   2   44.97    3.10
 -17  -6  -2   41.17    3.78
  16   6   2   99.93    4.40
 -16  -6  -2   96.70    4.04
  15   6   2   74.39    4.24
 -15  -6  -2   82.75    4.95
  14   6   2   82.10    4.58
 -14  -6  -2   81.71    3.36
  13   6   2  138.10    4.76
 -13  -6  -2  140.11    4.95
  12   6   2   15.52    2.29
 -12  -6  -2   17.11    2.14
  11   6   2   88.63    3.54
 -11  -6  -2   90.48    6.07
  10   6   2   17.24    2.19
 -10  -6  -2   16.77    2.58
   9   6   2   10.65    1.41
  -9  -6  -2   12.89    2.66
  -8  -6  -2   49.03    2.58
   7   6   2   66.16    2.55
  -7  -6  -2   62.52    3.88
   6   6   2    0.52    1.43
  -6  -6  -2    2.79    2.14
   5   6   2  305.37    7.99
  -5  -6  -2  280.45   10.49
   4   6   2  154.25    4.63
  -4  -6  -2  153.28    5.62
   3   6   2   99.18    4.40
  -3  -6  -2   91.50    4.19
   2   6   2   23.64    1.95
  -2  -6  -2   26.22    1.67
   1   6   2  439.05   11.72
  -1  -6  -2  433.24   12.11
   0   6   2  240.75    6.61
   0  -6  -2  223.59    6.12
  -1   6   2  425.48   11.56
   1  -6  -2  415.82   11.01
  -2   6   2   27.63    1.87
   2  -6  -2   24.37    1.80
   3  -6  -2   83.56    3.38
  -4   6   2  152.27    6.41
   4  -6  -2  142.69    6.56
  -6   6   2    0.96    1.64
   6  -6  -2    0.96    1.77
  -7   6   2   62.13    4.24
   7  -6  -2   60.62    3.83
  -8   6   2   43.87    2.94
   8  -6  -2   43.35    3.15
  -9   6   2   10.15    1.33
   9  -6  -2    9.04    1.51
 -10   6   2   15.73    1.64
 -11   6   2   76.92    4.40
  11  -6  -2   85.51    3.65
 -12   6   2   17.00    3.20
  12  -6  -2    9.19    2.24
 -13   6   2  132.06    4.45
  13  -6  -2  135.29    6.54
 -14   6   2   83.95    3.80
  14  -6  -2   89.93    4.06
 -15   6   2   78.53    3.41
  15  -6  -2   82.10    4.84
 -16   6   2   94.07    6.12
  16  -6  -2   99.13    6.07
 -17   6   2   46.76    3.18
  17  -6  -2   38.02    2.97
 -18   6   2   54.00    3.75
  18  -6  -2   51.03    3.33
 -19   6   2   28.12    3.78
  19  -6  -2   32.50    3.07
 -20   6   2    3.41    2.27
  20  -6  -2    1.51    1.95
 -21   6   2  126.93    5.75
  21  -6  -2  115.71    4.97
 -22   6   2   32.29    4.53
  22  -6  -2   21.95    4.35
 -23   6   2   12.39    3.25
  23  -6  -2   16.33    3.72
 -24   6   2   10.75    3.28
  24  -6  -2    1.61    5.13
 -25   6   2   34.29    4.22
  25  -6  -2   35.80    3.46
 -26   6   2   27.99    5.26
  26  -6  -2   19.40    5.55
 -27   6   2   26.19    3.28
  27  -6  -2   24.74    6.14
  27   7   2   18.56    3.57
 -27  -7  -2   20.36    3.59
  26   7   2    2.55    5.10
 -26  -7  -2   -2.03    5.31
  25   7   2  401.84   12.03
 -25  -7  -2  404.42   17.29
  24   7   2  192.84    6.72
 -24  -7  -2  168.99   10.52
  23   7   2   51.89    3.25
 -23  -7  -2   46.03    4.24
  22   7   2  281.70    8.77
  21   7   2  301.47   10.23
 -21  -7  -2  305.14   14.32
  20   7   2  313.55    9.14
 -20  -7  -2  324.12   14.48
  19   7   2   84.83    4.58
 -19  -7  -2   91.47    6.51
  18   7   2   61.74    3.54
 -18  -7  -2   64.16    3.91
  17   7   2  209.47    6.74
 -17  -7  -2  226.29    9.58
  16   7   2  138.68    7.24
 -16  -7  -2  148.39    5.81
  15   7   2  234.86    7.84
 -15  -7  -2  231.81   10.42
  14   7   2   43.56    2.84
 -14  -7  -2   46.24    4.01
  13   7   2  279.91    8.57
 -13  -7  -2  288.81   12.19
  12   7   2  194.94    6.38
 -12  -7  -2  194.89    8.77
  11   7   2   60.95    4.01
 -11  -7  -2   59.57    2.84
  10   7   2   92.98    3.78
 -10  -7  -2   93.24    3.78
   9   7   2   76.45    3.59
  -9  -7  -2   87.15    5.86
   8   7   2   36.43    1.90
  -8  -7  -2   42.57    3.70
   7   7   2  103.89    3.57
  -7  -7  -2  109.51    5.62
   6   7   2  132.40    4.22
  -6  -7  -2  128.68    4.71
   5   7   2  137.90    4.84
  -5  -7  -2  135.55    4.71
   4   7   2  654.30   17.24
  -4  -7  -2  604.75   23.95
   3   7   2  296.31    8.57
  -3  -7  -2  299.67    8.70
   2   7   2   38.61    2.47
   1   7   2  113.52    4.22
  -1  -7  -2  111.47    4.24
   0   7   2   64.31    3.88
   0  -7  -2   69.21    2.81
  -1   7   2  106.55    5.57
   1  -7  -2  108.99    3.75
  -2   7   2   42.70    2.29
   2  -7  -2   35.83    2.03
   3  -7  -2  282.82   10.91
  -4   7   2  632.51   24.22
   4  -7  -2  647.98   23.28
  -6   7   2  132.58    7.47
   6  -7  -2  119.31    5.81
  -7   7   2  106.44    6.01
   7  -7  -2  102.35    5.34
  -8   7   2   37.44    3.49
   8  -7  -2   35.12    2.11
  -9   7   2   83.29    5.42
   9  -7  -2   76.71    4.74
 -10   7   2   86.24    4.63
  10  -7  -2   81.65    3.44
 -11   7   2   58.25    2.76
  11  -7  -2   57.28    4.53
 -12   7   2  184.30    8.07
  12  -7  -2  202.55   10.15
 -13   7   2  267.93   11.85
  13  -7  -2  272.67   11.87
 -14   7   2   39.06    2.68
  14  -7  -2   40.18    3.93
 -15   7   2  225.36   10.00
  15  -7  -2  223.95    9.45
 -16   7   2  148.57    5.49
  16  -7  -2  148.23    8.33
 -17   7   2  220.23    9.95
  17  -7  -2  212.68   10.00
 -18   7   2   61.94    4.30
  18  -7  -2   61.03    4.27
 -19   7   2   87.57    5.52
  19  -7  -2   79.29    5.29
 -20   7   2  298.50    8.70
  20  -7  -2  307.01   13.80
 -21   7   2  292.95    9.45
  21  -7  -2  295.63   12.86
 -22   7   2  289.67    8.72
  22  -7  -2  267.75   11.98
 -23   7   2   49.19    4.27
  23  -7  -2   52.15    3.36
 -24   7   2  193.77    7.00
  24  -7  -2  187.58    9.24
 -25   7   2  404.50   15.31
  25  -7  -2  385.72   11.53
 -26   7   2   -0.55    3.75
  26  -7  -2    0.91    4.66
 -27   7   2   18.77    3.12
  27  -7  -2   16.07    4.35
  26   8   2    8.15    3.88
  25   8   2  517.68   20.80
 -25  -8  -2  525.42   20.13
  24   8   2    2.03    3.57
 -24  -8  -2    1.64    3.52
  23   8   2  163.26    6.56
 -23  -8  -2  149.87    9.40
  22   8   2  216.53    7.11
 -22  -8  -2  222.15   12.58
  21   8   2  320.86   13.36
 -21  -8  -2  309.59   13.51
  20   8   2  708.70   28.67
 -20  -8  -2  700.23   19.42
  19   8   2  906.19   23.28
 -19  -8  -2  928.19   23.41
  18   8   2  830.50   23.36
 -18  -8  -2  799.67   29.06
  17   8   2  706.46   18.75
 -17  -8  -2  708.33   18.64
  16   8   2  218.35    6.72
 -16  -8  -2  224.11   10.83
  15   8   2   98.89    5.44
 -15  -8  -2  106.91    6.38
  14   8   2  148.34    6.90
 -14  -8  -2  162.89    5.29
  13   8   2  879.14   32.65
 -13  -8  -2  860.11   21.19
  12   8   2  275.04    7.92
  11   8   2  360.31   13.96
 -11  -8  -2  386.74   11.61
  10   8   2    0.86    1.72
 -10  -8  -2    2.86    1.98
   9   8   2    7.99    1.98
   8   8   2  441.37   13.04
  -8  -8  -2  464.15   12.13
   7   8   2  345.21   15.47
  -7  -8  -2  337.01   13.33
   6   8   2  136.57    4.76
  -6  -8  -2  138.73    4.82
   5   8   2  139.07    4.56
  -5  -8  -2  135.71    5.81
   4   8   2  564.24   14.09
  -4  -8  -2  568.30   14.24
   3   8   2   30.26    2.14
  -3  -8  -2   26.71    2.97
   2   8   2  188.64    6.38
  -2  -8  -2  194.09    5.91
   1   8   2   11.01    1.72
  -1  -8  -2   11.14    1.69
   0   8   2   30.70    1.82
   0  -8  -2   31.09    1.87
  -1   8   2   12.26    2.11
   1  -8  -2   11.82    2.03
  -2   8   2  177.68    7.39
   2  -8  -2  184.74    6.95
  -3   8   2   33.22    2.89
   3  -8  -2   32.03    2.94
  -6   8   2  135.60    4.69
   6  -8  -2  144.77    7.00
  -7   8   2  316.72    9.43
   7  -8  -2  305.45   12.21
  -8   8   2  433.69   12.21
   8  -8  -2  455.30   17.00
  -9   8   2    6.48    2.11
   9  -8  -2   10.81    2.50
 -10   8   2    2.58    1.87
  10  -8  -2    0.91    1.54
 -11   8   2  384.16   11.59
  11  -8  -2  375.67   14.84
 -12   8   2  279.18   12.63
  12  -8  -2  264.34   11.27
 -13   8   2  843.05   22.39
  13  -8  -2  865.68   29.01
 -14   8   2  157.29    5.00
  14  -8  -2  166.20    7.73
 -15   8   2  107.67    4.37
  15  -8  -2  103.47    5.08
 -16   8   2  211.97   12.11
  16  -8  -2  210.46    9.69
 -17   8   2  733.43   21.30
  17  -8  -2  701.04   17.84
 -18   8   2  817.82   20.47
  18  -8  -2  793.53   20.80
 -19   8   2  929.34   32.65
  19  -8  -2  896.19   31.27
 -20   8   2  665.11   32.76
  20  -8  -2  722.83   27.18
 -21   8   2  294.88   12.86
  21  -8  -2  305.55   12.13
 -22   8   2  217.05    7.81
 -23   8   2  152.79    5.96
  23  -8  -2  151.62    9.01
 -24   8   2    2.79    2.53
  24  -8  -2    2.81    3.54
 -25   8   2  534.40   15.10
 -26   8   2    9.61    5.21
  26  -8  -2    4.04    3.70
  26   9   2   17.16    3.05
 -26  -9  -2   21.77    4.35
  25   9   2   12.00    3.15
 -25  -9  -2    4.61    5.73
  24   9   2   90.09    5.81
 -24  -9  -2   89.86    7.81
  23   9   2   15.08    3.49
 -23  -9  -2   20.15    3.85
  22   9   2   16.74    2.79
 -22  -9  -2   12.32    3.38
  21   9   2    4.84    2.45
 -21  -9  -2    5.86    2.68
  20   9   2   74.16    5.65
 -20  -9  -2   76.13    4.09
  19   9   2   19.32    2.99
 -19  -9  -2   19.32    4.04
  18   9   2   55.28    3.67
 -18  -9  -2   54.44    3.54
  17   9   2   27.89    2.29
 -17  -9  -2   30.49    3.15
  16   9   2   90.25    4.01
 -16  -9  -2   87.28    4.17
  15   9   2    2.24    2.29
 -15  -9  -2    0.05    3.31
  14   9   2   33.25    2.71
 -14  -9  -2   27.03    3.72
  13   9   2    4.45    1.98
 -13  -9  -2    1.38    3.20
  12   9   2   47.83    4.17
 -12  -9  -2   46.22    2.68
  11   9   2   -0.08    1.80
  10   9   2    2.53    1.80
 -10  -9  -2    7.00    2.08
   9   9   2   28.36    2.71
  -9  -9  -2   28.54    3.28
   8   9   2   21.64    1.87
  -8  -9  -2   20.49    2.37
   7   9   2    3.36    1.22
  -7  -9  -2    5.00    2.66
   6   9   2    8.31    2.47
  -6  -9  -2   11.64    1.87
   5   9   2   25.10    1.95
  -5  -9  -2   29.92    1.93
   4   9   2    8.62    1.56
  -4  -9  -2    5.88    1.82
   3   9   2   57.60    3.80
  -3  -9  -2   47.65    3.15
   2   9   2   89.00    4.56
  -2  -9  -2   82.59    4.79
   1   9   2  144.22    6.90
  -1  -9  -2  142.66    7.68
   0   9   2   61.74    2.99
   0  -9  -2   51.74    3.72
  -1   9   2  145.13    7.39
   1  -9  -2  137.87    4.53
   2  -9  -2   77.91    4.14
   3  -9  -2   51.35    2.99
  -5   9   2   28.67    2.24
   5  -9  -2   31.04    3.46
  -6   9   2   11.01    1.59
   6  -9  -2   12.45    2.84
  -7   9   2    3.54    1.85
   7  -9  -2    5.21    1.98
  -8   9   2   23.33    2.19
   8  -9  -2   22.60    2.19
  -9   9   2   25.36    2.32
   9  -9  -2   25.28    2.27
 -10   9   2    9.69    2.19
  10  -9  -2    8.88    1.64
 -11   9   2   -0.57    2.14
  11  -9  -2   -2.58    2.06
 -12   9   2   44.65    4.37
  12  -9  -2   39.19    2.50
 -13   9   2    3.67    3.23
  13  -9  -2    3.36    2.32
 -14   9   2   25.02    3.59
  14  -9  -2   33.82    2.89
 -15   9   2    0.62    2.37
  15  -9  -2    2.37    2.27
 -16   9   2   81.29    3.72
  16  -9  -2   87.54    4.19
 -17   9   2   24.89    2.92
  17  -9  -2   28.20    3.93
 -18   9   2   51.82    3.49
  18  -9  -2   54.31    3.72
 -19   9   2   24.35    3.44
  19  -9  -2   22.24    2.53
 -20   9   2   86.97    4.04
  20  -9  -2   79.78    6.35
 -21   9   2    3.12    2.16
  21  -9  -2    6.35    3.28
 -22   9   2   13.77    3.28
  22  -9  -2   17.71    3.52
 -23   9   2   12.71    2.89
  23  -9  -2   20.47    4.14
 -24   9   2   86.97    4.45
  24  -9  -2   79.68    8.85
 -25   9   2   10.21    3.83
  25  -9  -2   18.80    4.24
 -26   9   2   20.60    3.36
  26  -9  -2   18.25    4.48
  26  10   2   80.56    6.28
 -26 -10  -2   76.79    5.34
  25  10   2   31.79    3.28
 -25 -10  -2   35.15    3.80
  24  10   2   36.58    3.44
 -24 -10  -2   32.05    5.88
  23  10   2   86.55    4.87
 -23 -10  -2  102.95    7.00
  22  10   2   68.17    3.91
 -22 -10  -2   74.68    5.88
  21  10   2    8.67    3.05
 -21 -10  -2   10.26    4.11
  20  10   2   46.06    3.75
 -20 -10  -2   52.23    5.62
  19  10   2   11.93    2.16
 -19 -10  -2   10.70    2.99
  18  10   2  100.51    4.53
 -18 -10  -2   91.31    4.66
  17  10   2    5.18    1.77
 -17 -10  -2    8.38    2.66
  16  10   2  529.48   20.62
 -16 -10  -2  527.11   21.66
  15  10   2   42.10    3.05
 -15 -10  -2   38.04    2.94
  14  10   2   40.44    3.33
 -14 -10  -2   38.12    2.92
  13  10   2  825.50   31.40
 -13 -10  -2  837.32   31.43
  12  10   2  468.68   13.18
 -12 -10  -2  459.62   12.34
  11  10   2  159.04    7.60
 -11 -10  -2  156.75    7.08
  10  10   2   24.76    2.34
   9  10   2    4.97    1.56
  -9 -10  -2    5.57    2.79
   8  10   2  218.48    6.87
   7  10   2   87.33    3.54
  -7 -10  -2   82.98    4.82
   6  10   2   39.58    2.55
  -6 -10  -2   41.19    2.40
   5  10   2   77.28    3.83
  -4 -10  -2  216.50    8.72
   3  10   2  327.43    9.22
  -3 -10  -2  327.71    9.95
   2  10   2  647.06   16.98
  -2 -10  -2  649.49   25.02
   1  10   2   14.27    1.67
  -1 -10  -2   15.41    2.99
   0  10   2 1471.26   52.62
   0 -10  -2 1467.62   51.89
  -2  10   2  661.31   23.77
   2 -10  -2  574.08   21.32
   3 -10  -2  298.08   11.46
  -5  10   2   70.17    4.30
   5 -10  -2   72.12    4.14
  -6  10   2   34.14    2.42
   6 -10  -2   40.78    3.59
  -7  10   2   81.86    5.42
   7 -10  -2   88.24    3.75
  -8  10   2  213.30    6.72
   8 -10  -2  225.12    7.29
  -9  10   2    3.52    2.27
   9 -10  -2    5.68    2.21
 -10  10   2   26.30    2.73
  10 -10  -2   21.46    2.37
 -11  10   2  148.47    6.48
  11 -10  -2  160.78    8.70
 -12  10   2  451.86   12.34
  12 -10  -2  481.28   18.77
 -13  10   2  816.21   21.82
  13 -10  -2  810.04   21.43
 -14  10   2   41.53    4.32
  14 -10  -2   39.16    3.91
 -15  10   2   39.71    2.89
  15 -10  -2   36.06    3.85
 -16  10   2  499.46   14.29
  16 -10  -2  532.39   15.41
 -17  10   2    5.16    2.68
  17 -10  -2    5.75    2.71
 -18  10   2   92.41    4.50
  18 -10  -2   97.64    4.45
 -19  10   2    7.84    2.55
  19 -10  -2   11.93    3.18
 -20  10   2   52.57    3.31
  20 -10  -2   45.57    4.30
 -21  10   2   11.66    4.53
  21 -10  -2    9.95    3.18
 -22  10   2   61.11    5.73
  22 -10  -2   71.29    4.30
 -23  10   2   98.34    4.95
  23 -10  -2   95.30    4.66
 -24  10   2   34.79    5.86
  24 -10  -2   36.40    3.28
 -25  10   2   33.02    4.22
  25 -10  -2   34.66    4.19
 -26  10   2   63.77    6.72
  26 -10  -2   67.44    5.05
  25  11   2   20.47    5.94
 -25 -11  -2   30.75    4.04
  24  11   2   14.69    5.34
 -24 -11  -2   30.13    3.33
  23  11   2   21.74    4.30
 -23 -11  -2   19.16    2.94
  22  11   2   18.64    2.73
 -22 -11  -2   23.15    3.88
  21  11   2  113.37    6.61
 -21 -11  -2  104.33    7.03
  20  11   2   10.86    3.18
 -20 -11  -2   15.62    3.28
  19  11   2   80.51    3.93
  18  11   2   32.86    4.48
 -18 -11  -2   36.32    3.31
  17  11   2  256.86    8.05
  16  11   2   49.34    3.67
 -16 -11  -2   58.64    3.62
  15  11   2  101.99    4.66
 -15 -11  -2  102.25    4.27
  14  11   2   89.52    4.48
 -14 -11  -2   95.35    4.19
  13  11   2  199.32    6.95
 -13 -11  -2  206.04   10.34
  12  11   2  192.32   10.05
 -12 -11  -2  223.64    7.03
  11  11   2   63.61    3.78
 -10 -11  -2  105.71    6.82
   9  11   2   39.58    2.86
  -9 -11  -2   43.43    3.07
   8  11   2   70.09    3.20
  -8 -11  -2   67.00    2.89
   7  11   2   46.16    2.50
  -7 -11  -2   48.25    2.66
   6  11   2   32.26    1.93
  -6 -11  -2   29.92    2.00
   5  11   2   28.43    2.37
  -5 -11  -2   27.81    2.34
  -4 -11  -2   19.29    3.07
   3  11   2   71.27    3.18
  -3 -11  -2   75.17    3.23
   2  11   2    0.29    2.55
  -2 -11  -2    1.95    1.80
   1  11   2 2154.89   51.79
  -1 -11  -2 2119.74   51.79
   0  11   2  275.48   11.48
   0 -11  -2  279.07   13.49
   1 -11  -2 2033.13   68.97
  -2  11   2    0.70    2.53
   2 -11  -2    1.33    2.50
  -4  11   2   18.67    2.92
   4 -11  -2   23.30    3.28
  -5  11   2   27.18    1.98
   5 -11  -2   31.12    2.99
  -6  11   2   32.08    2.47
   6 -11  -2   28.95    3.72
  -7  11   2   46.06    2.99
   7 -11  -2   45.20    2.84
  -8  11   2   59.13    2.99
   8 -11  -2   66.21    3.25
  -9  11   2   40.25    2.92
   9 -11  -2   41.48    3.96
 -10  11   2  107.07    4.17
  10 -11  -2  109.85    4.63
 -11  11   2   58.92    3.25
  11 -11  -2   59.68    4.22
 -12  11   2  199.22    6.95
  12 -11  -2  210.49   10.02
 -13  11   2  201.45    6.98
  13 -11  -2  203.41   10.26
 -14  11   2   91.31    4.17
  14 -11  -2   98.11    6.25
 -15  11   2   97.20    4.09
  15 -11  -2   99.44    4.37
 -16  11   2   51.68    3.36
  16 -11  -2   49.37    3.52
 -17  11   2  252.33    8.49
  17 -11  -2  260.12   12.39
 -18  11   2   33.98    3.33
  18 -11  -2   34.92    3.33
 -19  11   2   84.41    5.81
  19 -11  -2   73.14    4.95
 -20  11   2   15.21    4.37
  20 -11  -2   20.73    3.31
 -21  11   2  110.74    6.38
  21 -11  -2  110.74    5.52
 -22  11   2   20.80    4.95
  22 -11  -2   17.65    3.44
 -23  11   2   21.12    3.46
  23 -11  -2   17.24    3.85
 -24  11   2   28.07    4.69
  24 -11  -2   18.77    6.09
 -25  11   2   23.33    4.56
  25 -11  -2   25.75    4.50
  25  12   2  334.38   11.35
 -25 -12  -2  302.79   17.42
  24  12   2   49.97    4.04
 -24 -12  -2   55.20    7.06
  23  12   2   11.17    3.70
 -23 -12  -2   10.18    4.90
  22  12   2  110.58    5.44
 -22 -12  -2  127.32    5.68
  21  12   2  216.97    7.32
 -21 -12  -2  234.63   10.86
  20  12   2  542.47   15.41
 -20 -12  -2  539.89   21.72
  19  12   2  332.81    9.92
 -19 -12  -2  330.99   10.00
  18  12   2  282.41   11.35
  17  12   2  532.65   13.70
 -17 -12  -2  506.15   15.05
  16  12   2   13.15    3.59
 -16 -12  -2   19.66    3.93
  15  12   2   92.07    5.31
 -15 -12  -2   99.54    6.09
  14  12   2   47.23    3.07
 -14 -12  -2   57.15    5.08
  13  12   2   31.09    2.63
  12  12   2    9.58    3.31
 -12 -12  -2   14.27    3.72
  11  12   2  204.16    6.30
 -11 -12  -2  213.12    9.58
  10  12   2   45.05    2.76
 -10 -12  -2   43.82    3.85
   9  12   2 1344.80   48.66
  -9 -12  -2 1395.62   45.72
   8  12   2  160.55    5.83
  -8 -12  -2  164.95    5.31
   7  12   2  243.84    7.34
  -7 -12  -2  251.42    7.63
   6  12   2  192.13    6.41
  -6 -12  -2  180.44    5.99
   5  12   2  116.81    3.93
  -5 -12  -2  114.20    4.35
   4  12   2  274.33   12.08
   3  12   2  171.88    5.60
  -3 -12  -2  160.34    7.71
   2  12   2   95.43    3.91
  -2 -12  -2   93.06    4.79
   1  12   2 1388.00   33.93
  -1 -12  -2 1362.87   47.73
   0 -12  -2 1528.86   53.12
  -1  12   2 1338.97   47.02
   1 -12  -2 1352.48   32.86
   2 -12  -2   93.92    3.54
  -4  12   2  270.04   14.19
  -5  12   2  114.05    6.51
   5 -12  -2  115.97    6.54
  -6  12   2  167.06    8.62
   6 -12  -2  175.78    6.46
  -7  12   2  270.95   12.76
   7 -12  -2  255.69   11.69
  -8  12   2  158.60    5.13
   8 -12  -2  160.86    5.88
  -9  12   2 1266.01   43.48
   9 -12  -2 1341.31   33.35
 -10  12   2   44.37    3.96
  10 -12  -2   43.25    2.47
 -11  12   2  202.37    6.48
  11 -12  -2  179.92    9.48
 -12  12   2    7.92    2.47
  12 -12  -2    7.71    2.00
 -13  12   2   33.28    4.35
  13 -12  -2   31.64    2.68
 -14  12   2   48.56    3.57
  14 -12  -2   53.20    3.46
 -15  12   2   96.81    4.53
  15 -12  -2  102.90    7.21
 -16  12   2   23.49    2.99
  16 -12  -2   22.68    4.09
 -17  12   2  507.48   14.14
  17 -12  -2  498.10   14.11
 -18  12   2  278.60    8.70
  18 -12  -2  264.49   11.74
 -19  12   2  312.09    9.56
  19 -12  -2  326.07   12.84
 -20  12   2  525.42   15.28
  20 -12  -2  548.15   15.86
 -21  12   2  221.56    8.05
  21 -12  -2  233.25   10.47
 -22  12   2  118.86    4.95
  22 -12  -2  111.96    6.72
 -23  12   2   10.44    3.62
  23 -12  -2    6.38    3.54
 -24  12   2   57.10    4.69
  24 -12  -2   45.93    6.28
 -25  12   2  318.39   11.80
  25 -12  -2  317.45    9.71
  24  13   2  572.94   16.38
 -24 -13  -2  554.66   19.61
  23  13   2  425.67   17.05
 -23 -13  -2  388.35   18.75
  22  13   2  571.48   15.52
 -22 -13  -2  554.66   25.13
  21  13   2    6.74    4.61
  20  13   2  321.85   10.26
 -20 -13  -2  316.67   10.23
  19  13   2  138.47    5.26
  18  13   2  465.14   13.18
 -18 -13  -2  462.17   13.88
  17  13   2  229.97   11.48
  16  13   2  157.27    5.88
 -16 -13  -2  152.29    8.33
  15  13   2  296.57    9.66
 -15 -13  -2  303.05    9.56
  14  13   2   10.57    3.46
 -14 -13  -2    5.44    2.27
  13  13   2  851.72   23.25
 -13 -13  -2  839.04   23.17
  12  13   2  366.59   11.25
 -12 -13  -2  347.24    9.45
  11  13   2  164.74    5.70
 -11 -13  -2  148.81    6.98
  10  13   2  360.18   10.36
 -10 -13  -2  349.77    9.66
   9  13   2  392.57   11.04
   8  13   2  864.09   31.01
  -8 -13  -2  849.72   22.78
   7  13   2  249.62    7.84
   6  13   2 2012.59   48.98
  -6 -13  -2 2029.12   69.39
   5  13   2  608.50   17.11
  -5 -13  -2  587.05   14.50
   4  13   2 5432.52  179.69
  -4 -13  -2 5442.39  182.26
   3  13   2   42.62    4.09
  -3 -13  -2   39.86    3.80
   2  13   2  385.07   11.74
  -2 -13  -2  376.61   11.01
   1  13   2 1916.74   47.02
  -1 -13  -2 1801.24   59.05
   0  13   2  135.55    7.71
   0 -13  -2  133.26    7.24
  -1  13   2 1850.22   63.25
   1 -13  -2 1902.42   45.20
   3 -13  -2   41.14    3.49
  -4  13   2 5691.08  184.22
   4 -13  -2 5486.52  176.04
  -5  13   2  556.61   14.45
   5 -13  -2  593.11   24.03
  -6  13   2 1934.97   46.40
   6 -13  -2 2001.32   49.68
  -7  13   2  243.43   12.13
   7 -13  -2  241.68   10.96
  -8  13   2  824.41   21.12
   8 -13  -2  800.45   20.26
  -9  13   2  383.17   17.58
   9 -13  -2  386.48   15.15
 -10  13   2  382.99   15.78
  10 -13  -2  357.32   10.83
 -11  13   2  150.89    5.23
  11 -13  -2  159.92    8.54
 -12  13   2  370.26   12.11
  12 -13  -2  373.02   14.66
 -13  13   2  786.68   23.15
  13 -13  -2  836.33   31.40
 -14  13   2   12.55    3.05
  14 -13  -2    6.28    3.91
 -15  13   2  303.57    9.24
  15 -13  -2  299.85    9.71
 -16  13   2  151.59    8.25
  16 -13  -2  168.10    8.38
 -17  13   2  228.35   10.34
  17 -13  -2  204.94   10.00
 -18  13   2  471.70   13.67
  18 -13  -2  466.60   13.62
 -19  13   2  131.83    6.90
  19 -13  -2  130.81    5.47
 -20  13   2  308.03    9.95
  20 -13  -2  300.97   13.10
 -21  13   2    7.32    4.66
  21 -13  -2   14.69    2.99
 -22  13   2  524.45   18.98
  22 -13  -2  553.59   14.79
 -23  13   2  395.44   16.30
  23 -13  -2  395.33   16.22
 -24  13   2  566.37   20.88
  24 -13  -2  573.95   22.24
  24  14   2   29.40    3.18
 -24 -14  -2   32.13    3.62
  23  14   2    5.29    2.73
 -23 -14  -2    7.08    3.70
  22  14   2   47.94    5.52
 -22 -14  -2   48.87    5.81
  21  14   2   41.35    4.04
 -21 -14  -2   47.91    4.37
  20  14   2   11.82    2.58
 -20 -14  -2   12.68    3.33
  19  14   2   68.84    4.17
 -19 -14  -2   57.28    4.04
  18  14   2  310.68    9.79
 -18 -14  -2  331.62   10.02
  17  14   2   15.26    2.94
 -17 -14  -2   12.00    4.87
  16  14   2   50.96    3.57
 -16 -14  -2   56.94    4.61
  15  14   2   22.99    2.53
 -15 -14  -2   26.01    2.73
  14  14   2   78.66    3.85
 -14 -14  -2   83.92    6.25
  13  14   2   49.39    2.97
 -13 -14  -2   59.21    3.41
  12  14   2    7.50    1.98
 -12 -14  -2   11.98    3.23
  11  14   2   73.87    4.61
 -11 -14  -2   81.73    4.09
  10  14   2   97.04    3.91
 -10 -14  -2   89.67    6.01
   9  14   2   87.59    6.01
  -9 -14  -2   84.28    5.10
   8  14   2 1318.21   33.67
  -8 -14  -2 1376.75   52.83
   7  14   2  127.74    6.59
  -7 -14  -2  132.84    4.66
   6  14   2  568.20   15.52
  -6 -14  -2  555.46   14.53
   5  14   2   69.86    3.25
  -5 -14  -2   77.57    5.73
   4  14   2  668.55   18.46
  -4 -14  -2  669.69   17.63
   3  14   2   33.02    3.33
   2  14   2   83.84    4.35
  -2 -14  -2   76.81    3.57
   1  14   2  122.01    4.95
  -1 -14  -2  112.04    6.46
   0  14   2  111.91    5.99
   0 -14  -2  104.80    4.11
   1 -14  -2  123.13    6.22
  -3  14   2   36.22    3.02
  -4  14   2  624.13   17.13
   4 -14  -2  691.02   24.89
  -5  14   2   66.34    2.94
   5 -14  -2   65.82    4.35
  -6  14   2  567.47   26.30
   6 -14  -2  560.54   15.70
  -7  14   2  119.72    4.24
   7 -14  -2  128.52    6.98
  -8  14   2 1321.81   43.87
   8 -14  -2 1310.12   31.30
  -9  14   2   80.48    4.95
   9 -14  -2   82.46    5.44
 -10  14   2   97.43    5.94
  10 -14  -2   94.26    3.91
 -11  14   2   73.74    5.18
  11 -14  -2   74.05    3.72
 -12  14   2    6.22    2.63
  12 -14  -2    8.46    2.58
 -13  14   2   58.38    4.82
  13 -14  -2   47.02    2.97
 -14  14   2   78.09    4.19
  14 -14  -2   76.99    4.09
 -15  14   2   20.05    2.37
  15 -14  -2   27.63    4.11
 -16  14   2   51.89    3.46
  16 -14  -2   56.16    5.75
 -17  14   2   12.94    4.30
  17 -14  -2   17.76    2.97
 -18  14   2  318.16   13.38
  18 -14  -2  312.51   14.61
 -19  14   2   62.99    4.19
  19 -14  -2   61.11    4.37
 -20  14   2    8.85    3.38
  20 -14  -2    8.90    2.60
 -21  14   2   42.60    4.22
  21 -14  -2   32.42    5.42
 -22  14   2   46.66    4.45
  22 -14  -2   43.54    6.09
 -23  14   2    2.47    3.67
  23 -14  -2    3.65    3.52
 -24  14   2   28.62    6.48
  24 -14  -2   26.77    5.73
  23  15   2   23.30    4.30
 -23 -15  -2   24.24    6.28
  22  15   2    7.97    3.70
 -22 -15  -2   16.64    4.22
  21  15   2   37.88    3.44
  20  15   2    4.48    4.45
 -20 -15  -2    2.32    4.14
  19  15   2   46.16    3.80
 -19 -15  -2   45.77    6.12
  18  15   2   54.05    3.49
 -18 -15  -2   61.27    6.25
  17  15   2   31.79    2.73
 -17 -15  -2   25.70    4.79
  16  15   2  102.30    4.53
 -16 -15  -2  107.25    4.45
  15  15   2    2.53    1.77
 -15 -15  -2    4.45    2.79
  14  15   2   20.78    2.99
  13  15   2   80.82    3.70
 -13 -15  -2   90.72    4.19
  12  15   2  119.44    7.45
 -12 -15  -2  125.81    7.11
  11  15   2   90.04    3.80
 -11 -15  -2   85.66    5.99
  10  15   2   48.01    3.12
 -10 -15  -2   53.82    3.18
   9  15   2  101.03    4.53
  -9 -15  -2  113.81    6.69
   8  15   2  377.83   10.94
  -8 -15  -2  368.90   10.88
   7  15   2   69.08    2.94
  -7 -15  -2   70.80    3.23
   6  15   2  456.81   13.64
  -6 -15  -2  449.49   12.19
   5  15   2  285.82    9.69
  -5 -15  -2  287.69    8.36
   4  15   2   34.21    2.47
  -4 -15  -2   35.05    2.81
   3  15   2   31.12    3.93
  -3 -15  -2   31.22    3.96
   2  15   2    7.86    3.23
  -2 -15  -2   12.52    3.05
   1  15   2  171.04    8.36
  -1 -15  -2  185.96    8.18
   0  15   2   -9.04    3.28
   0 -15  -2   58.64    4.04
   1 -15  -2  179.79    8.96
  -3  15   2   32.55    3.41
  -4  15   2   32.29    3.65
   4 -15  -2   38.93    3.44
  -5  15   2  295.89    8.70
   5 -15  -2  299.46    8.80
  -6  15   2  434.78   12.68
   6 -15  -2  434.65   16.98
  -7  15   2   65.88    3.28
   7 -15  -2   68.09    3.38
  -8  15   2  366.43   14.32
   8 -15  -2  369.89   11.07
  -9  15   2   99.80    4.53
   9 -15  -2   91.03    6.35
 -10  15   2   47.15    3.44
  10 -15  -2   42.96    3.25
 -11  15   2   87.59    6.85
  11 -15  -2   88.71    4.30
 -12  15   2   99.80    6.04
  12 -15  -2  116.62    4.69
 -13  15   2   88.27    6.01
  13 -15  -2   84.86    4.14
 -14  15   2   27.86    2.86
  14 -15  -2   16.38    4.30
 -15  15   2    1.51    2.42
  15 -15  -2   -0.68    3.46
 -16  15   2  111.81    5.13
  16 -15  -2  107.33    4.95
 -17  15   2   30.59    2.97
  17 -15  -2   29.45    4.58
 -18  15   2   55.07    5.29
  18 -15  -2   50.64    3.62
 -19  15   2   43.33    3.36
  19 -15  -2   39.13    4.37
 -20  15   2    1.90    4.48
  20 -15  -2    6.43    3.15
 -21  15   2   38.51    3.23
  21 -15  -2   34.03    3.91
 -22  15   2   10.36    4.06
  22 -15  -2   14.92    4.06
 -23  15   2   28.12    5.65
  23 -15  -2   24.14    4.61
  23  16   2   21.61    4.06
 -23 -16  -2   18.43    3.96
  22  16   2   33.20    4.01
 -22 -16  -2   32.55    6.72
  21  16   2   13.12    2.79
  20  16   2   50.25    4.48
 -20 -16  -2   54.13    6.04
  19  16   2   12.52    2.32
 -19 -16  -2   13.46    2.71
  18  16   2  232.65    7.50
  17  16   2   35.26    3.12
 -17 -16  -2   44.73    3.80
  16  16   2   56.32    3.93
 -16 -16  -2   55.12    3.96
  15  16   2  180.81    6.54
 -15 -16  -2  177.89    6.93
  14  16   2   45.46    3.33
 -14 -16  -2   47.23    3.78
  13  16   2  503.60   14.11
 -13 -16  -2  467.46   18.10
  12  16   2   66.03    3.62
 -12 -16  -2   73.56    4.09
  11  16   2  118.34    5.55
 -11 -16  -2  123.05    5.16
  10  16   2   24.35    2.84
 -10 -16  -2   31.45    4.79
   9  16   2  252.28   10.86
  -9 -16  -2  249.44    7.55
   8  16   2  454.31   12.60
   7  16   2  313.03    9.87
  -7 -16  -2  300.48   12.97
   6  16   2  274.80    9.01
  -6 -16  -2  264.47    8.23
   5  16   2  250.77    8.25
  -5 -16  -2  244.68    9.84
   4  16   2  378.75   16.35
   3  16   2   70.64    3.83
  -3 -16  -2   63.87    3.57
   2  16   2   43.14    2.94
  -2 -16  -2   42.29    2.92
   1  16   2  690.42   25.54
  -1 -16  -2  703.54   25.52
   0  16   2   10.10    3.10
   0 -16  -2   10.81    3.41
  -2  16   2   53.30    4.71
   2 -16  -2   38.72    3.46
  -3  16   2   64.57    3.28
   3 -16  -2   65.07    5.08
  -5  16   2  238.84    8.46
   5 -16  -2  232.36    7.50
  -6  16   2  268.40   11.12
   6 -16  -2  268.79   11.69
  -7  16   2  281.94   10.36
   7 -16  -2  288.39   11.98
  -8  16   2  441.63   12.65
   8 -16  -2  444.10   13.77
  -9  16   2  267.69   13.88
   9 -16  -2  245.67    8.75
 -10  16   2   27.37    4.32
  10 -16  -2   27.21    2.58
 -11  16   2  114.41    5.05
  11 -16  -2  117.90    5.31
 -12  16   2   72.23    5.26
  12 -16  -2   68.27    3.67
 -13  16   2  451.42   12.73
  13 -16  -2  469.67   14.95
 -14  16   2   40.78    3.98
  14 -16  -2   51.66    4.63
 -15  16   2  174.58    7.92
  15 -16  -2  183.20    8.75
 -16  16   2   55.80    5.18
  16 -16  -2   55.07    3.75
 -17  16   2   44.19    4.40
  17 -16  -2   36.84    2.81
 -18  16   2  220.33    7.86
  18 -16  -2  210.28    8.70
 -19  16   2    6.41    3.05
  19 -16  -2   15.10    5.26
 -20  16   2   50.90    4.37
  20 -16  -2   51.45    3.78
  21 -16  -2   12.52    2.89
 -22  16   2   32.39    3.70
  22 -16  -2   34.60    6.17
 -23  16   2   17.34    3.31
  23 -16  -2   18.02    6.04
  22  17   2   87.17    5.68
 -22 -17  -2   82.83    4.82
  21  17   2   75.20    4.19
 -21 -17  -2   71.99    7.63
  20  17   2   72.05    4.71
  19  17   2   30.23    5.26
 -19 -17  -2   27.47    4.01
  18  17   2  162.58    5.68
 -18 -17  -2  168.39    8.46
  17  17   2  110.53    5.18
 -17 -17  -2  100.51    7.26
  16  17   2   43.07    3.72
 -16 -17  -2   35.15    5.10
  15  17   2   82.57    4.01
 -15 -17  -2   77.64    5.78
  14  17   2    0.96    2.19
 -14 -17  -2    1.95    3.98
  13  17   2   56.63    3.38
 -13 -17  -2   65.04    4.66
  12  17   2   66.76    3.57
 -12 -17  -2   65.67    5.83
  11  17   2   38.77    2.76
  10  17   2   59.68    3.57
 -10 -17  -2   59.89    4.50
   9  17   2   55.15    3.25
  -9 -17  -2   48.77    4.27
   8  17   2   79.78    3.67
  -8 -17  -2   78.40    4.97
   7  17   2   62.65    3.12
   6  17   2  143.52    5.29
  -6 -17  -2  138.83    7.13
   5  17   2    9.09    2.68
  -5 -17  -2    9.69    2.71
   4  17   2  523.85   14.24
  -4 -17  -2  519.30   15.26
   3  17   2   40.72    2.73
  -3 -17  -2   40.44    2.50
   2  17   2   98.11    5.55
  -2 -17  -2   92.54    5.31
   0  17   2   92.38    5.68
   0 -17  -2   76.32    5.42
  -2  17   2   89.70    4.06
   2 -17  -2  101.18    6.98
  -3  17   2   40.98    3.46
   3 -17  -2   43.25    3.72
  -4  17   2  544.22   24.89
   4 -17  -2  504.17   14.66
  -5  17   2    9.09    2.53
   5 -17  -2   10.26    2.81
   6 -17  -2  139.59    5.96
  -7  17   2   53.09    4.40
   7 -17  -2   63.90    4.76
  -8  17   2   75.61    3.88
   8 -17  -2   74.08    6.51
  -9  17   2   56.32    3.33
   9 -17  -2   55.28    3.25
 -10  17   2   59.63    4.22
  10 -17  -2   54.39    3.36
 -11  17   2   37.52    2.81
  11 -17  -2   51.03    4.58
 -12  17   2   62.23    5.34
  12 -17  -2   66.45    3.65
 -13  17   2   46.06    4.79
  13 -17  -2   49.55    3.36
 -14  17   2   -0.39    3.52
  14 -17  -2    0.21    4.04
 -15  17   2   88.22    4.50
  15 -17  -2   84.94    6.41
 -16  17   2   46.61    4.01
  16 -17  -2   37.88    3.52
 -17  17   2   98.14    6.01
  17 -17  -2  107.87    7.08
 -18  17   2  152.19    8.28
  18 -17  -2  161.49    6.25
 -19  17   2   24.50    3.20
  19 -17  -2   25.10    5.39
 -20  17   2   81.63    6.59
  20 -17  -2   67.13    4.90
 -21  17   2   67.83    4.97
  21 -17  -2   78.40    4.95
 -22  17   2   92.80    5.08
  22 -17  -2   84.36    6.82
  21  18   2  160.57    6.61
 -21 -18  -2  157.09    7.52
  20  18   2  155.26    5.73
 -20 -18  -2  155.00    7.92
  19  18   2  176.22    8.80
 -19 -18  -2  180.21    7.11
  18  18   2  116.44    6.46
 -18 -18  -2  110.69    7.68
  17  18   2  529.95   14.69
 -17 -18  -2  522.42   14.35
  16  18   2   23.54    2.79
  15  18   2   47.00    3.33
 -15 -18  -2   41.22    5.10
  14  18   2   16.35    2.40
 -14 -18  -2   16.22    3.46
  13  18   2  267.80    7.94
 -13 -18  -2  249.34   13.64
  12  18   2   18.64    3.05
 -12 -18  -2   26.25    5.86
  11  18   2   39.06    4.92
 -11 -18  -2   35.18    5.00
  10  18   2   70.85    3.67
   9  18   2  595.35   15.88
  -9 -18  -2  603.89   24.19
   8  18   2   60.56    3.54
  -8 -18  -2   66.40    5.49
   7  18   2  129.77    4.92
  -7 -18  -2  136.26    6.69
   6  18   2   30.67    2.53
  -6 -18  -2   31.22    2.55
   5  18   2   56.58    3.31
  -5 -18  -2   51.58    3.25
   4  18   2   55.77    5.13
   3  18   2  128.86    7.79
  -3 -18  -2  135.14    7.89
  -2 -18  -2  107.04    7.55
   1  18   2  991.05   36.27
   0  18   2   89.57    7.39
  -1  18   2  983.32   36.09
   1 -18  -2 1019.85   39.11
  -2  18   2  109.93    7.52
  -3  18   2  122.51    5.73
   3 -18  -2  134.04    7.79
  -4  18   2   62.05    3.65
   4 -18  -2   63.71    3.72
  -5  18   2   55.12    3.75
   5 -18  -2   47.31    3.31
  -6  18   2   26.98    4.11
   6 -18  -2   35.57    2.92
  -7  18   2  131.02    5.47
   7 -18  -2  128.37    6.17
  -8  18   2   68.51    5.39
   8 -18  -2   64.68    3.52
  -9  18   2  599.65   16.82
   9 -18  -2  614.80   17.71
 -10  18   2   67.93    5.55
  10 -18  -2   68.56    3.88
 -11  18   2   36.09    3.41
  11 -18  -2   45.12    5.16
 -12  18   2   17.24    2.24
  12 -18  -2   19.89    3.38
 -13  18   2  258.09    7.89
  13 -18  -2  268.14    8.12
 -14  18   2   14.03    3.41
  14 -18  -2   18.56    4.43
 -15  18   2   39.45    4.06
  15 -18  -2   45.80    4.40
  16 -18  -2   26.17    3.15
 -17  18   2  536.46   13.64
  17 -18  -2  487.66   18.28
 -18  18   2  105.95    7.76
  18 -18  -2  124.62    6.07
 -19  18   2  192.24    8.85
  19 -18  -2  172.37    8.54
 -20  18   2  140.58    7.00
  20 -18  -2  153.91    5.96
 -21  18   2  155.21    7.47
  21 -18  -2  145.63    6.09
  20  19   2  118.21    5.16
 -20 -19  -2  135.08    6.04
  19  19   2   14.16    3.07
  18  19   2   55.54    4.32
 -18 -19  -2   51.76    4.50
  17  19   2    9.63    2.76
 -17 -19  -2   10.91    3.62
  16  19   2   26.12    3.44
 -16 -19  -2   28.64    3.31
  15  19   2    8.67    2.37
 -15 -19  -2    5.47    3.25
  14  19   2   25.83    3.07
 -14 -19  -2   29.47    4.84
  13  19   2  519.84   13.93
 -13 -19  -2  522.79   20.10
  12  19   2   18.90    2.60
  11  19   2  265.19   12.73
 -11 -19  -2  277.30    9.19
  10  19   2   32.00    3.07
 -10 -19  -2   31.84    4.92
   9  19   2    1.80    2.16
  -9 -19  -2    2.37    3.96
   8  19   2   89.02    4.40
  -8 -19  -2   91.94    3.93
   7  19   2  134.22    4.95
  -7 -19  -2  141.41    5.39
   6  19   2   90.69    6.01
  -6 -19  -2   98.66    6.09
   5  19   2  175.89    5.94
  -5 -19  -2  176.93    8.44
   4  19   2   19.66    2.53
  -4 -19  -2   16.61    4.43
   3  19   2  150.11    5.99
  -3 -19  -2  131.39    6.20
   2  19   2   -7.63    3.02
   1  19   2  307.19   14.71
  -1 -19  -2  292.72   11.51
  -1  19   2  301.80   10.21
   1 -19  -2  305.14   13.38
  -2  19   2    6.25    2.58
  -3  19   2  138.91    6.72
   3 -19  -2  135.71    8.15
  -4  19   2   19.87    2.86
  -5  19   2  170.03    6.01
   5 -19  -2  164.12    9.11
  -6  19   2   78.30    5.75
   6 -19  -2  100.06    4.66
  -7  19   2  128.91    5.16
   7 -19  -2  143.99    5.55
  -8  19   2   91.08    6.85
   8 -19  -2   90.30    4.56
  -9  19   2    0.81    3.54
   9 -19  -2    2.84    2.92
 -10  19   2   29.08    3.15
  10 -19  -2   23.82    2.84
 -11  19   2  285.32   12.19
  11 -19  -2  293.11    8.59
 -12  19   2   24.50    3.28
  12 -19  -2   22.50    3.23
 -13  19   2  507.14   13.18
  13 -19  -2  529.76   21.17
 -14  19   2   21.69    3.52
  14 -19  -2   27.55    4.79
 -15  19   2    4.71    3.46
  15 -19  -2    9.56    3.28
 -16  19   2   26.74    2.84
  16 -19  -2   23.95    5.16
 -17  19   2    9.61    5.05
  17 -19  -2    8.15    3.54
 -18  19   2   66.45    3.85
  18 -19  -2   57.00    5.52
 -19  19   2    8.33    3.93
  19 -19  -2   15.02    4.56
 -20  19   2  125.27    9.04
  20 -19  -2  127.32    6.64
 -19 -20  -2    0.96    6.30
  18  20   2  726.51   18.02
 -18 -20  -2  701.87   28.93
  17  20   2  244.70   12.58
 -17 -20  -2  236.71    8.23
  16  20   2  121.21    5.05
  15  20   2    2.53    2.81
 -15 -20  -2    7.94    5.23
  14  20   2   16.04    3.49
  13  20   2   42.05    3.91
 -13 -20  -2   42.73    5.86
  12  20   2  139.02    5.78
  11  20   2   82.98    5.49
  10  20   2   56.76    3.70
 -10 -20  -2   52.65    5.68
   9  20   2  370.65   10.26
  -9 -20  -2  396.32   17.84
   8  20   2 2237.48   52.36
  -8 -20  -2 2153.56   75.85
   7  20   2  190.91    7.08
  -7 -20  -2  180.00    8.88
   6  20   2   37.03    3.36
  -6 -20  -2   40.88    5.13
   5  20   2   19.74    2.73
  -5 -20  -2   16.40    3.93
   4  20   2   10.18    2.29
  -4 -20  -2    6.74    2.37
   3  20   2   18.96    4.53
  -3 -20  -2   25.73    4.17
   2  20   2   -0.94    2.81
  -2 -20  -2   -1.17    2.58
   1  20   2  180.13    9.69
  -1 -20  -2  166.69    8.33
   0  20   2   39.58    4.82
   0 -20  -2   50.41    5.31
  -1  20   2  177.94   10.70
  -2  20   2   -0.10    2.24
  -3  20   2   28.22    2.73
   3 -20  -2   25.88    2.66
  -4  20   2   10.13    2.94
   4 -20  -2    5.08    4.37
  -5  20   2   22.37    2.68
   5 -20  -2   18.77    3.23
  -6  20   2   32.08    3.57
   6 -20  -2   39.71    4.11
  -7  20   2  177.06    6.90
   7 -20  -2  177.68    7.21
  -8  20   2 2076.88   72.15
   8 -20  -2 2185.87   54.68
  -9  20   2  376.25   11.64
   9 -20  -2  381.61   14.97
 -10  20   2   49.52    3.44
  10 -20  -2   55.38    5.86
 -11  20   2   88.92    6.30
  11 -20  -2   84.75    4.48
 -12  20   2  145.86    5.81
  12 -20  -2  142.87    8.54
 -13  20   2   36.87    3.28
  13 -20  -2   33.59    5.03
 -14  20   2   16.74    2.99
  14 -20  -2   14.84    2.92
 -15  20   2    2.94    2.34
  15 -20  -2    7.86    3.28
 -16  20   2  122.56    5.65
  16 -20  -2  125.37    5.42
 -17  20   2  253.84   11.66
  17 -20  -2  247.98    7.68
 -18  20   2  686.80   18.30
 -19  20   2    1.51    4.14
  19 -20  -2    2.00    3.75
  18  21   2   74.13    5.26
 -18 -21  -2   75.38    5.73
  17  21   2   99.31    6.77
 -17 -21  -2  113.11    8.38
  16  21   2   14.50    3.12
  15  21   2    6.61    3.15
 -15 -21  -2    7.55    6.12
  14  21   2    7.94    2.42
  13  21   2  419.83   12.65
 -13 -21  -2  387.26   17.24
  12  21   2   53.12    4.09
 -12 -21  -2   57.65    5.57
  11  21   2   97.38    6.41
  10  21   2   59.47    4.04
 -10 -21  -2   58.82    4.04
   9  21   2   21.72    2.55
  -9 -21  -2   17.26    2.86
   8  21   2  171.41    6.41
  -8 -21  -2  156.57    6.04
   7  21   2  205.46    9.32
   6  21   2  253.17    7.37
  -6 -21  -2  236.63   10.55
   5  21   2   16.95    2.50
  -5 -21  -2   24.35    4.74
   4  21   2  301.93    9.06
  -4 -21  -2  293.58   12.71
   3  21   2   -5.00    2.71
   2  21   2   33.67    4.76
  -2 -21  -2   33.72    3.28
   0  21   2   40.54    3.38
   0 -21  -2   49.89    3.72
  -1  21   2  749.84   30.18
   1 -21  -2  830.50   32.91
  -2  21   2   41.82    5.16
   2 -21  -2   39.40    3.46
  -3  21   2   62.65    3.59
   3 -21  -2   66.73    5.21
  -4  21   2  278.84   15.62
   4 -21  -2  274.62    9.87
  -5  21   2   16.66    2.53
   5 -21  -2   15.34    2.63
  -6  21   2  246.55    8.88
   6 -21  -2  251.29    7.94
  -7  21   2  205.52    6.87
   7 -21  -2  212.86    6.93
  -8  21   2  184.17    8.51
   8 -21  -2  178.02    6.35
  -9  21   2   21.43    2.81
   9 -21  -2   15.57    5.00
  10 -21  -2   61.61    5.62
 -11  21   2  107.02    4.97
 -12  21   2   51.40    4.69
  12 -21  -2   59.42    5.23
 -13  21   2  400.20   12.58
  13 -21  -2  410.56   13.18
 -14  21   2    8.38    3.07
  14 -21  -2    8.98    2.76
 -15  21   2    7.39    3.59
  15 -21  -2    8.70    4.82
 -16  21   2   20.88    3.38
 -17  21   2  104.49    6.35
  17 -21  -2  109.12    7.71
 -18  21   2   68.87    4.76
  18 -21  -2   71.50    5.73
  17  22   2   19.89    4.58
 -17 -22  -2   18.38    5.62
  16  22   2   11.90    3.07
 -16 -22  -2   12.73    6.33
  15  22   2   16.14    2.76
  14  22   2   87.33    4.37
 -14 -22  -2   86.78    7.32
  13  22   2   56.66    5.88
 -13 -22  -2   53.59    5.52
  12  22   2    4.50    3.31
 -12 -22  -2    5.26    4.37
  11  22   2   20.23    3.98
 -11 -22  -2   14.76    3.12
  10  22   2   14.11    2.97
 -10 -22  -2   19.06    5.00
   9  22   2    1.77    3.36
  -9 -22  -2    4.14    3.41
   8  22   2   27.47    4.84
  -8 -22  -2   24.45    4.43
   7  22   2   24.71    4.97
  -7 -22  -2   27.11    5.23
   6  22   2   49.86    3.91
  -6 -22  -2   44.65    3.80
   5  22   2   13.46    2.79
  -5 -22  -2    8.98    2.79
   4  22   2   28.82    3.31
  -4 -22  -2   25.49    3.36
   3  22   2   -3.28    2.79
  -3 -22  -2   -0.52    2.60
   2  22   2    2.60    2.32
  -2 -22  -2   -1.15    3.20
  -1 -22  -2   62.65    5.31
   0  22   2    1.07    4.09
  -1  22   2   55.67    3.41
   1 -22  -2   68.77    6.41
  -2  22   2    1.04    4.04
   2 -22  -2    0.99    3.25
  -3  22   2    4.37    2.19
   3 -22  -2    3.83    2.24
  -4  22   2   32.70    5.00
  -5  22   2    7.97    3.18
   5 -22  -2    7.63    4.66
  -6  22   2   47.60    5.75
   6 -22  -2   47.62    5.39
  -7  22   2   23.75    2.50
   7 -22  -2   27.65    2.76
  -8  22   2   31.92    5.42
   8 -22  -2   24.92    3.05
  -9  22   2    1.38    2.37
   9 -22  -2   -0.34    4.45
 -10  22   2   18.04    4.48
  10 -22  -2   19.19    2.71
 -11  22   2   14.89    3.02
  11 -22  -2    7.58    4.84
 -12  22   2    3.93    2.47
  12 -22  -2    1.69    2.68
 -13  22   2   52.52    5.86
  13 -22  -2   68.25    6.30
 -14  22   2   87.15    7.42
  14 -22  -2   87.38    4.92
 -15  22   2   17.45    3.25
  15 -22  -2    7.89    5.62
 -16  22   2   14.84    3.98
  16 -22  -2    7.52    3.85
 -17  22   2   19.03    4.37
  17 -22  -2   13.02    6.20
  15  23   2    6.12    2.89
 -15 -23  -2    2.47    3.65
  14  23   2   43.56    4.09
 -14 -23  -2   44.58    6.77
  13  23   2    6.09    4.24
  12  23   2   42.18    3.75
 -12 -23  -2   46.35    6.74
  11  23   2    2.58    3.10
 -11 -23  -2   -1.54    5.94
  10  23   2   39.45    3.12
 -10 -23  -2   39.76    5.05
   9  23   2   70.59    4.66
  -9 -23  -2   62.75    6.87
   8  23   2  310.19   10.78
  -8 -23  -2  305.92   13.28
   7  23   2   20.05    3.18
  -7 -23  -2   20.08    3.25
   6  23   2   27.99    4.66
   5  23   2  101.68    4.45
   4  23   2  212.57    7.66
  -4 -23  -2  236.21    8.23
   3  23   2    5.68    2.53
  -3 -23  -2    2.27    3.12
   2  23   2   44.24    4.74
  -2 -23  -2   51.11    6.72
   1  23   2  176.20    7.21
  -1 -23  -2  180.94    9.89
   0  23   2   32.03    3.33
   0 -23  -2    7.19    2.97
  -1  23   2  188.07   11.35
   1 -23  -2  185.05    9.97
  -2  23   2   48.85    3.54
   2 -23  -2   47.78    3.44
  -3  23   2    4.84    3.12
   3 -23  -2   -0.57    3.25
  -4  23   2  233.27    7.47
   4 -23  -2  235.28   14.92
  -5  23   2  104.93    5.26
   5 -23  -2   97.62    5.18
  -6  23   2   24.89    3.20
   6 -23  -2   27.76    3.83
  -7  23   2   21.30    4.43
   7 -23  -2   15.62    5.39
  -8  23   2  305.61    9.50
   8 -23  -2  312.56    9.40
  -9  23   2   67.41    4.66
   9 -23  -2   72.12    6.04
 -10  23   2   40.72    3.18
  10 -23  -2   36.53    3.62
 -11  23   2    2.21    3.05
  11 -23  -2   -3.46    5.39
  12 -23  -2   50.25    4.09
 -13  23   2   12.86    3.62
  13 -23  -2   13.10    4.32
 -14  23   2   35.10    5.62
  14 -23  -2   31.87    4.58
 -15  23   2    7.71    3.46
  15 -23  -2    7.45    6.43
  14  24   2   51.40    3.98
 -14 -24  -2   50.59    4.11
  13  24   2  365.75    9.87
 -13 -24  -2  365.44   13.38
  12  24   2   37.99    3.33
 -12 -24  -2   37.94    3.62
  11  24   2   78.79    5.65
 -11 -24  -2   80.12    4.95
  10  24   2    8.85    3.33
 -10 -24  -2    6.46    3.20
   9  24   2   21.82    3.25
  -9 -24  -2   25.28    3.38
   8  24   2  334.61   10.44
  -8 -24  -2  349.77   10.75
   7  24   2  149.17    8.25
  -7 -24  -2  142.09    8.20
   6  24   2    3.10    2.73
  -6 -24  -2    7.00    4.66
   5  24   2    7.99    2.92
  -5 -24  -2    8.85    5.49
   4  24   2   -9.40    3.85
   3  24   2  127.51    5.34
  -3 -24  -2  127.53    5.29
   1  24   2   25.05    3.31
  -1 -24  -2   31.06    5.57
   0  24   2   26.17    5.26
   0 -24  -2   -4.58    4.53
  -1  24   2   31.19    3.12
   1 -24  -2   32.65    3.44
  -2  24   2    2.32    2.16
   2 -24  -2   -3.28    3.80
  -3  24   2  137.77    5.23
   3 -24  -2  134.22    7.63
  -4  24   2   13.98    2.97
   4 -24  -2   19.48    3.18
  -5  24   2    8.02    2.68
   5 -24  -2    8.90    4.24
  -6  24   2    6.85    3.75
  -7  24   2  137.69    6.09
   7 -24  -2  146.77    6.12
  -8  24   2  364.79   10.70
   8 -24  -2  355.49    9.84
  -9  24   2   22.44    3.88
   9 -24  -2   23.72    3.85
 -10  24   2    4.43    3.57
  10 -24  -2    5.65    4.22
 -11  24   2   72.78    5.23
  11 -24  -2   77.02    7.66
  12 -24  -2   40.44    3.96
 -13  24   2  376.74   10.55
  13 -24  -2  395.85   15.10
 -14  24   2   50.12    7.52
  14 -24  -2   62.05    4.79
  12  25   2  123.45    8.31
 -12 -25  -2  121.36    5.47
  11  25   2   87.25    6.38
 -11 -25  -2   87.10    5.21
  10  25   2   16.25    4.06
 -10 -25  -2   15.02    4.30
   9  25   2    8.10    3.05
  -9 -25  -2    6.01    3.25
   8  25   2  207.99    8.28
  -8 -25  -2  216.45   10.39
   7  25   2  276.21    8.62
   6  25   2  262.17    8.90
  -6 -25  -2  231.06   14.89
   5  25   2  708.77   18.43
  -5 -25  -2  690.05   18.62
   4  25   2   21.72    3.38
  -4 -25  -2   20.00    3.10
   3  25   2  335.29   18.98
  -3 -25  -2  325.29   16.12
   2  25   2   25.46    4.61
   1  25   2  108.60    5.55
  -1 -25  -2  117.07    5.91
   0  25   2   10.49    3.91
   0 -25  -2   13.83    3.88
  -1  25   2  109.15    5.60
   1 -25  -2  112.43    5.75
  -2  25   2   22.16    3.25
   2 -25  -2   27.03    4.09
  -3  25   2  361.85   10.42
   3 -25  -2  353.62   14.50
  -4  25   2   24.03    3.57
   4 -25  -2   21.51    5.78
  -5  25   2  681.02   28.75
   5 -25  -2  779.23   20.34
  -6  25   2  248.04    7.76
   6 -25  -2  268.74   12.52
  -7  25   2  290.95    9.11
   7 -25  -2  286.99   12.47
  -8  25   2  221.24   14.48
   8 -25  -2  230.80    8.72
  -9  25   2    6.09    3.52
   9 -25  -2    8.25    3.23
 -10  25   2   23.69    4.74
  10 -25  -2   29.29    6.87
 -11  25   2  103.16    6.30
  11 -25  -2  115.06    5.94
 -12  25   2  124.67    7.99
  12 -25  -2  122.35    4.53
   9  26   2   34.37    3.93
  -9 -26  -2   33.22    6.14
   8  26   2  356.82   10.73
   7  26   2  195.39    7.81
  -7 -26  -2  188.23    7.55
   6  26   2   76.08    5.16
  -6 -26  -2   78.82    5.42
   5  26   2    7.11    2.73
   4  26   2  250.43    9.27
  -4 -26  -2  253.14   12.42
   2  26   2   29.29    5.94
  -2 -26  -2   23.62    5.31
   1  26   2  168.28    7.11
  -1 -26  -2   32.55    4.71
   0  26   2   14.09    3.72
   0 -26  -2   15.62    4.04
  -1  26   2  175.47    7.03
   1 -26  -2  192.78    7.13
  -2  26   2   33.67    5.91
   2 -26  -2   40.54    6.64
  -3  26   2   62.80    3.93
   3 -26  -2   66.37    4.19
  -4  26   2  294.23   13.10
   4 -26  -2  305.58   13.10
  -5  26   2   24.48    3.44
   5 -26  -2   25.44    6.14
  -6  26   2   81.89    5.81
   6 -26  -2   86.37    5.23
  -7  26   2  223.59    9.22
   7 -26  -2  222.28    8.90
  -8  26   2  396.22   11.72
   8 -26  -2  386.84   20.80
  -9  26   2   33.80    3.52
   9 -26  -2   36.19    5.23
   6  27   2  185.31    9.92
  -6 -27  -2  181.07    9.95
   5  27   2   84.15    5.70
  -5 -27  -2   93.97    5.29
   4  27   2  389.81   14.22
  -4 -27  -2  355.16   18.85
   3  27   2   11.69    4.95
   2  27   2    4.14    3.38
  -2 -27  -2   10.08    5.44
   1  27   2   58.69    4.74
  -1 -27  -2   62.15    6.72
   0  27   2    5.13    2.97
   0 -27  -2    6.56    3.10
  -1  27   2   59.57    4.19
   1 -27  -2   67.49    4.19
  -2  27   2    4.71    4.92
   2 -27  -2    5.99    2.99
  -3  27   2   22.94    4.06
   3 -27  -2   14.27    4.01
  -4  27   2  447.12   19.01
   4 -27  -2  439.15   14.32
  -5  27   2  115.79    5.47
   5 -27  -2  109.88    8.12
  -6  27   2  244.23    8.15
   6 -27  -2  248.27   12.55
   5 -27   3   44.32    4.79
  -5  27  -3   50.20    4.95
   4 -27   3   38.77    6.22
  -4  27  -3   42.52    4.11
   3 -27   3   53.43    6.59
  -3  27  -3   50.88    3.88
   2 -27   3   51.03    7.24
  -2  27  -3   50.90    4.53
   1 -27   3  961.57   24.48
  -1  27  -3  947.07   26.17
   0 -27   3  124.25    8.64
   0  27  -3  128.05    6.64
   1  27  -3  871.56   35.28
  -2 -27   3   54.63    5.42
   2  27  -3   47.52    4.43
  -3 -27   3   42.91    3.80
   3  27  -3   45.41    4.43
  -4 -27   3   42.88    4.11
   4  27  -3   42.68    4.58
  -5 -27   3   38.90    6.22
   5  27  -3   48.17    4.56
   9 -26   3   39.84    7.00
  -9  26  -3   29.32    4.06
   8 -26   3  380.75   12.91
  -8  26  -3  366.46   17.58
   7 -26   3  102.41    5.26
  -7  26  -3   94.62    7.32
   6 -26   3  165.21    9.61
  -6  26  -3  159.30    7.37
   5 -26   3  121.00    5.23
  -5  26  -3  118.06    5.81
   4 -26   3    0.23    3.65
  -4  26  -3    6.69    5.16
   3 -26   3   93.27    9.19
  -3  26  -3   82.59    4.79
   2 -26   3   45.44    4.37
  -2  26  -3   44.50    3.85
   1 -26   3   85.66    8.15
  -1  26  -3   79.47    5.36
   0  26  -3   32.21    3.67
  -1 -26   3   75.54    5.55
   1  26  -3   73.90    4.35
   2  26  -3   41.84    3.70
   3  26  -3   86.37    5.21
   4  26  -3    2.58    3.46
  -5 -26   3  116.70    7.24
   5  26  -3  117.51    5.52
   6  26  -3  144.98    6.25
  -7 -26   3   81.21   10.18
   7  26  -3   91.71    5.49
  -8 -26   3  378.46   11.30
   8  26  -3  357.08   12.06
  -9 -26   3   27.18    4.35
   9  26  -3   28.88    4.45
  11 -25   3  270.87   11.51
 -11  25  -3  272.43    9.01
  10 -25   3   16.14    6.22
 -10  25  -3   10.44    4.01
   9 -25   3  554.55   16.07
   8 -25   3   44.29    3.91
  -8  25  -3   46.87    4.43
   7 -25   3  394.50   17.37
  -7  25  -3  372.70   12.39
   6 -25   3  110.37    7.34
  -6  25  -3   95.43    6.17
   5 -25   3   53.92    7.13
  -5  25  -3   61.87    6.33
   4 -25   3    6.48    3.54
  -4  25  -3   12.86    3.98
  -3  25  -3  127.64    5.36
   2 -25   3   42.23    5.70
  -2  25  -3   45.67    4.43
  -1  25  -3   49.65    4.58
   0  25  -3  320.79   10.62
  -1 -25   3   56.61    6.74
   1  25  -3   52.80    4.35
  -2 -25   3   42.99    4.11
   2  25  -3   42.49    4.17
  -3 -25   3  120.19    8.64
   3  25  -3  123.81    6.22
  -4 -25   3    9.06    5.52
   4  25  -3    9.76    3.75
  -5 -25   3   57.05    4.53
   5  25  -3   63.38    4.84
  -6 -25   3   97.49    5.94
   6  25  -3  101.29    7.63
  -7 -25   3  359.58   15.18
   7  25  -3  375.33   10.62
  -8 -25   3   46.06    5.42
   8  25  -3   45.57    3.62
  -9 -25   3  511.95   25.13
   9  25  -3  513.33   13.70
  10  25  -3   12.97    4.43
 -11 -25   3  243.71    8.31
  11  25  -3  268.16   12.94
  13 -24   3  453.24   18.72
 -13  24  -3  447.67   13.31
  12 -24   3   81.86    4.87
 -12  24  -3   66.71    6.22
  11 -24   3  117.74    8.88
 -11  24  -3  106.39    7.58
  10 -24   3   15.62    3.46
 -10  24  -3   15.78    3.85
  -9  24  -3   49.50    4.58
   8 -24   3   55.23    3.91
  -8  24  -3   65.69    6.82
   7 -24   3  125.19    6.01
  -7  24  -3  115.14    5.29
   6 -24   3   31.06    5.70
  -6  24  -3   38.09    3.83
   5 -24   3  251.47   11.33
  -5  24  -3  241.14    8.59
   4 -24   3   14.69    4.95
  -4  24  -3   11.09    2.99
  -3  24  -3  152.03    8.44
   2 -24   3   40.10    5.44
  -2  24  -3   37.42    5.65
  -1  24  -3   67.28    3.75
   0 -24   3  207.94   12.68
   0  24  -3  194.45    7.19
  -1 -24   3   67.33    6.67
   1  24  -3   59.68    4.24
  -2 -24   3   54.68    6.04
   2  24  -3   45.36    3.65
  -3 -24   3  153.21    6.38
   3  24  -3  155.16    7.76
  -4 -24   3   15.05    3.10
   4  24  -3   11.61    4.11
  -5 -24   3  251.73   13.23
   5  24  -3  265.92   12.29
  -6 -24   3   36.90    5.31
   6  24  -3   35.10    3.52
  -7 -24   3  116.94    5.36
   7  24  -3  116.99    5.81
  -8 -24   3   61.84    7.08
   8  24  -3   61.11    4.66
  -9 -24   3   44.81    6.07
   9  24  -3   51.29    3.70
 -10 -24   3    8.96    4.24
  10  24  -3   11.59    2.73
 -11 -24   3   93.76    7.68
  11  24  -3  102.54    5.13
 -12 -24   3   82.28    7.19
  12  24  -3   74.44    5.49
 -13 -24   3  394.89   16.53
  13  24  -3  394.19   11.30
  15 -23   3    2.97    3.49
  14 -23   3   39.63    6.14
 -14  23  -3   49.63    4.37
  13 -23   3   38.59    6.56
 -13  23  -3   40.28    4.87
  12 -23   3  111.10    8.75
 -12  23  -3  123.45    9.24
  11 -23   3   62.78    6.09
 -11  23  -3   65.72    4.92
  10 -23   3   98.11    5.05
 -10  23  -3   98.08    6.20
   9 -23   3  671.88   24.42
  -9  23  -3  661.80   17.99
  -8  23  -3    6.22    2.86
   7 -23   3  108.71    6.93
  -7  23  -3   95.79    4.69
   6 -23   3    8.23    2.79
  -6  23  -3    5.08    5.00
   5 -23   3   90.22    4.79
  -5  23  -3   97.15    6.59
  -4  23  -3  149.74    8.75
  -3  23  -3  101.39    4.56
   2 -23   3   25.73    3.10
  -2  23  -3   29.94    3.25
  -1  23  -3  461.21   13.18
   0 -23   3  231.19   12.52
   0  23  -3  247.83   10.23
  -1 -23   3  438.84   20.62
   1  23  -3  457.74   12.52
  -2 -23   3   35.31    5.31
   2  23  -3   24.24    3.02
  -3 -23   3  105.17    6.48
   3  23  -3  109.91    4.79
  -4 -23   3  150.45    5.91
   4  23  -3  151.41    5.88
  -5 -23   3   89.93    4.66
   5  23  -3   89.41    5.05
  -6 -23   3   11.82    3.20
   6  23  -3   11.20    2.66
   7  23  -3   95.30    6.98
  -8 -23   3    6.82    4.50
   8  23  -3    3.59    3.41
  -9 -23   3  645.71   17.47
   9  23  -3  649.07   17.78
  10  23  -3   90.09    4.58
 -11 -23   3   72.10    6.80
  11  23  -3   65.77    5.65
 -12 -23   3  112.22    7.68
  12  23  -3  111.26    5.68
 -13 -23   3   35.52    6.43
  13  23  -3   39.63    6.98
 -14 -23   3   36.11    3.70
  14  23  -3   35.07    4.06
 -15 -23   3    5.96    3.54
  15  23  -3    6.82    3.18
  16 -22   3   51.87    4.74
  15 -22   3    2.63    3.23
 -15  22  -3    5.13    3.28
  14 -22   3    3.62    3.62
 -14  22  -3    6.20    3.93
  13 -22   3   97.46    7.39
 -13  22  -3   87.23    5.52
  12 -22   3    9.56    3.05
 -12  22  -3    3.10    4.79
  11 -22   3   -0.36    3.41
 -11  22  -3    4.92    3.59
  10 -22   3   31.53    3.33
 -10  22  -3   25.93    2.99
   9 -22   3   54.37    3.83
   8 -22   3   42.05    3.80
  -8  22  -3   43.61    3.54
   7 -22   3   74.49    4.71
  -7  22  -3   85.20    4.30
   6 -22   3   17.34    3.28
  -6  22  -3   18.85    2.79
   5 -22   3   34.63    4.87
  -5  22  -3   31.12    3.25
   4 -22   3   69.70    6.54
  -4  22  -3   66.73    3.80
   3 -22   3    5.21    4.14
  -3  22  -3    8.05    4.32
   2 -22   3    8.02    2.55
  -2  22  -3    6.82    2.66
   1 -22   3  211.27    9.63
  -1  22  -3  203.93    7.32
   0 -22   3    7.19    3.98
   0  22  -3    6.46    2.40
  -1 -22   3  207.42    7.19
   1  22  -3  214.81    7.11
  -2 -22   3    9.45    2.99
   2  22  -3    6.64    3.33
  -3 -22   3   14.03    3.10
   3  22  -3   10.70    3.31
  -4 -22   3   53.87    6.01
   4  22  -3   66.08    3.83
   5  22  -3   30.85    3.12
  -6 -22   3   14.87    4.32
   6  22  -3   16.64    2.73
  -7 -22   3   81.45    5.83
   7  22  -3   79.36    3.91
  -8 -22   3   42.70    5.31
   8  22  -3   45.70    3.88
  -9 -22   3   55.93    4.04
   9  22  -3   56.42    4.24
  10  22  -3   28.69    2.94
 -11 -22   3    4.79    4.22
  11  22  -3    5.21    3.28
 -12 -22   3   15.36    5.42
  12  22  -3   10.99    3.85
 -13 -22   3   84.44    4.63
  13  22  -3   78.69    4.87
 -14 -22   3    5.75    3.67
  14  22  -3    5.44    2.60
 -15 -22   3   -0.16    3.67
  15  22  -3    5.73    2.94
 -16 -22   3   33.17    3.59
  16  22  -3   36.35    4.01
  18 -21   3   60.93    5.10
 -18  21  -3   49.81    6.41
  17 -21   3   42.16    5.08
 -17  21  -3   43.48    4.04
  16 -21   3   68.22    8.20
 -16  21  -3   81.97    6.46
  15 -21   3   11.12    5.42
 -15  21  -3   13.04    5.31
  14 -21   3   71.03    4.09
 -14  21  -3   75.74    4.69
  13 -21   3   48.77    3.80
 -13  21  -3   51.22    4.37
  12 -21   3   49.73    4.32
 -12  21  -3   50.17    5.88
  11 -21   3   23.77    3.54
 -11  21  -3   21.69    3.54
  10 -21   3   37.26    3.36
 -10  21  -3   37.29    4.01
   9 -21   3   81.19    3.98
  -9  21  -3   87.10    4.35
   8 -21   3   10.00    2.97
  -8  21  -3    9.84    4.19
   7 -21   3   22.31    3.33
  -7  21  -3   23.30    4.74
   6 -21   3  203.33   10.52
  -6  21  -3  205.98   10.28
   5 -21   3  113.81    6.67
  -5  21  -3  107.41    4.56
  -4  21  -3  268.87    8.98
   3 -21   3   54.31    5.31
  -3  21  -3   56.27    3.85
   2 -21   3   88.40    4.58
  -2  21  -3   94.05    6.25
   1 -21   3  119.51    6.56
  -1  21  -3  129.02    5.26
   0 -21   3  406.76   11.82
   0  21  -3  407.62   11.93
  -1 -21   3  150.91    7.24
   1  21  -3  133.37    5.23
  -2 -21   3   96.70    4.48
   2  21  -3   93.35    4.19
  -3 -21   3   60.72    3.28
   3  21  -3   58.01    3.18
  -4 -21   3  257.49    8.23
   4  21  -3  266.68    8.77
  -5 -21   3  100.77    4.61
   5  21  -3  100.95    4.14
  -6 -21   3  197.42   10.81
   6  21  -3  191.14    6.80
  -7 -21   3   19.68    4.53
   7  21  -3   23.33    2.97
  -8 -21   3    6.95    4.06
   8  21  -3    9.92    2.63
  -9 -21   3   78.53    4.48
   9  21  -3   76.60    4.35
 -10 -21   3   34.50    3.98
  10  21  -3   33.98    3.05
 -11 -21   3   13.33    4.74
  11  21  -3   26.74    3.57
 -12 -21   3   52.15    6.30
  12  21  -3   54.03    3.83
  13  21  -3   50.80    3.38
  14  21  -3   66.81    6.09
  15  21  -3    9.11    3.59
 -16 -21   3   73.63    7.55
  16  21  -3   57.36    4.35
 -17 -21   3   36.43    3.88
  17  21  -3   36.19    4.14
 -18 -21   3   41.09    6.77
  18  21  -3   30.23    6.90
  19 -20   3    2.92    4.06
 -19  20  -3    3.07    3.10
  18 -20   3   26.66    6.41
 -18  20  -3   25.31    4.40
  17 -20   3  164.74    9.71
 -17  20  -3  161.72    8.23
  16 -20   3    5.60    3.38
 -16  20  -3    7.52    3.72
  15 -20   3    6.64    3.28
 -15  20  -3    4.01    3.12
  14 -20   3  209.16    7.47
 -14  20  -3  204.63    9.66
  13 -20   3 1213.02   42.86
 -13  20  -3 1228.38   29.97
  12 -20   3  162.40    6.64
 -12  20  -3  165.00    8.44
  11 -20   3  238.69    8.15
 -11  20  -3  242.02    8.62
  10 -20   3   17.03    4.43
 -10  20  -3   12.24    4.90
   9 -20   3    3.33    2.34
  -9  20  -3    5.18    4.27
   8 -20   3   -0.73    2.53
  -8  20  -3    2.58    2.45
   7 -20   3  757.52   31.71
  -7  20  -3  731.84   20.10
  -6  20  -3    0.49    2.19
   5 -20   3  300.14   10.18
  -5  20  -3  285.82    8.64
   4 -20   3  138.73    8.02
  -4  20  -3  118.42    7.26
   3 -20   3  241.92   11.93
  -3  20  -3  266.31    8.83
   2 -20   3   33.46    3.12
  -2  20  -3   40.54    4.95
   1 -20   3   29.79    4.66
  -1  20  -3   31.69    3.10
   0 -20   3   54.26    3.41
   0  20  -3   42.36    4.76
  -1 -20   3   29.29    3.05
   1  20  -3   29.37    3.18
  -2 -20   3   34.32    2.68
   2  20  -3   39.71    2.81
  -3 -20   3  233.32    8.72
   3  20  -3  258.71    9.14
  -4 -20   3  116.78    6.77
   4  20  -3  125.45    4.97
  -5 -20   3  292.72    9.66
   5  20  -3  306.88   12.21
   6  20  -3   -3.33    3.78
  -7 -20   3  749.00   26.51
   7  20  -3  742.55   28.69
   8  20  -3    3.44    2.73
  -9 -20   3    5.29    3.05
   9  20  -3    2.37    3.07
  10  20  -3   17.03    2.45
 -11 -20   3  233.82    8.02
  11  20  -3  248.63    8.25
 -12 -20   3  150.08    7.29
  12  20  -3  159.53    5.39
 -13 -20   3 1145.97   40.18
  13  20  -3 1134.75   28.80
 -14 -20   3  207.68    7.76
  14  20  -3  204.79    7.26
 -15 -20   3    3.41    3.46
  15  20  -3    2.94    3.44
 -16 -20   3    9.66    5.47
  16  20  -3    9.40    3.05
  17  20  -3  117.64    5.49
  18  20  -3   25.83    3.41
 -19 -20   3    3.02    6.25
  19  20  -3    4.97    3.98
  20 -19   3   12.16    6.33
 -20  19  -3    7.39    3.88
  19 -19   3   10.86    3.44
 -19  19  -3   17.00    6.38
  18 -19   3   26.48    4.61
 -18  19  -3   28.12    4.45
  17 -19   3   12.91    3.93
 -17  19  -3    8.96    5.49
  16 -19   3   -1.95    3.31
 -16  19  -3    0.31    4.63
 -15  19  -3   32.34    4.06
  14 -19   3   -0.60    4.43
 -14  19  -3   -2.19    3.15
  13 -19   3   17.11    3.25
 -13  19  -3   19.01    4.53
  12 -19   3    6.28    4.50
 -12  19  -3   10.39    3.33
 -11  19  -3   70.80    3.75
  10 -19   3    4.22    2.19
 -10  19  -3    3.59    2.50
   9 -19   3   50.36    3.25
  -9  19  -3   52.93    5.39
  -8  19  -3    0.91    2.71
   7 -19   3  121.23    6.64
  -7  19  -3  124.80    5.34
   6 -19   3  230.15    8.12
  -6  19  -3  229.29    7.68
   5 -19   3  296.05   13.64
  -5  19  -3  280.69    9.17
   4 -19   3  203.64   12.52
  -4  19  -3  213.17    6.74
   3 -19   3   64.60    3.62
  -3  19  -3   61.81    3.38
   2 -19   3   76.89    4.09
  -2  19  -3   71.45    5.57
  -1  19  -3    9.76    2.66
   0 -19   3   63.61    5.60
   0  19  -3   68.11    4.11
  -1 -19   3   10.05    3.65
   1  19  -3    4.66    3.52
  -2 -19   3   67.67    3.49
   2  19  -3   71.89    3.98
  -3 -19   3   61.79    5.29
   3  19  -3   59.73    5.55
   4  19  -3  214.29    7.45
  -5 -19   3  296.47    9.37
   5  19  -3  288.13    8.33
   6  19  -3  229.39    7.39
  -7 -19   3  118.86    7.19
   7  19  -3  119.80    4.45
  -8 -19   3    3.23    3.62
   8  19  -3   -3.02    4.01
   9  19  -3   43.30    3.36
 -10 -19   3   -0.76    3.91
  10  19  -3    1.38    2.73
 -11 -19   3   74.68    5.18
  11  19  -3   66.06    3.57
 -12 -19   3   11.74    4.01
  12  19  -3   10.39    4.32
 -13 -19   3   15.08    2.99
  13  19  -3   11.01    3.15
  14  19  -3   -0.05    3.10
  15  19  -3   31.77    4.37
 -16 -19   3    1.61    4.69
  16  19  -3    2.76    3.52
 -17 -19   3   12.34    3.67
  17  19  -3    7.19    3.54
 -18 -19   3   26.58    5.29
  18  19  -3   24.63    3.59
  19  19  -3    1.95    3.91
  21 -18   3    5.68    4.45
 -21  18  -3    6.41    3.36
  20 -18   3    6.25    3.80
 -20  18  -3   -1.17    5.26
  19 -18   3   56.63    4.74
 -19  18  -3   62.00    6.72
  18 -18   3  109.31    5.65
 -18  18  -3  101.78    4.90
  17 -18   3  218.77    9.79
 -17  18  -3  248.58    7.92
  16 -18   3   45.25    5.86
 -16  18  -3   31.66    3.93
  15 -18   3  126.39    8.02
 -15  18  -3  141.70    8.10
  14 -18   3  408.95   15.52
 -14  18  -3  415.90   12.73
  13 -18   3  138.47    8.02
 -13  18  -3  135.40    7.63
  12 -18   3  273.32   11.43
 -12  18  -3  286.29    9.50
  11 -18   3   31.69    2.81
 -11  18  -3   37.39    3.44
  10 -18   3   30.15    3.31
 -10  18  -3   33.09    2.76
   9 -18   3  288.55    8.15
  -9  18  -3  296.34   12.11
  -8  18  -3  476.18   13.80
   7 -18   3   58.66    3.65
  -7  18  -3   57.05    3.23
   6 -18   3  171.72    8.33
  -6  18  -3  177.68    6.28
   5 -18   3   65.38    3.59
  -5  18  -3   69.60    3.65
  -4  18  -3   55.59    3.49
   3 -18   3   23.51    2.76
  -3  18  -3   20.00    3.02
   2 -18   3   58.38    3.59
  -2  18  -3   60.07    3.54
   1 -18   3   88.48    5.83
  -1  18  -3  101.96    4.40
   0  18  -3   10.65    2.19
  -1 -18   3   93.27    4.24
   1  18  -3   96.26    3.93
  -2 -18   3   56.92    3.28
   2  18  -3   47.62    3.80
   3  18  -3   24.61    2.27
  -4 -18   3   58.17    4.76
   4  18  -3   60.67    3.65
  -5 -18   3   75.07    4.06
   5  18  -3   72.10    3.93
   6  18  -3  163.20    8.90
  -7 -18   3   55.15    3.36
   7  18  -3   57.26    3.36
  -8 -18   3  464.15   14.40
   8  18  -3  450.25   12.39
  -9 -18   3  285.35   12.21
   9  18  -3  288.16    8.96
  10  18  -3   30.46    2.99
 -11 -18   3   30.13    2.97
  11  18  -3   31.53    5.00
 -12 -18   3  254.60   11.61
  12  18  -3  268.89    7.84
 -13 -18   3  128.76    7.50
  13  18  -3  130.45    5.16
 -14 -18   3  389.37   15.78
  14  18  -3  401.16   11.56
  15  18  -3  129.56    5.42
 -16 -18   3   26.32    3.85
  16  18  -3   32.86    3.15
  17  18  -3  237.10   10.86
 -18 -18   3   87.54    5.23
  18  18  -3   87.54    5.21
  19  18  -3   55.64    7.06
 -20 -18   3   -0.31    3.83
  20  18  -3   -0.83    4.01
 -21 -18   3    0.31    5.94
  21  18  -3   -2.00    3.78
  22 -17   3   11.20    6.41
 -22  17  -3    9.32    4.66
  21 -17   3   74.94    7.26
 -21  17  -3   74.96    5.83
  20 -17   3   10.44    5.49
 -20  17  -3    7.58    3.93
  19 -17   3  191.38    7.55
 -19  17  -3  186.09    7.73
  18 -17   3   51.79    3.72
 -18  17  -3   49.55    5.08
  17 -17   3   66.60    5.03
 -17  17  -3   54.94    5.21
  16 -17   3   86.97    5.26
 -16  17  -3  106.62    7.24
 -15  17  -3   50.33    3.70
  14 -17   3   31.61    4.24
 -14  17  -3   24.27    3.38
  13 -17   3  227.67   10.05
 -13  17  -3  236.87    7.81
  12 -17   3   43.38    3.07
 -12  17  -3   54.24    5.10
  11 -17   3    2.08    3.28
 -11  17  -3    1.48    3.41
  10 -17   3   10.47    2.50
   9 -17   3  252.51   13.80
  -9  17  -3  253.22    7.84
   8 -17   3   90.14    6.12
  -8  17  -3   97.82    4.45
   7 -17   3  168.54    5.70
  -7  17  -3  181.20    8.38
  -6  17  -3    4.01    2.47
   5 -17   3  149.25    5.55
  -5  17  -3  145.45    4.79
   4 -17   3   48.38    2.99
  -4  17  -3   45.28    4.14
   3 -17   3   42.42    4.27
  -3  17  -3   34.92    2.60
   2 -17   3   36.24    2.71
  -2  17  -3   42.52    3.25
   1 -17   3  440.53   17.32
  -1  17  -3  428.89   11.85
   0 -17   3  169.25    5.65
   0  17  -3  170.37    5.86
  -1 -17   3  415.22   17.50
   1  17  -3  412.96   11.80
  -2 -17   3   39.60    4.37
   2  17  -3   42.47    3.10
  -3 -17   3   43.12    2.92
   3  17  -3   40.36    2.79
  -4 -17   3   47.96    4.37
   4  17  -3   42.75    4.53
  -5 -17   3  151.38    5.83
   5  17  -3  156.12    5.52
  -6 -17   3    3.78    1.98
   6  17  -3    3.57    2.11
  -7 -17   3  166.98    9.32
   7  17  -3  174.87    7.94
  -8 -17   3   97.12    4.56
   8  17  -3   96.86    4.43
  -9 -17   3  246.60   10.05
   9  17  -3  255.43    8.20
 -10 -17   3   11.90    4.04
  10  17  -3   10.60    2.27
  11  17  -3    3.98    2.42
 -12 -17   3   47.34    5.08
  12  17  -3   35.18    5.31
 -13 -17   3  214.68   10.75
  13  17  -3  228.98    7.37
 -14 -17   3   23.98    4.69
  14  17  -3   18.85    5.00
 -15 -17   3   46.11    3.75
  15  17  -3   47.31    3.65
 -16 -17   3   93.40    6.20
  16  17  -3   81.81    4.63
 -17 -17   3   23.49    3.38
  17  17  -3   48.07    5.05
 -18 -17   3   40.98    4.17
  18  17  -3   46.43    3.07
 -19 -17   3  175.94   10.83
 -20 -17   3    9.22    3.10
  20  17  -3   10.78    3.25
 -21 -17   3   47.83    7.00
  21  17  -3   52.21    7.21
  22 -16   3   25.49    4.37
  21 -16   3   36.50    4.90
 -21  16  -3   33.02    4.14
  20 -16   3  141.78    6.17
 -20  16  -3  126.21    8.77
  19 -16   3   11.95    3.33
 -19  16  -3   12.34    2.66
 -18  16  -3  224.03    8.70
 -17  16  -3  233.74    8.33
  16 -16   3   24.06    4.63
 -16  16  -3   20.23    3.33
  15 -16   3   77.07    6.38
 -15  16  -3   68.77    5.91
  14 -16   3  100.30    5.70
 -14  16  -3  116.21    5.10
  13 -16   3  317.43   10.31
 -13  16  -3  337.11   17.60
  12 -16   3  310.55   12.89
 -12  16  -3  326.07   10.15
  11 -16   3   87.70    4.22
 -11  16  -3   81.03    4.04
  10 -16   3   55.54    4.66
 -10  16  -3   45.49    3.25
   9 -16   3   19.55    2.37
   8 -16   3  503.57   19.58
  -8  16  -3  521.90   14.19
   7 -16   3  121.39    6.33
  -7  16  -3  121.28    5.78
   6 -16   3  234.96   10.42
  -6  16  -3  228.30    7.50
  -5  16  -3  251.58    8.64
  -4  16  -3   44.78    3.02
   3 -16   3  120.06    4.82
  -3  16  -3  119.96    5.21
   2 -16   3  101.73    4.56
  -2  16  -3  101.29    4.32
   1 -16   3   58.06    3.18
  -1  16  -3   58.53    3.78
   0 -16   3    7.24    2.47
   0  16  -3    6.87    1.98
  -1 -16   3   61.06    4.66
   1  16  -3   60.36    4.74
  -2 -16   3   93.14    5.36
   2  16  -3   93.09    4.09
  -3 -16   3  119.62    6.41
   3  16  -3  118.42    4.56
  -4 -16   3   45.70    4.35
   4  16  -3   40.38    2.79
  -5 -16   3  244.83   12.89
   5  16  -3  230.33   11.09
  -6 -16   3  219.94    7.50
  -7 -16   3  120.89    6.48
   7  16  -3  119.38    4.74
  -8 -16   3  514.17   21.01
   8  16  -3  496.72   22.18
  -9 -16   3   12.52    2.81
   9  16  -3   15.28    2.19
 -10 -16   3   46.01    4.45
  10  16  -3   48.82    3.23
 -11 -16   3   81.37    4.17
  11  16  -3   80.51    5.81
  12  16  -3  305.16    9.24
 -13 -16   3  316.10    9.58
  13  16  -3  329.90    8.90
  14  16  -3  102.17    4.30
 -15 -16   3   69.10    5.94
  15  16  -3   59.37    5.60
 -16 -16   3   19.53    3.46
  16  16  -3   21.43    2.58
 -17 -16   3  214.92   10.10
  17  16  -3  218.43   10.99
 -18 -16   3  205.02   10.94
  18  16  -3  203.20    9.50
 -20 -16   3  116.00    8.85
  20  16  -3  120.19    8.44
 -21 -16   3   27.55    3.96
  21  16  -3   26.90    4.30
 -22 -16   3   18.70    5.99
  22  16  -3    9.04    6.61
  23 -15   3    3.67    4.43
 -23  15  -3    0.49    5.75
  22 -15   3   19.84    4.92
 -22  15  -3   12.29    3.44
  21 -15   3  191.51    6.98
 -21  15  -3  202.11    8.02
  20 -15   3    5.39    3.07
 -20  15  -3    7.32    2.97
  19 -15   3   41.19    5.36
 -19  15  -3   34.58    4.82
  18 -15   3   74.49    4.58
 -18  15  -3   84.39    6.67
  17 -15   3  471.88   13.44
 -17  15  -3  490.19   13.38
  16 -15   3   25.00    3.07
 -16  15  -3   22.78    4.63
  15 -15   3   19.61    2.47
 -15  15  -3   27.86    4.32
  14 -15   3   46.35    4.48
 -14  15  -3   45.23    3.41
  13 -15   3  170.37    6.25
 -13  15  -3  195.41   10.08
  12 -15   3    6.56    2.50
 -12  15  -3    4.97    3.25
  11 -15   3  490.97   14.19
 -11  15  -3  475.35   17.86
  10 -15   3   88.16    4.63
 -10  15  -3   92.30    5.70
   9 -15   3  625.87   22.52
  -9  15  -3  651.33   17.24
   8 -15   3  448.71   12.55
  -8  15  -3  446.52   14.19
   7 -15   3  485.63   17.32
  -7  15  -3  519.84   20.70
   6 -15   3   74.88    4.87
  -6  15  -3   69.16    3.54
   5 -15   3    4.56    2.73
  -5  15  -3    5.36    2.99
[truncated: 1,063,901 more chars]
