# Supplementary material for: Crystal structure of p-xylene@silicalite-1
Source: Acta Crystallogr E Crystallogr Commun. 2025 Jan 1;81(Pt 1):6–10. doi: 10.1107/S2056989024011642 (PMC11701763; doi:10.1107/S2056989024011642)
Supplement: Supplementary file 2 [file e-81-00006-Isup4.hkl]

data_I                                                                          
_shelx_title ' 30xy0.res in P2(1)2(1)2(1)'                                      
_shelx_refln_list_code          4                                               
_shelx_F_calc_maximum      424.85                                               
_exptl_crystal_F_000      3344.00                                               
_reflns_d_resolution_high  0.7101                                               
                                                                                
loop_                                                                           
 _space_group_symop_operation_xyz                                               
 'x, y, z'                                                                      
 '-x+1/2, -y, z+1/2'                                                            
 '-x, y+1/2, -z+1/2'                                                            
 'x+1/2, -y+1/2, -z'                                                            
                                                                                
_cell_length_a    20.1280                                                       
_cell_length_b    19.8160                                                       
_cell_length_c    13.4290                                                       
_cell_angle_alpha  90.000                                                       
_cell_angle_beta   90.000                                                       
_cell_angle_gamma  90.000                                                       
                                                                                
_shelx_F_squared_multiplier     1.000                                           
                                                                                
loop_                                                                           
 _refln_index_h                                                                 
 _refln_index_k                                                                 
 _refln_index_l                                                                 
 _refln_F_squared_calc                                                          
 _refln_F_squared_meas                                                          
 _refln_F_squared_sigma                                                         
 _refln_observed_status                                                         
   4   0   0      18962.52      16318.11       564.12 o                         
   6   0   0      78366.49      82781.27      5404.67 o                         
  12   0   0        751.01        692.61        30.25 o                         
  14   0   0      11179.14      11214.31       210.71 o                         
  16   0   0     180497.41     207516.77      3779.08 o                         
  18   0   0      33836.26      35052.30       858.79 o                         
  20   0   0      55326.86      59904.37      1135.13 o                         
  22   0   0       1302.17       1410.01        63.05 o                         
  24   0   0          0.42        -28.14        55.79 o                         
  26   0   0      83755.30      94719.41      1879.36 o                         
  28   0   0       1271.76       1298.81        86.52 o                         
   1   1   0          0.43         12.36        10.90 o                         
   3   1   0          0.08          7.20         8.81 o                         
   4   1   0       1433.41       1651.69        39.01 o                         
   5   1   0         91.13         75.58        12.26 o                         
   6   1   0      14787.10      11869.12       216.17 o                         
   7   1   0        206.61        167.46        14.67 o                         
   8   1   0       1530.54       1327.26        30.22 o                         
   9   1   0          4.22          5.15        13.31 o                         
  10   1   0        325.03        224.71        15.13 o                         
  11   1   0         26.72         27.63        15.90 o                         
  12   1   0       2782.91       2951.05        61.69 o                         
  13   1   0        151.20        146.68        17.87 o                         
  14   1   0       6436.79       6349.08       121.58 o                         
  15   1   0        584.19        544.13        25.10 o                         
  16   1   0      12608.48      12829.72       192.99 o                         
  17   1   0        747.05        831.01        32.26 o                         
  18   1   0       1608.35       1479.52        41.90 o                         
  19   1   0         45.65         26.64        23.87 o                         
  20   1   0        626.02        644.96        28.34 o                         
  21   1   0         70.59         60.82        20.87 o                         
  22   1   0        386.35        390.09        30.76 o                         
  23   1   0        197.96        213.89        29.35 o                         
  24   1   0       2903.70       3154.34        74.06 o                         
  25   1   0       1200.22       1191.85        42.14 o                         
  26   1   0       3322.18       3324.58        84.59 o                         
  27   1   0        237.42        266.65        41.83 o                         
  28   1   0         84.58        147.92        38.79 o                         
   0   2   0      40942.77      37028.04      7333.65 o                         
   1   2   0        693.65        425.48        16.26 o                         
   2   2   0       2097.71       2175.95        41.72 o                         
   3   2   0        568.17        429.07        14.32 o                         
   4   2   0      20343.79      16279.12       344.74 o                         
   5   2   0       1309.53       1073.88        49.18 o                         
   6   2   0        569.06        516.64        18.59 o                         
   7   2   0        149.26        162.48        15.31 o                         
   8   2   0      23628.48      21647.37       304.61 o                         
   9   2   0         64.01         49.54        17.80 o                         
  10   2   0      26209.18      27262.88       348.27 o                         
  11   2   0       1082.64       1138.17        28.12 o                         
  12   2   0       7608.62       7898.82       155.12 o                         
  13   2   0         49.58         67.15        16.84 o                         
  14   2   0         13.75         27.67        19.58 o                         
  15   2   0       1102.11       1114.75        34.06 o                         
  16   2   0       8692.26       8850.76       135.92 o                         
  17   2   0        422.27        479.84        30.02 o                         
  18   2   0       5592.38       5990.23       113.13 o                         
  19   2   0         10.05          0.26        21.62 o                         
  20   2   0       3704.97       3913.70        72.59 o                         
  21   2   0          1.91         29.28        24.15 o                         
  22   2   0        959.04        924.70        35.14 o                         
  23   2   0         23.32         29.51        24.56 o                         
  24   2   0        922.97       1036.00        42.62 o                         
  25   2   0         30.11         12.55        34.82 o                         
  26   2   0        876.68       1098.47        45.28 o                         
  27   2   0        463.82        410.95        35.96 o                         
  28   2   0       1577.10       1538.81        47.99 o                         
   1   3   0        288.96        189.65        14.54 o                         
   2   3   0       4816.92       4324.01        75.12 o                         
   3   3   0        110.33         94.12        13.24 o                         
   4   3   0      45610.62      43033.93      1093.23 o                         
   5   3   0        719.41        576.85        18.40 o                         
   6   3   0      22063.61      20625.20       311.10 o                         
   7   3   0        337.31        280.26        14.64 o                         
   8   3   0       6764.21       6023.81       108.17 o                         
   9   3   0        454.60        375.57        18.09 o                         
  10   3   0      16612.71      14790.76       412.19 o                         
  11   3   0       1118.84       1225.73        25.55 o                         
  12   3   0      62532.64      67465.72       887.17 o                         
  13   3   0         82.88        103.40        18.59 o                         
  14   3   0      38009.29      39873.09       670.44 o                         
  15   3   0        204.70        182.57        19.29 o                         
  16   3   0          3.00         47.46        19.99 o                         
  17   3   0       2573.58       2623.34        58.82 o                         
  18   3   0        186.05        186.36        22.49 o                         
  19   3   0        213.89        222.58        24.67 o                         
  20   3   0        590.11        589.67        29.07 o                         
  21   3   0        120.48        121.27        24.10 o                         
  22   3   0       5877.03       6224.99       114.59 o                         
  23   3   0          3.79          8.64        26.61 o                         
  24   3   0        688.13        782.93        46.80 o                         
  25   3   0       1223.23       1312.90        51.16 o                         
  26   3   0      10562.58      11302.55       186.98 o                         
  27   3   0        382.15        425.57        38.67 o                         
  28   3   0       1256.88       1058.88        62.83 o                         
   0   4   0      54024.25      52792.19       974.12 o                         
   1   4   0        137.84         74.77        14.36 o                         
   2   4   0          0.27        107.40        13.97 o                         
   3   4   0         29.89         14.67        13.74 o                         
   4   4   0         35.58         54.02        15.10 o                         
   5   4   0        194.61        146.81        16.66 o                         
   6   4   0         50.66         77.98        14.77 o                         
   7   4   0        298.49        264.13        17.03 o                         
   8   4   0         16.74          5.13        12.12 o                         
   9   4   0         75.63         84.13        18.39 o                         
  10   4   0      13400.45      14132.65       261.95 o                         
  11   4   0        908.04        925.35        26.58 o                         
  12   4   0         89.10         91.79        15.84 o                         
  13   4   0          1.16        -10.53        17.26 o                         
  14   4   0        119.59        159.02        19.64 o                         
  15   4   0        840.45        846.86        26.18 o                         
  16   4   0       8358.30       8369.27       138.93 o                         
  17   4   0        353.42        361.23        28.02 o                         
  18   4   0        352.50        374.12        27.83 o                         
  19   4   0          4.93          9.26        23.19 o                         
  20   4   0        359.27        393.16        30.90 o                         
  21   4   0         32.60         36.03        27.79 o                         
  22   4   0        114.42        164.47        24.75 o                         
  23   4   0          6.53          5.94        24.28 o                         
  24   4   0         89.03         46.84        31.71 o                         
  25   4   0        163.70        178.41        33.47 o                         
  26   4   0       2591.58       2814.15        61.71 o                         
  27   4   0          6.30         -6.11        31.57 o                         
  28   4   0         71.60         45.39        32.80 o                         
   1   5   0          0.07          0.74        11.31 o                         
   2   5   0      18748.42      16486.98       336.93 o                         
   3   5   0        326.89        260.83        22.67 o                         
   4   5   0       9167.31       7413.93       114.88 o                         
   5   5   0        143.22        150.00        15.24 o                         
   6   5   0      14108.24      12664.29       222.28 o                         
   7   5   0       1356.18       1099.96        27.26 o                         
   8   5   0        684.66        700.72        26.52 o                         
   9   5   0        924.52        909.69        31.07 o                         
  10   5   0          3.34         11.99        16.36 o                         
  11   5   0       1402.51       1352.93        32.51 o                         
  12   5   0       4527.45       4480.54       101.48 o                         
  13   5   0        216.91        207.56        21.80 o                         
  14   5   0      45478.62      47443.68       604.39 o                         
  15   5   0         52.99         69.18        21.82 o                         
  16   5   0      57599.38      58085.94       857.74 o                         
  17   5   0       2026.35       1962.35        47.34 o                         
  18   5   0       2499.66       2571.13        66.93 o                         
  19   5   0       1180.14       1211.53        39.18 o                         
  20   5   0          8.60        -16.25        29.69 o                         
  21   5   0         73.71         56.32        30.11 o                         
  22   5   0        593.78        585.32        30.89 o                         
  23   5   0         66.09         87.37        34.26 o                         
  24   5   0      12141.93      13300.75       230.75 o                         
  25   5   0        149.92        123.45        30.58 o                         
  26   5   0      45535.85      49522.08       802.73 o                         
  27   5   0          0.01         -1.82        34.22 o                         
   0   6   0      55918.18      51964.57      3697.75 o                         
   1   6   0         10.97         10.45        12.78 o                         
   2   6   0        640.43        691.81        35.48 o                         
   3   6   0       1494.54       1345.33        64.06 o                         
   4   6   0        252.03        302.79        15.82 o                         
   5   6   0       2167.75       1754.36        39.53 o                         
   6   6   0       1952.80       1706.17        39.70 o                         
   7   6   0        233.64        231.26        17.13 o                         
   8   6   0       4463.19       3933.86        65.40 o                         
   9   6   0         27.23         55.68        15.09 o                         
  10   6   0       6486.42       6703.89       121.44 o                         
  11   6   0         44.46         64.72        19.34 o                         
  12   6   0       3589.01       3596.71        79.68 o                         
  13   6   0        612.05        630.04        24.88 o                         
  14   6   0        286.18        285.43        20.35 o                         
  15   6   0       1168.71       1194.83        33.16 o                         
  16   6   0      10638.39      10925.82       184.98 o                         
  17   6   0        178.98        163.09        22.08 o                         
  18   6   0       1013.07       1048.80        34.55 o                         
  19   6   0        152.90        198.01        53.14 o                         
  20   6   0       1103.52       1144.23        53.92 o                         
  21   6   0         57.48         37.92        23.88 o                         
  22   6   0          7.28         16.79        25.66 o                         
  23   6   0        131.96        130.81        30.74 o                         
  24   6   0       2712.18       2837.58        63.76 o                         
  25   6   0       2030.11       2023.25        67.41 o                         
  26   6   0       7050.54       7734.81       135.31 o                         
  27   6   0        159.73        146.43        35.24 o                         
   1   7   0        107.23        113.97        29.18 o                         
   2   7   0       3090.13       2735.14        54.54 o                         
   3   7   0         17.20         22.56        15.87 o                         
   4   7   0      31065.93      28242.51       550.97 o                         
   5   7   0          3.09         16.20        15.12 o                         
   6   7   0       2524.57       2094.01        42.14 o                         
   7   7   0        328.94        340.27        21.10 o                         
   8   7   0       6883.35       6518.12       115.63 o                         
   9   7   0        415.97        513.04        21.29 o                         
  10   7   0         88.61         69.62        20.02 o                         
  11   7   0         11.07         30.38        18.13 o                         
  12   7   0      44577.25      45929.04       585.32 o                         
  13   7   0          0.88         -0.47        17.00 o                         
  14   7   0      16697.59      17260.55       286.78 o                         
  15   7   0        177.80        191.94        23.73 o                         
  16   7   0       8384.79       8589.06       155.11 o                         
  17   7   0        417.68        483.19        26.90 o                         
  18   7   0        330.05        350.69        27.52 o                         
  19   7   0        252.72        250.42        30.58 o                         
  20   7   0       1215.21       1227.54        62.16 o                         
  21   7   0        111.88        106.58        28.48 o                         
  22   7   0       1771.09       1934.40        76.51 o                         
  23   7   0         15.25         16.17        30.32 o                         
  24   7   0       3167.68       3305.56        95.23 o                         
  25   7   0         57.28         16.23        32.54 o                         
  26   7   0          8.61         19.44        28.65 o                         
  27   7   0          0.67         20.10        41.86 o                         
   0   8   0      97963.59      95275.04      1739.71 o                         
   1   8   0         65.78         45.74        15.75 o                         
   2   8   0       8226.09       7208.33       123.98 o                         
   3   8   0         25.64          0.12        20.85 o                         
   4   8   0       1191.96       1031.57        32.04 o                         
   5   8   0         12.43         19.70        16.46 o                         
   6   8   0       5835.33       4846.06        99.70 o                         
   7   8   0         88.51         82.55        16.23 o                         
   8   8   0      21426.56      21483.76       311.04 o                         
   9   8   0        114.29         77.55        18.64 o                         
  10   8   0       1037.33       1019.56        34.02 o                         
  11   8   0        260.16        252.07        22.60 o                         
  12   8   0      22560.78      22725.34       403.29 o                         
  13   8   0         57.63         56.62        18.54 o                         
  14   8   0       7185.85       7337.17       122.06 o                         
  15   8   0       2304.94       2280.36        50.01 o                         
  16   8   0       8552.02       8629.18       127.48 o                         
  17   8   0        256.27        276.91        29.24 o                         
  18   8   0       1021.58       1098.09        33.59 o                         
  19   8   0        896.49        898.20        32.41 o                         
  20   8   0       6904.55       6575.37       145.23 o                         
  21   8   0        715.41        640.26        29.82 o                         
  22   8   0       2880.19       3042.20        61.51 o                         
  23   8   0        374.20        308.78        33.26 o                         
  24   8   0       2017.39       2214.40        58.98 o                         
  25   8   0       3390.11       3530.45        80.20 o                         
  26   8   0       9782.87       9906.77       188.04 o                         
  27   8   0        165.53        159.85        30.51 o                         
   1   9   0        920.69        824.48        25.90 o                         
   2   9   0        868.33        789.70        23.64 o                         
   3   9   0         82.34         63.55        14.46 o                         
   4   9   0         22.98         63.42        21.72 o                         
   5   9   0        474.00        356.54        19.10 o                         
   6   9   0          5.56        -12.07        15.07 o                         
   7   9   0       1808.75       1613.68        36.10 o                         
   8   9   0        211.37        197.86        15.86 o                         
   9   9   0        972.36        958.11        29.13 o                         
  10   9   0         35.80         47.00        15.34 o                         
  11   9   0         14.29         27.40        15.73 o                         
  12   9   0         13.96         23.24        19.93 o                         
  13   9   0         28.08         40.31        23.28 o                         
  14   9   0        355.94        313.26        19.76 o                         
  15   9   0         88.85         77.15        19.66 o                         
  16   9   0        996.91        971.09        39.50 o                         
  17   9   0         55.87         43.72        25.52 o                         
  18   9   0        413.62        465.30        27.38 o                         
  19   9   0        245.20        247.36        22.31 o                         
  20   9   0        212.17        249.81        26.94 o                         
  21   9   0        311.64        364.66        28.90 o                         
  22   9   0         25.51         42.74        28.47 o                         
  23   9   0         32.69         32.58        29.60 o                         
  24   9   0          0.12        -12.10        28.93 o                         
  25   9   0        271.36        335.84        43.85 o                         
  26   9   0        370.98        389.76        38.35 o                         
   1  10   0       5210.06       4480.05        71.57 o                         
   2  10   0      11703.31      11876.67       196.34 o                         
   3  10   0       1068.27       1116.38        31.10 o                         
   4  10   0       7237.46       6768.87       228.42 o                         
   5  10   0       4869.46       4388.20       113.64 o                         
   6  10   0       9621.31       9250.86       159.83 o                         
   7  10   0       1053.42        992.71        41.51 o                         
   8  10   0       7312.71       6803.33       147.39 o                         
   9  10   0         55.55         53.70        19.23 o                         
  10  10   0      40973.73      42603.51       588.60 o                         
  11  10   0        483.51        561.56        32.41 o                         
  12  10   0        274.29        268.03        23.75 o                         
  13  10   0          4.36         21.34        16.59 o                         
  14  10   0       6698.38       6492.06       182.42 o                         
  15  10   0        711.17        699.29        35.80 o                         
  16  10   0      29752.40      30150.63       438.09 o                         
  17  10   0        281.60        308.80        28.41 o                         
  18  10   0       3279.40       3367.49        73.65 o                         
  19  10   0         87.36         91.41        25.17 o                         
  20  10   0       6548.84       6434.71        98.53 o                         
  21  10   0        476.44        469.86        29.26 o                         
  22  10   0        188.17        216.98        28.75 o                         
  23  10   0         56.55         22.41        32.87 o                         
  24  10   0       1093.47       1112.74        43.84 o                         
  25  10   0        476.82        381.58        40.11 o                         
  26  10   0      12495.69      12853.18       185.79 o                         
   1  11   0        739.88        802.15        24.65 o                         
   2  11   0          6.04         24.29        17.16 o                         
   3  11   0         17.62         22.77        13.06 o                         
   4  11   0        172.75        296.13        27.71 o                         
   5  11   0         64.10         42.69        19.22 o                         
   6  11   0        335.67        291.25        18.91 o                         
   7  11   0        607.47        541.94        21.62 o                         
   8  11   0        643.87        659.26        26.96 o                         
   9  11   0       2021.17       2096.65        48.22 o                         
  10  11   0        303.17        292.91        19.21 o                         
  11  11   0        247.38        310.78        21.25 o                         
  12  11   0         21.09         52.95        18.37 o                         
  13  11   0          5.83        -16.81        21.84 o                         
  14  11   0        138.94        146.04        18.54 o                         
  15  11   0       1549.94       1556.30        37.61 o                         
  16  11   0       2302.18       2305.02        46.18 o                         
  17  11   0       2070.04       2127.44        71.38 o                         
  18  11   0       1159.12       1160.74        42.18 o                         
  19  11   0        678.29        698.98        28.98 o                         
  20  11   0        357.65        359.47        32.90 o                         
  21  11   0       2900.51       2840.43        78.69 o                         
  22  11   0        828.72        863.67        40.54 o                         
  23  11   0        144.36        140.85        35.64 o                         
  24  11   0         26.25         50.62        36.91 o                         
  25  11   0       1368.36       1316.23        47.81 o                         
  26  11   0          0.10        -15.37        37.72 o                         
   0  12   0        176.66        188.11        34.81 o                         
   1  12   0         41.49         -2.97        18.85 o                         
   2  12   0       6149.06       6165.31       106.65 o                         
   3  12   0       1973.06       1820.29        40.66 o                         
   4  12   0        212.32        242.70        26.03 o                         
   5  12   0        981.99       1209.59        45.45 o                         
   6  12   0       5350.26       5135.75       109.56 o                         
   7  12   0        388.64        375.91        22.90 o                         
   8  12   0      30833.80      31472.47       379.64 o                         
   9  12   0        304.66        290.96        21.67 o                         
  10  12   0         15.97         10.66        15.53 o                         
  11  12   0        944.63        968.71        39.50 o                         
  12  12   0      42424.78      43862.81       520.65 o                         
  13  12   0       2459.17       2476.05        52.90 o                         
  14  12   0       2753.94       2731.18        51.24 o                         
  15  12   0       2724.04       2767.48        62.04 o                         
  16  12   0       2606.09       2645.40        54.76 o                         
  17  12   0          3.59         -2.94        24.11 o                         
  18  12   0       5016.00       5145.32        84.86 o                         
  19  12   0         39.19         28.04        24.90 o                         
  20  12   0       1767.23       1826.53        54.03 o                         
  21  12   0        314.96        311.84        32.74 o                         
  22  12   0       4163.93       4125.40        72.41 o                         
  23  12   0          6.39         -6.55        30.16 o                         
  24  12   0          0.47         -5.51        48.11 o                         
  25  12   0         10.87         33.84        40.09 o                         
   1  13   0        110.10        135.57        15.74 o                         
   2  13   0       5459.44       5536.23        82.30 o                         
   3  13   0       1401.57       1353.25        51.61 o                         
   4  13   0     131882.44     142368.06      2321.54 o                         
   5  13   0       3782.72       3399.72       112.23 o                         
   6  13   0      13110.80      13927.48       788.64 o                         
   7  13   0       1407.38       1359.52        45.64 o                         
   8  13   0      21824.00      22031.12       315.50 o                         
   9  13   0       3882.66       3945.46        78.18 o                         
  10  13   0       7910.28       8186.43       148.75 o                         
  11  13   0       8050.32       7998.96       121.50 o                         
  12  13   0     157253.70     180331.45      2559.50 o                         
  13  13   0          0.57         17.89        18.48 o                         
  14  13   0      93428.61     103333.84      1483.38 o                         
  15  13   0         21.16         40.64        24.04 o                         
  16  13   0      10714.04      11417.82       161.66 o                         
  17  13   0       9744.93       9842.63       153.54 o                         
  18  13   0       1582.92       1682.09        45.26 o                         
  19  13   0       3182.43       3274.55        84.57 o                         
  20  13   0       4748.29       4686.88        82.20 o                         
  21  13   0       1296.41       1306.48        43.60 o                         
  22  13   0      17340.16      17896.94       287.79 o                         
  23  13   0       1785.34       1740.32        50.63 o                         
  24  13   0        834.56        777.97        48.23 o                         
  25  13   0       1733.10       1758.63       111.38 o                         
   0  14   0       8967.99       8227.88       149.74 o                         
   1  14   0         37.59         55.64        21.03 o                         
   2  14   0         36.46         47.69        19.23 o                         
   3  14   0       3605.51       3353.85        70.89 o                         
   4  14   0        297.13        305.22        19.81 o                         
   5  14   0      11970.38      11524.25       321.66 o                         
   6  14   0       1428.40       1553.66        55.67 o                         
   7  14   0       3368.63       3361.01        86.37 o                         
   8  14   0       7882.11       8139.23       181.62 o                         
   9  14   0         12.55         13.92        23.16 o                         
  10  14   0        177.54        193.22        22.15 o                         
  11  14   0         42.14         27.68        24.35 o                         
  12  14   0        652.73        728.47        43.54 o                         
  13  14   0        697.91        650.17        31.78 o                         
  14  14   0        830.94        853.26        32.28 o                         
  15  14   0        156.76        184.19        24.15 o                         
  16  14   0       1582.14       1603.78        42.62 o                         
  17  14   0        245.06        230.20        25.76 o                         
  18  14   0          0.12          3.90        29.96 o                         
  19  14   0         11.23          7.27        24.97 o                         
  20  14   0       7488.29       7624.69       130.80 o                         
  21  14   0        630.57        704.56        34.34 o                         
  22  14   0         21.82          3.02        26.90 o                         
  23  14   0        154.48        120.26        41.55 o                         
  24  14   0       2074.69       2027.83        73.47 o                         
   1  15   0        649.54        687.91        25.48 o                         
   2  15   0       1487.00       1423.89        38.27 o                         
   3  15   0        556.58        601.08        57.57 o                         
   4  15   0      13406.64      12920.32       206.38 o                         
   5  15   0        145.40        105.57        21.39 o                         
   6  15   0       5409.45       5216.38       133.91 o                         
   7  15   0          0.29          6.75        24.07 o                         
   8  15   0       4994.34       5031.85       191.08 o                         
   9  15   0       1980.45       1982.70        54.48 o                         
  10  15   0          1.47         15.05        21.34 o                         
  11  15   0          5.84        -16.45        31.87 o                         
  12  15   0        146.55        173.76        26.45 o                         
  13  15   0        142.59        138.78        24.40 o                         
  14  15   0          0.05         -2.47        30.84 o                         
  15  15   0        122.49        123.43        25.38 o                         
  16  15   0         99.07        112.02        33.34 o                         
  17  15   0       1703.20       1757.49        44.01 o                         
  18  15   0        570.17        625.27        50.01 o                         
  19  15   0        334.85        351.18        40.38 o                         
  20  15   0       2647.05       2613.10        68.18 o                         
  21  15   0        167.58        172.39        28.99 o                         
  22  15   0       1189.25       1229.36        50.72 o                         
  23  15   0        707.72        668.81        41.24 o                         
   0  16   0      45580.24      46923.69      1461.85 o                         
   1  16   0       5916.11       5769.31       125.57 o                         
   2  16   0       2159.76       2138.25        60.54 o                         
   3  16   0      12484.65      12113.43       216.87 o                         
   4  16   0       2256.84       2306.97        66.11 o                         
   5  16   0      75044.70      78729.29      1050.52 o                         
   6  16   0       3560.75       3604.66        78.78 o                         
   7  16   0       1898.79       2036.23        86.13 o                         
   8  16   0       1835.31       1901.33        51.88 o                         
   9  16   0         15.80         15.46        33.33 o                         
  10  16   0       7557.51       7499.85       184.93 o                         
  11  16   0         44.02         28.59        19.90 o                         
  12  16   0       3548.98       3673.76        79.08 o                         
  13  16   0       6493.58       6536.16       110.09 o                         
  14  16   0       1997.18       2032.08        49.15 o                         
  15  16   0       2411.68       2430.31        50.16 o                         
  16  16   0         27.50         13.82        27.70 o                         
  17  16   0        651.31        758.32        30.29 o                         
  18  16   0          2.49         10.14        36.50 o                         
  19  16   0        349.86        374.54        36.95 o                         
  20  16   0        981.92       1054.18        51.06 o                         
  21  16   0       2794.63       2835.62        76.96 o                         
  22  16   0        472.52        402.15        39.02 o                         
  23  16   0         23.67         15.87        34.98 o                         
   1  17   0       2226.77       2313.88        63.56 o                         
   2  17   0       1134.62       1221.43        35.50 o                         
   3  17   0         22.19         17.02        22.05 o                         
   4  17   0       4593.81       5033.54        79.87 o                         
   5  17   0         10.96          8.66        30.00 o                         
   6  17   0       1685.15       1707.24        74.32 o                         
   7  17   0       4855.74       4926.35       139.95 o                         
   8  17   0       1108.91       1170.36        42.87 o                         
   9  17   0       3176.92       3068.75        79.32 o                         
  10  17   0        662.81        624.18        29.05 o                         
  11  17   0       1231.42       1220.56        36.02 o                         
  12  17   0      10076.79      10559.01       208.46 o                         
  13  17   0        252.41        224.19        26.65 o                         
  14  17   0       4174.34       4194.59       102.51 o                         
  15  17   0        403.92        387.51        30.18 o                         
  16  17   0        415.24        465.17        35.51 o                         
  17  17   0        389.76        404.88        32.02 o                         
  18  17   0        340.01        325.44        32.19 o                         
  19  17   0        479.76        453.17        31.69 o                         
  20  17   0        314.77        361.48        36.47 o                         
  21  17   0         21.65         -2.87        30.55 o                         
  22  17   0        109.76         60.30        42.52 o                         
   0  18   0      21920.54      24246.34       659.77 o                         
   1  18   0       1081.44       1121.05        34.97 o                         
   2  18   0       2426.49       2558.70        51.65 o                         
   3  18   0       2217.80       2030.25        48.07 o                         
   4  18   0         43.14         54.22        18.65 o                         
   5  18   0      12001.95      12163.73       244.75 o                         
   6  18   0       3279.64       3352.39        75.18 o                         
   7  18   0        483.61        455.06        29.19 o                         
   8  18   0       4456.77       4641.48        99.66 o                         
   9  18   0         94.25         72.34        23.29 o                         
  10  18   0        984.61        940.10        47.60 o                         
  11  18   0         10.61          7.31        21.55 o                         
  12  18   0       5964.41       5977.06       106.65 o                         
  13  18   0        545.02        542.22        33.12 o                         
  14  18   0       1224.49       1169.55        40.90 o                         
  15  18   0        582.23        601.33        31.57 o                         
  16  18   0       1236.13       1252.01        42.68 o                         
  17  18   0        298.11        303.78        33.26 o                         
  18  18   0        256.85        287.48        36.66 o                         
  19  18   0        197.03        225.48        34.17 o                         
  20  18   0        223.89        209.02        42.21 o                         
  21  18   0       2130.29       1949.95        59.85 o                         
   1  19   0       1282.33       1358.36        37.90 o                         
   2  19   0        206.62        200.52        32.30 o                         
   3  19   0         71.00        133.60        29.20 o                         
   4  19   0       1324.78       1365.94        46.15 o                         
   5  19   0          7.95          5.12        23.47 o                         
   6  19   0       2124.72       1859.97       315.95 o                         
   7  19   0       2590.66       2673.85        59.20 o                         
   8  19   0         67.14         73.38        34.60 o                         
   9  19   0       1390.95       1413.98        41.39 o                         
  10  19   0         89.52         90.58        22.36 o                         
  11  19   0       1953.50       1901.61        65.29 o                         
  12  19   0        653.43        680.79        35.95 o                         
  13  19   0        926.96        985.24        40.68 o                         
  14  19   0       1821.25       1877.53        52.48 o                         
  15  19   0         11.40         43.23        27.52 o                         
  16  19   0        838.38        799.53        41.70 o                         
  17  19   0       2263.91       2272.77        62.82 o                         
  18  19   0        563.65        644.63        54.98 o                         
  19  19   0       2194.52       2050.61        55.13 o                         
  20  19   0        613.91        534.29        38.35 o                         
   0  20   0      41674.27      44057.82       735.57 o                         
   1  20   0         14.47         40.14        23.35 o                         
   2  20   0       3811.77       3765.97        79.09 o                         
   3  20   0         76.80        107.97        29.51 o                         
   4  20   0       1165.82       1105.25        35.63 o                         
   5  20   0        330.96        281.12        25.25 o                         
   6  20   0       3817.67       3952.69        76.06 o                         
   7  20   0         50.21         34.51        27.75 o                         
   8  20   0      14532.82      14487.12       309.24 o                         
   9  20   0          1.40         25.99        20.61 o                         
  10  20   0        875.87        820.23       106.77 o                         
  11  20   0         21.57         60.44        28.87 o                         
  12  20   0         79.27         67.89        23.26 o                         
  13  20   0        298.02        336.80        27.05 o                         
  14  20   0         94.71         89.40        25.72 o                         
  15  20   0         16.61         -3.81        31.47 o                         
  16  20   0       5748.71       5835.81       106.46 o                         
  17  20   0         41.44         39.35        28.23 o                         
  18  20   0       1016.13        923.82        43.38 o                         
  19  20   0         66.72         79.60        41.11 o                         
   1  21   0        195.46        183.99        20.04 o                         
   2  21   0        238.21        277.55        27.48 o                         
   3  21   0        583.03        568.05        31.35 o                         
   4  21   0        600.53        536.40        27.06 o                         
   5  21   0        278.61        288.70        45.48 o                         
   6  21   0       2869.27       3086.82        71.11 o                         
   7  21   0        107.15         51.79        41.00 o                         
   8  21   0        550.28        611.67        40.01 o                         
   9  21   0        181.33        174.28        28.52 o                         
  10  21   0       1055.09       1030.90        53.17 o                         
  11  21   0       1483.70       1391.00        67.18 o                         
  12  21   0       3986.43       4105.02        80.81 o                         
  13  21   0         25.25         29.07        33.04 o                         
  14  21   0       5794.66       5484.62        98.35 o                         
  15  21   0        268.48        261.53        28.14 o                         
  16  21   0         66.65         75.77        32.72 o                         
  17  21   0       3232.82       3168.63       119.08 o                         
  18  21   0        377.07        348.89        40.94 o                         
   0  22   0         32.61          7.82        37.13 o                         
   1  22   0         38.49         43.20        27.87 o                         
   2  22   0         65.10         57.93        33.60 o                         
   3  22   0        394.75        352.75        36.96 o                         
   4  22   0         14.48         43.11        29.43 o                         
   5  22   0         53.18         45.97        30.03 o                         
   6  22   0        101.85         76.67        33.41 o                         
   7  22   0       2010.48       1736.34       296.07 o                         
   8  22   0        101.58        134.18        29.18 o                         
   9  22   0        977.72        939.32        48.51 o                         
  10  22   0          3.26        -24.01        27.54 o                         
  11  22   0         44.85         18.52        35.78 o                         
  12  22   0        328.32        389.17        34.67 o                         
  13  22   0       1585.97       1501.88       137.68 o                         
  14  22   0         49.62         48.88        28.07 o                         
  15  22   0       2141.01       2005.99        72.24 o                         
  16  22   0         22.34          7.64        34.04 o                         
  17  22   0        517.70        448.21        48.17 o                         
   1  23   0        128.26        124.32        26.60 o                         
   2  23   0        252.55        302.79        40.10 o                         
   3  23   0       1046.06       1015.47        38.00 o                         
   4  23   0       8911.58       9331.31       136.27 o                         
   5  23   0        620.96        644.65        34.04 o                         
   6  23   0          3.06         42.53        27.55 o                         
   7  23   0        313.38        354.74        33.99 o                         
   8  23   0       1569.06       1498.65        60.36 o                         
   9  23   0       1543.37       1672.83        44.41 o                         
  10  23   0        664.99        638.66        53.59 o                         
  11  23   0       1726.74       1775.75        98.43 o                         
  12  23   0       5420.39       5568.11       250.43 o                         
  13  23   0         64.15         69.21        40.53 o                         
  14  23   0       2560.25       2487.41       168.07 o                         
  15  23   0          5.40        -15.28        36.99 o                         
  16  23   0        704.62        576.36        53.07 o                         
   0  24   0      21184.73      23470.67      1029.11 o                         
   1  24   0         15.12          7.29        28.35 o                         
   2  24   0       1593.22       1756.08        56.49 o                         
   3  24   0        416.12        450.78        31.47 o                         
   4  24   0        168.31        139.67        32.76 o                         
   5  24   0       1225.96       1158.69        65.46 o                         
   6  24   0        748.27        794.56        54.45 o                         
   7  24   0       1342.63       1351.14        78.85 o                         
   8  24   0       5157.63       5098.12       190.83 o                         
   9  24   0       1214.45       1312.64        53.44 o                         
  10  24   0        426.81        506.33        64.29 o                         
  11  24   0         54.73         39.09        41.81 o                         
  12  24   0        179.77        141.19        37.51 o                         
  13  24   0          4.69         15.90        43.54 o                         
  14  24   0         77.40         23.25        31.47 o                         
   1  25   0       1813.09       1883.41        67.95 o                         
   2  25   0        928.05        900.90        39.17 o                         
   3  25   0         34.35         32.57        30.49 o                         
   4  25   0      13636.54      14127.42       219.42 o                         
   5  25   0         25.86         43.08        29.85 o                         
   6  25   0       6523.48       6668.60       199.90 o                         
   7  25   0       1703.26       1683.84        75.82 o                         
   8  25   0       1926.52       1814.27        74.12 o                         
   9  25   0        132.44        158.81        36.69 o                         
  10  25   0        182.07        162.05        47.81 o                         
  11  25   0        631.87        591.24        44.00 o                         
  12  25   0          0.19         20.40        38.35 o                         
   0  26   0      30526.13      32394.78       624.06 o                         
   1  26   0       3239.71       3124.38        68.46 o                         
   2  26   0       1005.57       1034.28        43.20 o                         
   3  26   0       2404.15       2311.09        98.18 o                         
   4  26   0        263.97        259.63        33.32 o                         
   5  26   0      18718.01      18186.19       686.94 o                         
   6  26   0       3730.66       3653.20       122.95 o                         
   7  26   0         14.30         22.62        32.27 o                         
   8  26   0       1014.48        830.21        80.92 o                         
   9  26   0        506.52        375.81        70.10 o                         
  10  26   0       1094.45       1049.39       138.32 o                         
   1  27   0        500.48        425.93        39.56 o                         
   2  27   0        216.71        196.06        33.89 o                         
   3  27   0        319.11        334.05        56.06 o                         
   4  27   0       9586.97       9027.90       279.17 o                         
   5  27   0         24.89         52.13        34.67 o                         
   6  27   0        863.16        723.66        43.42 o                         
   7  27   0       2716.15       2348.73       207.62 o                         
   2   0   1       3298.71       2744.77        53.36 o                         
   3   0   1      21734.01      18592.48       276.70 o                         
   4   0   1       7292.91       6168.34       169.33 o                         
   6   0   1      57230.15      55321.31      1068.68 o                         
   7   0   1        376.06        239.80        14.41 o                         
   8   0   1          0.63         50.61        16.83 o                         
   9   0   1         90.85        263.92        15.28 o                         
  10   0   1       6948.79       7314.66       113.09 o                         
  11   0   1       9492.61      10324.22       161.21 o                         
  12   0   1       5805.16       6196.91       180.39 o                         
  13   0   1       9932.34      10773.10       208.36 o                         
  14   0   1       2715.50       2924.88        84.78 o                         
  15   0   1      15204.45      14014.82       213.07 o                         
  16   0   1      58062.03      62173.47       758.33 o                         
  17   0   1       1234.44       1153.75        31.36 o                         
  18   0   1      13910.79      14434.32       279.66 o                         
  19   0   1        221.26        236.22        24.49 o                         
  20   0   1         60.71         43.18        20.69 o                         
  21   0   1      25278.40      27052.76       382.44 o                         
  22   0   1        389.11        409.84        37.18 o                         
  23   0   1        260.83        332.79        32.65 o                         
  24   0   1        601.11        538.11        35.67 o                         
  25   0   1      35831.79      39438.78       540.12 o                         
  26   0   1      10495.69      10933.81       174.97 o                         
  27   0   1       1767.69       1665.85        74.93 o                         
  28   0   1        105.90         83.61        36.37 o                         
 -28   1   1       1399.25       1154.86        78.76 o                         
 -27   1   1       2224.76       2306.65        72.03 o                         
 -26   1   1       1011.04       1045.42        43.96 o                         
 -25   1   1       1682.38       1761.78        46.39 o                         
 -24   1   1        304.98        291.36        29.89 o                         
 -23   1   1        154.33        180.83        26.90 o                         
 -22   1   1        852.38        839.37        30.66 o                         
 -21   1   1       2460.12       2483.91        55.23 o                         
 -20   1   1        869.68        881.12        36.65 o                         
 -19   1   1       3308.77       3535.70        70.01 o                         
 -18   1   1       3026.65       3225.26        57.51 o                         
 -17   1   1        980.92       1036.55        36.98 o                         
 -16   1   1      11346.20      11273.34       294.44 o                         
 -15   1   1       1039.08       1034.71        31.16 o                         
 -14   1   1       2066.44       2118.31        42.29 o                         
 -13   1   1        362.26        379.84        19.92 o                         
 -12   1   1       3139.77       3220.40        54.33 o                         
 -11   1   1       1188.24       1360.48        36.81 o                         
 -10   1   1       6191.82       5983.11       135.01 o                         
  -9   1   1       1637.30       1776.85        35.98 o                         
  -8   1   1      13239.36      11491.50       195.41 o                         
  -7   1   1       1744.14       1582.90        53.54 o                         
  -6   1   1        365.11        407.75        17.94 o                         
  -5   1   1       9540.21       8448.91       141.15 o                         
  -4   1   1       1302.34       1145.98        40.71 o                         
  -3   1   1       2202.50       1351.05        61.07 o                         
  -1   1   1      11232.32       9448.69       129.11 o                         
   0   1   1      35460.59      32579.50      1012.17 o                         
   1   1   1      11232.32       9392.33       156.58 o                         
   2   1   1       2350.29       1041.60        92.78 o                         
   3   1   1       2202.50       1359.44        43.00 o                         
   4   1   1       1302.34       1086.52        29.80 o                         
   5   1   1       9540.19       8401.46       159.22 o                         
   6   1   1        365.11        337.26        16.35 o                         
   7   1   1       1744.13       1619.05        31.89 o                         
   8   1   1      13239.36      11871.70       221.17 o                         
   9   1   1       1637.31       1770.76        39.06 o                         
  10   1   1       6191.85       5933.42       117.53 o                         
  11   1   1       1188.27       1287.54        28.42 o                         
  12   1   1       3139.76       3257.23       103.54 o                         
  13   1   1        362.26        385.89        18.35 o                         
  14   1   1       2066.41       2095.80        50.32 o                         
  15   1   1       1039.09       1039.02        29.60 o                         
  16   1   1      11346.22      11691.10       168.75 o                         
  17   1   1        980.91       1060.72        30.18 o                         
  18   1   1       3026.65       3365.34        71.39 o                         
  19   1   1       3308.79       3513.90        80.14 o                         
  20   1   1        869.68        883.78        33.31 o                         
  21   1   1       2460.13       2587.05        61.53 o                         
  22   1   1        852.37        969.44        47.95 o                         
  23   1   1        154.33        184.46        26.99 o                         
  24   1   1        304.98        310.24        30.17 o                         
  25   1   1       1682.39       1687.36        60.71 o                         
  26   1   1       1011.05       1085.08        55.42 o                         
  27   1   1       2224.77       2393.31        73.97 o                         
  28   1   1       1399.25       1381.44        51.64 o                         
 -28   2   1          9.48        -13.13        40.91 o                         
 -27   2   1        982.97        963.43        52.94 o                         
 -26   2   1        220.71        215.92        39.50 o                         
 -25   2   1       2423.69       2618.23        83.74 o                         
 -24   2   1        963.29        923.11        43.76 o                         
 -23   2   1        228.91        237.55        29.85 o                         
 -22   2   1       1203.95       1206.21        39.99 o                         
 -21   2   1        296.28        289.60        38.04 o                         
 -20   2   1       1563.91       1541.46        48.74 o                         
 -19   2   1        196.58        238.15        20.70 o                         
 -18   2   1         94.91         82.08        22.68 o                         
 -17   2   1       2314.70       2368.53        51.22 o                         
 -16   2   1       5835.17       5917.56       133.61 o                         
 -15   2   1        111.70        123.21        16.66 o                         
 -14   2   1        984.60        983.36        29.52 o                         
 -13   2   1       9542.83      10045.67       156.60 o                         
 -12   2   1       9271.85       9624.32       164.44 o                         
 -11   2   1       2097.86       1968.12        41.79 o                         
 -10   2   1        654.39        675.84        54.13 o                         
  -9   2   1       5740.09       5499.69       172.46 o                         
  -8   2   1       6096.33       5738.95       114.45 o                         
  -7   2   1        868.26        925.40        36.90 o                         
  -6   2   1       3867.78       3148.78        55.42 o                         
  -5   2   1       9357.08       9061.23       305.64 o                         
  -4   2   1      30637.12      28862.34       431.56 o                         
  -3   2   1      28701.55      22874.37       441.74 o                         
  -2   2   1       1293.99        718.24        17.27 o                         
  -1   2   1      12313.88       9456.40       131.40 o                         
   0   2   1        797.23        622.00        14.15 o                         
   1   2   1      12313.88       9188.80       199.88 o                         
   2   2   1       1293.99        789.93        24.27 o                         
   3   2   1      28701.54      23417.78       444.62 o                         
   4   2   1      30637.14      29271.28       562.29 o                         
   5   2   1       9357.08       9073.31       410.20 o                         
   6   2   1       3867.77       3213.28       112.66 o                         
   7   2   1        868.25        921.59        26.16 o                         
   8   2   1       6096.35       5693.31       102.09 o                         
   9   2   1       5740.08       5651.89        86.66 o                         
  10   2   1        654.39        693.40        30.87 o                         
  11   2   1       2097.85       1980.84        41.41 o                         
  12   2   1       9271.86       9631.49       208.88 o                         
  13   2   1       9542.79      10145.52       155.20 o                         
  14   2   1        984.60       1061.69        32.84 o                         
  15   2   1        111.69        122.63        22.55 o                         
  16   2   1       5835.18       5848.41       127.99 o                         
  17   2   1       2314.67       2369.05        59.48 o                         
  18   2   1         94.91        116.81        19.00 o                         
  19   2   1        196.58        188.13        32.53 o                         
  20   2   1       1563.91       1549.92        43.11 o                         
  21   2   1        296.29        319.36        41.35 o                         
  22   2   1       1203.95       1221.62        42.23 o                         
  23   2   1        228.92        269.93        25.43 o                         
  24   2   1        963.28        978.55        39.28 o                         
  25   2   1       2423.69       2558.26        58.89 o                         
  26   2   1        220.71        160.48        30.99 o                         
  27   2   1        982.98       1014.31        40.64 o                         
  28   2   1          9.48          0.79        38.30 o                         
 -28   3   1        276.95        220.44        32.06 o                         
 -27   3   1        281.08        359.70        34.55 o                         
 -26   3   1       3402.21       3719.09        83.20 o                         
 -25   3   1       1056.01       1143.44        46.32 o                         
 -24   3   1        343.89        395.62        39.26 o                         
 -23   3   1         74.85         57.47        25.66 o                         
 -22   3   1       2232.46       2230.12        78.05 o                         
 -21   3   1        994.41       1061.40        34.78 o                         
 -20   3   1        832.70        922.72        37.72 o                         
 -19   3   1       4766.93       4808.75        88.30 o                         
 -18   3   1       8473.06       8991.65       134.70 o                         
 -17   3   1      10243.15      11223.36       268.90 o                         
 -16   3   1       6931.50       6946.73       111.03 o                         
 -15   3   1        743.13        756.52        27.47 o                         
 -14   3   1       1735.65       1704.16        50.46 o                         
 -13   3   1       5279.02       5381.00       103.15 o                         
 -12   3   1       1496.20       1526.04        35.78 o                         
 -11   3   1      22744.96      25017.55       579.92 o                         
 -10   3   1       5867.69       5678.82       142.77 o                         
  -9   3   1       3603.74       3537.11        68.25 o                         
  -8   3   1       1639.90       1098.16        46.44 o                         
  -7   3   1      23308.14      21143.17       537.42 o                         
  -6   3   1       3942.06       3512.64        57.56 o                         
  -5   3   1       2758.67       2455.61        65.94 o                         
  -4   3   1        668.53        536.72        16.72 o                         
  -3   3   1       2565.39       2209.79        91.49 o                         
  -2   3   1       3352.75       2086.19        68.10 o                         
  -1   3   1      13326.67      12646.72       227.48 o                         
   0   3   1      10841.01       9844.24       140.95 o                         
   1   3   1      13326.65      12371.73       344.98 o                         
   2   3   1       3352.76       2070.71        37.02 o                         
   3   3   1       2565.39       2339.90        94.92 o                         
   4   3   1        668.53        533.72        15.90 o                         
   5   3   1       2758.66       2291.90        64.42 o                         
   6   3   1       3942.05       3547.87        80.41 o                         
   7   3   1      23308.16      21764.19       389.64 o                         
   8   3   1       1639.88       1064.29        36.23 o                         
   9   3   1       3603.74       3590.14        62.51 o                         
  10   3   1       5867.70       5760.66       131.53 o                         
  11   3   1      22744.92      24607.02       579.41 o                         
  12   3   1       1496.18       1512.68        36.91 o                         
  13   3   1       5279.01       5218.04        94.57 o                         
  14   3   1       1735.65       1651.01        43.78 o                         
  15   3   1        743.13        761.90        28.73 o                         
  16   3   1       6931.49       7124.54       129.24 o                         
  17   3   1      10243.19      11212.91       206.14 o                         
  18   3   1       8473.07       9060.99       152.44 o                         
  19   3   1       4766.96       4983.02        95.85 o                         
  20   3   1        832.71        803.08        55.77 o                         
  21   3   1        994.41       1130.59        44.80 o                         
  22   3   1       2232.46       2296.65        62.38 o                         
  23   3   1         74.85        104.31        31.97 o                         
  24   3   1        343.89        331.64        30.44 o                         
  25   3   1       1056.01       1198.83        52.32 o                         
  26   3   1       3402.19       3774.90        81.01 o                         
  27   3   1        281.08        341.09        44.98 o                         
  28   3   1        276.94        226.70        37.91 o                         
 -28   4   1        259.86        219.53        40.06 o                         
 -27   4   1        181.52        175.98        36.94 o                         
 -26   4   1        461.40        491.83        47.49 o                         
 -25   4   1        638.04        706.54        41.09 o                         
 -24   4   1         63.50         50.48        27.54 o                         
 -23   4   1        400.26        437.58        34.27 o                         
 -22   4   1        123.24        117.33        26.12 o                         
 -21   4   1        986.14        999.91        38.77 o                         
 -20   4   1        187.29        203.36        27.84 o                         
 -19   4   1         63.12         72.52        19.49 o                         
 -18   4   1        385.24        398.17        37.41 o                         
 -17   4   1        240.58        216.86        25.57 o                         
 -16   4   1       5081.26       5163.00        78.90 o                         
 -15   4   1        545.80        478.81        24.51 o                         
 -14   4   1       1128.01       1140.16        37.43 o                         
 -13   4   1         57.78         48.76        19.47 o                         
 -12   4   1       1193.71       1198.92        36.42 o                         
 -11   4   1       1547.27       1456.04        32.58 o                         
 -10   4   1        455.17        442.97        22.35 o                         
  -9   4   1       1618.90       1581.75        46.93 o                         
  -8   4   1        186.44        186.62        17.88 o                         
  -7   4   1        291.59        289.30        14.84 o                         
  -6   4   1         13.44          9.96        13.10 o                         
  -5   4   1       5945.54       5145.91       126.35 o                         
  -4   4   1       1529.10       1110.35        28.46 o                         
  -3   4   1        153.55        127.85        16.46 o                         
  -2   4   1        874.69        570.77        19.43 o                         
  -1   4   1       1582.22       1738.46        45.23 o                         
   0   4   1       8063.11       6482.81       114.25 o                         
   1   4   1       1582.22       1783.32        34.64 o                         
   2   4   1        874.68        597.11        17.79 o                         
   3   4   1        153.55        140.73        14.24 o                         
   4   4   1       1529.09       1107.29        41.61 o                         
   5   4   1       5945.55       5344.69       116.94 o                         
   6   4   1         13.44          6.29        14.45 o                         
   7   4   1        291.59        281.58        15.25 o                         
   8   4   1        186.43        190.26        15.98 o                         
   9   4   1       1618.90       1591.93        46.57 o                         
  10   4   1        455.18        452.82        30.32 o                         
  11   4   1       1547.26       1450.13        30.99 o                         
  12   4   1       1193.72       1316.58        44.08 o                         
  13   4   1         57.78         27.55        16.73 o                         
  14   4   1       1128.00       1199.22        53.88 o                         
  15   4   1        545.81        492.50        32.43 o                         
  16   4   1       5081.23       5186.80       113.69 o                         
  17   4   1        240.58        198.76        21.87 o                         
  18   4   1        385.24        376.70        26.76 o                         
  19   4   1         63.12         88.21        33.39 o                         
  20   4   1        187.29        222.36        28.09 o                         
  21   4   1        986.13        967.21        40.86 o                         
  22   4   1        123.24        150.82        31.74 o                         
  23   4   1        400.25        433.64        32.88 o                         
  24   4   1         63.50         69.52        27.70 o                         
  25   4   1        638.04        709.39        40.95 o                         
  26   4   1        461.40        455.15        41.52 o                         
  27   4   1        181.52        181.73        43.01 o                         
  28   4   1        259.86        221.48        39.52 o                         
 -27   5   1       4236.51       4006.15        74.28 o                         
 -26   5   1      17396.43      18239.03       298.31 o                         
 -25   5   1        257.85        320.74        38.24 o                         
 -24   5   1        307.69        302.19        27.74 o                         
 -23   5   1         82.07         86.34        26.71 o                         
 -22   5   1       2624.36       2634.32        67.79 o                         
 -21   5   1      12654.58      13404.33       233.90 o                         
 -20   5   1       2998.64       3107.34        58.52 o                         
 -19   5   1      13572.15      14433.99       203.93 o                         
 -18   5   1      15808.57      16900.15       236.72 o                         
 -17   5   1       2644.15       2474.57        55.25 o                         
 -16   5   1      77027.42      82416.21      1185.90 o                         
 -15   5   1        677.35        696.14        31.43 o                         
 -14   5   1       3771.15       3839.18        70.10 o                         
 -13   5   1       2630.39       2629.94       122.64 o                         
 -12   5   1      21974.96      22057.48       337.72 o                         
 -11   5   1      10670.47      11135.62       190.00 o                         
 -10   5   1      14388.00      14542.42       246.62 o                         
  -9   5   1       5836.88       6722.74       145.06 o                         
  -7   5   1       1040.15        932.90        26.09 o                         
  -6   5   1       4627.58       4343.01        88.00 o                         
  -5   5   1       1007.55        850.93        30.11 o                         
  -4   5   1       4746.64       3899.71       157.18 o                         
  -3   5   1        957.31        812.42        19.34 o                         
  -2   5   1       1496.32       1104.16        26.60 o                         
   2   5   1       1496.32       1106.45        35.14 o                         
   3   5   1        957.32        814.83        22.20 o                         
   4   5   1       4746.64       3991.67        76.88 o                         
   5   5   1       1007.56        908.83        35.74 o                         
   6   5   1       4627.58       4373.73       102.76 o                         
   7   5   1       1040.16        928.39        28.66 o                         
   9   5   1       5836.85       6894.73       104.28 o                         
  10   5   1      14388.01      14340.36       221.03 o                         
  11   5   1      10670.47      11128.02       262.94 o                         
  12   5   1      21974.99      21130.02       481.69 o                         
  13   5   1       2630.39       2600.35        47.23 o                         
  14   5   1       3771.13       3610.23        84.15 o                         
  15   5   1        677.36        704.65        24.42 o                         
  16   5   1      77027.52      81898.41      1026.97 o                         
  17   5   1       2644.14       2448.39       112.66 o                         
  18   5   1      15808.57      16344.56       326.22 o                         
  19   5   1      13572.18      14519.53       203.45 o                         
  20   5   1       2998.64       3086.32        66.91 o                         
  21   5   1      12654.58      13157.12       224.27 o                         
  22   5   1       2624.37       2640.64        65.02 o                         
  23   5   1         82.07         59.97        26.49 o                         
  24   5   1        307.69        267.33        28.55 o                         
  25   5   1        257.85        306.29        38.80 o                         
  26   5   1      17396.43      18844.28       251.75 o                         
  27   5   1       4236.53       4096.38        80.38 o                         
 -27   6   1        503.48        490.04        40.61 o                         
 -26   6   1       1352.63       1381.00        43.54 o                         
 -25   6   1        166.76        181.31        33.36 o                         
 -24   6   1        525.29        505.87        41.90 o                         
 -23   6   1         69.62         76.57        28.01 o                         
 -22   6   1        199.80        187.79        28.21 o                         
 -21   6   1       2915.09       3072.45        67.04 o                         
 -20   6   1       2297.09       2279.51        50.89 o                         
 -19   6   1        747.23        822.10        30.41 o                         
 -18   6   1        260.53        304.64        21.89 o                         
 -17   6   1       1945.43       1950.88        44.83 o                         
 -16   6   1       5359.42       5465.44       109.19 o                         
 -15   6   1       1074.28        976.95        26.93 o                         
 -14   6   1        269.59        254.41        19.45 o                         
 -13   6   1        644.90        728.88        23.59 o                         
 -12   6   1        942.07        994.53        30.57 o                         
 -11   6   1        346.56        323.68        19.57 o                         
 -10   6   1        489.51        469.31        22.15 o                         
  -9   6   1        751.97        703.60        27.37 o                         
  -8   6   1       1989.91       1787.76        36.52 o                         
  -7   6   1       1169.16       1182.06        56.56 o                         
  -6   6   1        885.31        860.34        26.44 o                         
  -5   6   1       6082.40       5586.76       106.58 o                         
  -4   6   1        987.28        774.05        46.48 o                         
  -3   6   1       2944.75       2637.09        54.12 o                         
  -2   6   1       1915.61       1584.34        34.94 o                         
  -1   6   1      13437.03      11190.25       203.56 o                         
   0   6   1      30574.20      27356.53       531.96 o                         
   1   6   1      13437.00      11364.26       333.15 o                         
   2   6   1       1915.63       1681.06        71.18 o                         
   3   6   1       2944.74       2680.40        64.90 o                         
   4   6   1        987.28        798.29        35.94 o                         
   5   6   1       6082.38       5785.23        97.57 o                         
   6   6   1        885.32        891.78        37.01 o                         
   7   6   1       1169.16       1084.09        34.92 o                         
   8   6   1       1989.94       1829.04        39.27 o                         
   9   6   1        751.97        682.94        24.76 o                         
  10   6   1        489.52        471.05        18.06 o                         
  11   6   1        346.56        339.00        17.97 o                         
  12   6   1        942.07       1004.61        45.39 o                         
  13   6   1        644.91        701.87        33.63 o                         
  14   6   1        269.58        240.25        18.68 o                         
  15   6   1       1074.28       1023.12        37.67 o                         
  16   6   1       5359.45       5577.09        96.11 o                         
  17   6   1       1945.44       1945.73        65.03 o                         
  18   6   1        260.52        301.77        36.80 o                         
  19   6   1        747.23        794.66        36.37 o                         
  20   6   1       2297.07       2210.51        53.48 o                         
  21   6   1       2915.10       3048.15        60.93 o                         
  22   6   1        199.81        171.88        30.82 o                         
  23   6   1         69.62         50.56        36.13 o                         
  24   6   1        525.29        540.97        38.49 o                         
  25   6   1        166.77        230.79        32.65 o                         
  26   6   1       1352.64       1331.60        54.70 o                         
  27   6   1        503.48        442.25        48.93 o                         
 -27   7   1       3098.18       2937.00        60.93 o                         
 -26   7   1       1976.43       2028.23        79.38 o                         
 -25   7   1         83.79        109.21        35.06 o                         
 -24   7   1        586.03        548.42        38.54 o                         
 -23   7   1         48.51         73.81        35.34 o                         
 -22   7   1       1380.15       1419.17        47.06 o                         
 -21   7   1        203.92        224.35        28.82 o                         
 -20   7   1       7766.31       7866.85       132.27 o                         
 -19   7   1        772.41        792.48        33.99 o                         
 -18   7   1        177.81        183.91        26.94 o                         
 -17   7   1       3601.63       3726.37        68.62 o                         
 -16   7   1       4882.36       5046.45        87.58 o                         
 -15   7   1        536.40        502.00        23.46 o                         
 -14   7   1       1226.65       1211.05        32.99 o                         
 -13   7   1       1389.41       1375.85        34.60 o                         
 -12   7   1       9552.13       9401.75       144.92 o                         
 -11   7   1       3322.33       3320.53        77.63 o                         
 -10   7   1        533.50        544.57        21.19 o                         
  -9   7   1      11896.15      11084.31       167.06 o                         
  -8   7   1       1348.67       1185.01        64.71 o                         
  -7   7   1       9645.20       8796.74       231.29 o                         
  -6   7   1        454.56        417.57        17.31 o                         
  -5   7   1         45.48         13.13        17.87 o                         
  -4   7   1       1594.67       1401.64        57.18 o                         
  -3   7   1       1210.49       1061.78        30.35 o                         
  -2   7   1        670.83        645.58        35.74 o                         
  -1   7   1       1511.85       1296.89        38.98 o                         
   0   7   1       8586.30       7814.68       109.99 o                         
   1   7   1       1511.85       1324.60        34.40 o                         
   2   7   1        670.84        692.83        29.62 o                         
   3   7   1       1210.49       1088.10        24.60 o                         
   4   7   1       1594.67       1411.57        38.37 o                         
   5   7   1         45.48         14.29        15.76 o                         
   6   7   1        454.57        416.55        18.22 o                         
   7   7   1       9645.21       8885.13       152.97 o                         
   8   7   1       1348.67       1211.19        32.50 o                         
   9   7   1      11896.13      11212.69       213.97 o                         
  10   7   1        533.51        553.83        19.93 o                         
  11   7   1       3322.27       3266.62        59.87 o                         
  12   7   1       9552.13       9282.90       146.79 o                         
  13   7   1       1389.42       1385.58        35.20 o                         
  14   7   1       1226.65       1240.72        36.82 o                         
  15   7   1        536.39        497.10        43.85 o                         
  16   7   1       4882.35       4982.48        79.81 o                         
  17   7   1       3601.62       3918.46        82.00 o                         
  18   7   1        177.81        182.75        19.89 o                         
  19   7   1        772.40        786.42        29.26 o                         
  20   7   1       7766.29       8185.68       116.41 o                         
  21   7   1        203.92        215.35        26.87 o                         
  22   7   1       1380.14       1374.26        43.09 o                         
  23   7   1         48.51         67.21        27.43 o                         
  24   7   1        586.03        601.50        37.18 o                         
  25   7   1         83.79         64.02        28.39 o                         
  26   7   1       1976.43       2028.65        59.46 o                         
  27   7   1       3098.18       2988.38       110.32 o                         
 -27   8   1       1649.93       1500.93        46.79 o                         
 -26   8   1        277.08        297.77        46.16 o                         
 -25   8   1       6725.13       6683.80       134.21 o                         
 -24   8   1      11891.29      12158.85       219.12 o                         
 -23   8   1        584.68        591.61        41.49 o                         
 -22   8   1       9388.11       9745.60       158.55 o                         
 -21   8   1       2124.28       2110.25        57.49 o                         
 -20   8   1      10782.47      10885.76       176.94 o                         
 -19   8   1       1278.73       1283.32        43.83 o                         
 -18   8   1       7588.33       7763.26       126.20 o                         
 -17   8   1       3662.92       3885.11        81.86 o                         
 -16   8   1       5291.59       5362.71        87.96 o                         
 -15   8   1      13681.08      13705.73       231.74 o                         
 -14   8   1        970.42        968.32        27.61 o                         
 -13   8   1      21741.66      22372.75       297.20 o                         
 -12   8   1      24942.76      26134.87       519.67 o                         
 -11   8   1       1536.70       1523.30        39.15 o                         
 -10   8   1       4438.81       4119.09        74.85 o                         
  -9   8   1       1267.47       1366.23        37.75 o                         
  -8   8   1        164.95        152.14        18.46 o                         
  -7   8   1       8867.99       7797.52       146.81 o                         
  -6   8   1        604.52        913.29        29.53 o                         
  -5   8   1       1785.94       1077.24        25.29 o                         
  -4   8   1      20415.65      14509.03       243.13 o                         
  -3   8   1       6359.95       6277.71       134.94 o                         
  -2   8   1        182.91        208.98        15.82 o                         
  -1   8   1       1466.28       1358.20        35.63 o                         
   0   8   1        542.19        330.18        22.01 o                         
   1   8   1       1466.28       1341.84        34.34 o                         
   2   8   1        182.91        198.78        16.59 o                         
   3   8   1       6359.96       6215.29       112.01 o                         
   4   8   1      20415.70      14604.89       268.21 o                         
   5   8   1       1785.94       1112.28        34.77 o                         
   6   8   1        604.51        938.34        32.42 o                         
   7   8   1       8867.95       7711.47       142.98 o                         
   8   8   1        164.95        137.04        18.85 o                         
   9   8   1       1267.48       1340.99        37.27 o                         
  10   8   1       4438.79       4128.25        69.77 o                         
  11   8   1       1536.72       1505.43        45.34 o                         
  12   8   1      24942.65      25382.31       348.11 o                         
  13   8   1      21741.71      22164.14       424.58 o                         
  14   8   1        970.41        970.60        30.06 o                         
  15   8   1      13681.07      13225.21       204.46 o                         
  16   8   1       5291.59       5555.22       113.63 o                         
  17   8   1       3662.94       3902.94        86.24 o                         
  18   8   1       7588.36       7866.55       137.61 o                         
  19   8   1       1278.74       1264.31        51.16 o                         
  20   8   1      10782.47      10690.26       176.52 o                         
  21   8   1       2124.26       2113.46        50.14 o                         
  22   8   1       9388.12       9716.85       149.17 o                         
  23   8   1        584.68        562.87        34.36 o                         
  24   8   1      11891.30      12110.56       187.49 o                         
  25   8   1       6725.14       6595.26       115.00 o                         
  26   8   1        277.08        276.87        31.38 o                         
  27   8   1       1649.93       1693.48        67.41 o                         
 -26   9   1        496.04        431.44        43.18 o                         
 -25   9   1        354.68        328.45        39.42 o                         
 -24   9   1         76.09        117.65        36.47 o                         
 -23   9   1        286.30        267.71        37.85 o                         
 -22   9   1        118.71        121.56        24.76 o                         
 -21   9   1         44.44         93.72        28.37 o                         
 -20   9   1        241.97        230.36        24.48 o                         
 -19   9   1        243.63        241.38        23.57 o                         
 -18   9   1        477.22        491.82        50.24 o                         
 -17   9   1        623.78        560.75        34.15 o                         
 -16   9   1        752.26        772.78        52.70 o                         
 -15   9   1        442.88        445.11        24.36 o                         
 -14   9   1       1037.70       1100.70        33.84 o                         
 -13   9   1        720.80        737.80        26.79 o                         
 -12   9   1        733.92        793.06        30.18 o                         
 -11   9   1       1448.82       1525.62        36.07 o                         
 -10   9   1        378.13        406.97        40.57 o                         
  -9   9   1       2715.52       2740.73        59.62 o                         
  -8   9   1       3632.23       3656.84        82.52 o                         
  -7   9   1         83.81         91.69        18.39 o                         
  -6   9   1        156.18        141.64        15.95 o                         
  -5   9   1        634.61        485.69        28.00 o                         
  -4   9   1        415.57        382.13        16.19 o                         
  -3   9   1        254.80        280.34        18.73 o                         
  -2   9   1         28.30         26.13        14.54 o                         
  -1   9   1       7968.10       7926.43       178.90 o                         
   0   9   1       6993.36       8160.36       162.95 o                         
   1   9   1       7968.09       8207.00       181.73 o                         
   2   9   1         28.30         28.88        15.26 o                         
   3   9   1        254.80        275.82        16.11 o                         
   4   9   1        415.56        372.94        22.41 o                         
   5   9   1        634.62        544.21        23.01 o                         
   6   9   1        156.18        163.74        19.41 o                         
   7   9   1         83.81         74.16        14.82 o                         
   8   9   1       3632.21       3658.87        94.65 o                         
   9   9   1       2715.54       2751.02        50.31 o                         
  10   9   1        378.13        399.73        28.06 o                         
  11   9   1       1448.80       1530.78        57.73 o                         
  12   9   1        733.92        738.30        29.66 o                         
  13   9   1        720.79        769.91        39.41 o                         
  14   9   1       1037.69       1088.17        32.37 o                         
  15   9   1        442.88        454.09        23.44 o                         
  16   9   1        752.25        758.78        45.30 o                         
  17   9   1        623.77        611.76        30.86 o                         
  18   9   1        477.22        452.21        23.38 o                         
  19   9   1        243.63        242.95        30.35 o                         
  20   9   1        241.98        256.98        27.15 o                         
  21   9   1         44.43         48.11        21.82 o                         
  22   9   1        118.71        130.55        25.27 o                         
  23   9   1        286.31        337.94        34.09 o                         
  24   9   1         76.09         92.01        29.69 o                         
  25   9   1        354.68        388.65        33.77 o                         
  26   9   1        496.03        527.03        44.08 o                         
 -26  10   1       1288.10       1302.93        45.11 o                         
 -25  10   1       7532.53       7576.09       120.24 o                         
 -24  10   1       1529.17       1592.24        51.11 o                         
 -23  10   1        596.23        651.01        41.06 o                         
 -22  10   1        236.96        222.52        33.48 o                         
 -21  10   1       1629.31       1671.30        44.93 o                         
 -20  10   1        505.13        515.85        33.51 o                         
 -19  10   1        434.46        439.54        33.24 o                         
 -18  10   1       3254.66       3271.44        61.31 o                         
 -17  10   1       2254.91       2218.67        58.71 o                         
 -16  10   1       5365.16       5548.98       109.02 o                         
 -15  10   1       5834.84       5919.21       104.70 o                         
 -14  10   1        153.00        171.32        21.46 o                         
 -13  10   1       2246.90       2428.37        51.19 o                         
 -12  10   1       1195.28       1191.11        30.37 o                         
 -11  10   1       1461.38       1524.01        38.80 o                         
 -10  10   1       2057.27       2105.70        52.20 o                         
  -9  10   1       1628.84       1575.73        46.48 o                         
  -8  10   1          3.92         21.07        18.53 o                         
  -7  10   1        125.41        138.82        16.49 o                         
  -6  10   1       1320.52       1201.60        57.28 o                         
  -5  10   1      29586.79      30333.19       410.77 o                         
  -4  10   1        112.56        173.24        16.36 o                         
  -3  10   1      10281.09       9636.11       332.00 o                         
  -2  10   1       5054.56       4561.12       163.65 o                         
  -1  10   1      24698.65      23720.00       515.40 o                         
   0  10   1       6993.76       6411.60       205.74 o                         
   1  10   1      24698.64      24185.89       340.24 o                         
   2  10   1       5054.55       4585.83       184.69 o                         
   3  10   1      10281.11       9870.07       170.97 o                         
   4  10   1        112.57        165.26        16.58 o                         
   5  10   1      29586.77      30511.43       475.78 o                         
   6  10   1       1320.51       1236.05        35.45 o                         
   7  10   1        125.42        129.85        21.77 o                         
   8  10   1          3.92         23.16        19.85 o                         
   9  10   1       1628.84       1581.98        40.49 o                         
  10  10   1       2057.27       2027.48        43.85 o                         
  11  10   1       1461.37       1539.78        41.63 o                         
  12  10   1       1195.29       1180.77        35.21 o                         
  13  10   1       2246.89       2513.04        52.82 o                         
  14  10   1        153.00        168.63        20.97 o                         
  15  10   1       5834.82       5863.91       112.98 o                         
  16  10   1       5365.18       5511.42        88.56 o                         
  17  10   1       2254.91       2268.14        57.94 o                         
  18  10   1       3254.65       3311.74        87.25 o                         
  19  10   1        434.46        426.86        27.09 o                         
  20  10   1        505.14        530.51        30.41 o                         
  21  10   1       1629.31       1707.02        69.65 o                         
  22  10   1        236.96        218.33        28.42 o                         
  23  10   1        596.22        630.05        42.82 o                         
  24  10   1       1529.17       1684.41        54.69 o                         
  25  10   1       7532.54       7601.15       170.00 o                         
  26  10   1       1288.11       1236.10        58.18 o                         
 -26  11   1       3366.21       3040.71       132.19 o                         
 -25  11   1       1359.54       1373.19        47.63 o                         
 -24  11   1        835.54        893.62        45.03 o                         
 -23  11   1        238.73        292.89        34.01 o                         
 -22  11   1         52.31         35.59        30.51 o                         
 -21  11   1        299.25        290.95        32.77 o                         
 -20  11   1        398.05        410.59        28.77 o                         
 -19  11   1        731.93        722.74        34.93 o                         
 -18  11   1        223.43        235.23        24.19 o                         
 -17  11   1        472.65        488.59        28.22 o                         
 -16  11   1       2888.16       2997.11        59.43 o                         
 -15  11   1       2552.95       2664.96        78.82 o                         
 -14  11   1        460.55        502.46        31.24 o                         
 -13  11   1       3531.96       3554.62        65.97 o                         
 -12  11   1        646.62        643.83        33.51 o                         
 -11  11   1        557.60        622.13        25.32 o                         
 -10  11   1        146.22        203.19        22.67 o                         
  -9  11   1       1147.94       1232.93        41.52 o                         
  -8  11   1        917.43        892.78        36.93 o                         
  -7  11   1        476.06        408.45        21.09 o                         
  -6  11   1       4944.72       4727.66        86.79 o                         
  -5  11   1       1613.26       1444.36        36.78 o                         
  -4  11   1       4674.99       4577.62        81.58 o                         
  -3  11   1       1787.26       1728.45        35.87 o                         
  -2  11   1        604.18        559.85        21.15 o                         
  -1  11   1        509.90        613.00        32.39 o                         
   0  11   1       9004.21       9790.17       155.93 o                         
   1  11   1        509.90        610.25        30.11 o                         
   2  11   1        604.18        580.09        22.30 o                         
   3  11   1       1787.26       1692.95        43.59 o                         
   4  11   1       4675.00       4669.33       107.71 o                         
   5  11   1       1613.23       1481.00        30.84 o                         
   6  11   1       4944.75       4840.33       104.27 o                         
   7  11   1        476.06        463.56        21.84 o                         
   8  11   1        917.44        905.35        37.99 o                         
   9  11   1       1147.96       1285.56        45.54 o                         
  10  11   1        146.22        145.72        25.59 o                         
  11  11   1        557.60        597.36        35.74 o                         
  12  11   1        646.61        668.76        31.25 o                         
  13  11   1       3531.93       3565.00        66.20 o                         
  14  11   1        460.54        485.18        28.29 o                         
  15  11   1       2552.96       2633.86        63.23 o                         
  16  11   1       2888.17       2883.32        60.59 o                         
  17  11   1        472.67        537.53        31.60 o                         
  18  11   1        223.43        238.49        29.68 o                         
  19  11   1        731.93        752.18        33.05 o                         
  20  11   1        398.05        397.41        29.42 o                         
  21  11   1        299.25        272.57        32.33 o                         
  22  11   1         52.31         35.31        34.87 o                         
  23  11   1        238.74        298.45        42.95 o                         
  24  11   1        835.55        878.13        51.84 o                         
  25  11   1       1359.53       1298.66        62.38 o                         
  26  11   1       3366.20       3143.85        83.11 o                         
 -25  12   1         18.00         47.17        33.01 o                         
 -24  12   1       6898.72       6845.21       163.64 o                         
 -23  12   1        205.23        217.43        41.87 o                         
 -22  12   1       5984.13       6364.58       118.26 o                         
 -21  12   1        336.53        304.52        31.16 o                         
 -20  12   1       5812.00       5848.32       108.92 o                         
 -19  12   1        854.55        892.48        37.45 o                         
 -18  12   1       1567.89       1584.66        46.42 o                         
 -17  12   1       4756.14       4795.06        91.73 o                         
 -16  12   1       6991.43       7126.87       129.56 o                         
 -15  12   1        610.67        624.40        33.37 o                         
 -14  12   1       5367.15       5627.55       138.73 o                         
 -13  12   1      28195.34      28586.95       405.72 o                         
 -12  12   1      26092.22      26963.24       385.35 o                         
 -11  12   1       4368.56       4485.74        89.57 o                         
 -10  12   1       2929.88       2784.74        72.63 o                         
  -9  12   1       1299.25       1200.75        69.65 o                         
  -8  12   1       5764.71       5837.48       179.83 o                         
  -7  12   1      14369.95      14454.21       207.08 o                         
  -6  12   1       2079.59       1999.55        43.66 o                         
  -5  12   1       1075.09        928.34        32.66 o                         
  -4  12   1      76469.89      82382.38      1200.10 o                         
  -3  12   1       6313.55       6728.43       104.94 o                         
  -2  12   1        152.44        135.68        19.12 o                         
  -1  12   1       2155.45       2135.57        71.41 o                         
   0  12   1        386.49        554.72        27.17 o                         
   1  12   1       2155.46       2230.66        80.14 o                         
   2  12   1        152.45        161.85        16.93 o                         
   3  12   1       6313.55       6653.60       116.41 o                         
   4  12   1      76469.81      81633.49      1181.14 o                         
   5  12   1       1075.09        932.12        24.28 o                         
   6  12   1       2079.60       2014.36        46.33 o                         
   7  12   1      14370.00      14352.18       270.93 o                         
   8  12   1       5764.70       5873.95        97.51 o                         
   9  12   1       1299.25       1232.70        54.75 o                         
  10  12   1       2929.91       2816.79        68.64 o                         
  11  12   1       4368.58       4596.02       120.30 o                         
  12  12   1      26092.16      26687.63       414.96 o                         
  13  12   1      28195.36      29253.32       414.43 o                         
  14  12   1       5367.13       5521.36        97.17 o                         
  15  12   1        610.67        581.05        34.37 o                         
  16  12   1       6991.43       7175.36       129.80 o                         
  17  12   1       4756.12       4780.29       115.12 o                         
  18  12   1       1567.89       1632.07        45.96 o                         
  19  12   1        854.55        919.82        36.72 o                         
  20  12   1       5811.98       5952.48        93.07 o                         
  21  12   1        336.54        360.44        39.83 o                         
  22  12   1       5984.15       6261.66       139.73 o                         
  23  12   1        205.24        271.81        50.53 o                         
  24  12   1       6898.72       6795.67       144.28 o                         
  25  12   1         18.00         27.30        33.86 o                         
 -25  13   1       1193.35       1169.05       120.19 o                         
 -24  13   1       2020.55       1979.28        61.24 o                         
 -23  13   1        287.56        263.03        36.25 o                         
 -22  13   1       5569.21       5745.55       135.97 o                         
 -21  13   1        699.95        716.68        42.95 o                         
 -20  13   1       7428.18       7276.12       119.87 o                         
 -19  13   1       8645.71       9079.04       137.84 o                         
 -18  13   1       7207.42       7653.21       127.99 o                         
 -17  13   1      21017.26      21560.57       308.91 o                         
 -16  13   1       2629.61       2675.66        65.90 o                         
 -15  13   1       1074.27       1113.11        37.98 o                         
 -14  13   1       6419.53       6402.16       135.77 o                         
 -13  13   1      11322.02      11416.22       176.35 o                         
 -12  13   1       3736.87       3727.31        71.78 o                         
 -11  13   1      31790.43      32521.17       954.06 o                         
 -10  13   1       1684.68       1689.65        60.56 o                         
  -9  13   1      31307.41      32132.86       769.40 o                         
  -8  13   1        824.45        822.85        26.84 o                         
  -7  13   1      35438.52      36681.19       525.75 o                         
  -6  13   1       9877.26       9478.70       225.44 o                         
  -5  13   1       4085.28       4082.53        77.00 o                         
  -4  13   1       1954.57       1965.15        49.21 o                         
  -3  13   1       9824.83       9746.93       192.17 o                         
  -2  13   1        664.53        759.54        31.60 o                         
  -1  13   1      11073.04      11408.50       366.41 o                         
   0  13   1       1555.51       1743.86        39.27 o                         
   1  13   1      11073.02      11797.45       224.95 o                         
   2  13   1        664.51        701.54        45.13 o                         
   3  13   1       9824.85       9322.16       149.07 o                         
   4  13   1       1954.57       1866.31        52.41 o                         
   5  13   1       4085.29       4138.44        73.70 o                         
   6  13   1       9877.22       9911.83       201.73 o                         
   7  13   1      35438.61      36309.82       509.80 o                         
   8  13   1        824.44        838.38        29.64 o                         
   9  13   1      31307.40      31439.28       642.46 o                         
  10  13   1       1684.72       1771.78        42.39 o                         
  11  13   1      31790.31      33162.96       567.53 o                         
  12  13   1       3736.87       3730.09        89.97 o                         
  13  13   1      11322.01      11305.69       180.73 o                         
  14  13   1       6419.55       6369.42       108.80 o                         
  15  13   1       1074.26       1217.61        47.28 o                         
  16  13   1       2629.62       2631.99        60.96 o                         
  17  13   1      21017.25      21975.99       343.90 o                         
  18  13   1       7207.41       7451.57       119.60 o                         
  19  13   1       8645.74       9200.65       160.80 o                         
  20  13   1       7428.24       7538.83       119.02 o                         
  21  13   1        699.94        695.27        41.24 o                         
  22  13   1       5569.25       5823.86        97.04 o                         
  23  13   1        287.56        272.86        33.95 o                         
  24  13   1       2020.53       1937.25        68.61 o                         
  25  13   1       1193.34       1125.34        55.19 o                         
 -24  14   1        638.75        630.81        42.23 o                         
 -23  14   1        163.57        184.46        29.65 o                         
 -22  14   1         57.34         71.03        31.72 o                         
 -21  14   1       3266.12       3357.91        80.14 o                         
 -20  14   1        285.58        239.13        24.35 o                         
 -19  14   1        365.84        339.40        32.44 o                         
 -18  14   1        834.80        881.67        50.44 o                         
 -17  14   1          1.94         -8.85        24.25 o                         
 -16  14   1        496.40        494.22        26.01 o                         
 -15  14   1       1030.95       1077.96        34.91 o                         
 -14  14   1        536.49        533.80        29.25 o                         
 -13  14   1         25.09         22.53        20.53 o                         
 -12  14   1       2351.70       2421.39        56.89 o                         
 -11  14   1       2292.98       2349.38        79.38 o                         
 -10  14   1       3002.97       2917.37        78.81 o                         
  -9  14   1       1540.97       1528.05        53.03 o                         
  -8  14   1       2436.50       2410.54        54.46 o                         
  -7  14   1        449.82        423.62        34.16 o                         
  -6  14   1        452.84        487.38        39.65 o                         
  -5  14   1       8092.95       7510.08       111.03 o                         
  -4  14   1        860.47        893.07        34.73 o                         
  -3  14   1       1428.75       1396.95        34.55 o                         
  -2  14   1       2108.09       2108.91        51.39 o                         
  -1  14   1       4020.73       3839.68        72.24 o                         
   0  14   1      18205.02      18426.72       267.57 o                         
   1  14   1       4020.75       3848.54        93.75 o                         
   2  14   1       2108.08       2100.45        48.55 o                         
   3  14   1       1428.74       1430.04        36.40 o                         
   4  14   1        860.47        882.20        32.22 o                         
   5  14   1       8092.96       7494.66       116.01 o                         
   6  14   1        452.84        506.42        24.96 o                         
   7  14   1        449.82        400.99        23.45 o                         
   8  14   1       2436.49       2421.20        50.22 o                         
   9  14   1       1540.99       1526.08        40.31 o                         
  10  14   1       3002.99       2988.92        63.08 o                         
  11  14   1       2292.98       2372.35        51.47 o                         
  12  14   1       2351.70       2397.03        54.80 o                         
  13  14   1         25.09         47.87        26.81 o                         
  14  14   1        536.49        545.03        28.09 o                         
  15  14   1       1030.98       1053.76        33.61 o                         
  16  14   1        496.39        549.74        30.60 o                         
  17  14   1          1.94         38.64        26.73 o                         
  18  14   1        834.81        884.89        39.34 o                         
  19  14   1        365.83        359.85        27.06 o                         
  20  14   1        285.59        258.34        28.82 o                         
  21  14   1       3266.13       3182.52        79.53 o                         
  22  14   1         57.33         93.07        29.03 o                         
  23  14   1        163.57        127.23        36.79 o                         
  24  14   1        638.74        595.13        48.98 o                         
 -23  15   1        199.22        162.04        40.72 o                         
 -22  15   1        352.77        256.79        40.07 o                         
 -21  15   1       1348.43       1375.47        59.11 o                         
 -20  15   1        671.84        647.16        35.07 o                         
 -19  15   1       2253.33       2185.89        54.39 o                         
 -18  15   1       5082.53       5260.24        89.43 o                         
 -17  15   1         53.34         34.71        22.61 o                         
 -16  15   1        124.48        178.61        24.27 o                         
 -15  15   1        412.86        408.50        28.04 o                         
 -14  15   1        380.42        368.22        28.75 o                         
 -13  15   1       1883.98       1870.67        50.19 o                         
 -12  15   1        606.80        639.08        68.63 o                         
 -11  15   1          5.17        -11.31        21.94 o                         
 -10  15   1       1150.90       1127.86        49.44 o                         
  -9  15   1        126.69        183.39        25.39 o                         
  -8  15   1      36787.34      37199.20       516.88 o                         
  -7  15   1       1444.19       1402.11        46.77 o                         
  -6  15   1         54.68         48.17        16.76 o                         
  -5  15   1       1823.69       1865.40        39.14 o                         
  -4  15   1        685.87        648.99        28.11 o                         
  -3  15   1       1127.89       1156.84        40.57 o                         
  -2  15   1       3896.73       3797.59        90.62 o                         
  -1  15   1       5339.54       4836.06        83.22 o                         
   0  15   1       3178.72       2481.07        53.50 o                         
   1  15   1       5339.56       4833.94       112.26 o                         
   2  15   1       3896.72       3790.58       153.90 o                         
   3  15   1       1127.89       1180.60        32.12 o                         
   4  15   1        685.86        622.02        25.09 o                         
   5  15   1       1823.69       1831.86        49.47 o                         
   6  15   1         54.68         53.78        21.03 o                         
   7  15   1       1444.21       1388.09        52.99 o                         
   8  15   1      36787.26      37322.87       519.29 o                         
   9  15   1        126.69        125.94        22.80 o                         
  10  15   1       1150.90       1101.89        46.16 o                         
  11  15   1          5.17         -5.51        20.34 o                         
  12  15   1        606.81        668.43        31.16 o                         
  13  15   1       1883.99       1942.06        61.10 o                         
  14  15   1        380.42        351.93        25.76 o                         
  15  15   1        412.85        401.41        25.86 o                         
  16  15   1        124.49        142.54        31.53 o                         
  17  15   1         53.34         25.53        32.83 o                         
  18  15   1       5082.54       5035.47        87.57 o                         
  19  15   1       2253.33       2123.97        57.98 o                         
  20  15   1        671.84        643.93        38.74 o                         
  21  15   1       1348.43       1323.93        51.49 o                         
  22  15   1        352.77        295.39        35.86 o                         
  23  15   1        199.22        187.99        37.38 o                         
 -23  16   1       1075.86        946.19        54.33 o                         
 -22  16   1       2030.97       1924.88        55.12 o                         
 -21  16   1        633.91        631.91        33.98 o                         
 -20  16   1       1558.83       1596.13        61.17 o                         
 -19  16   1        494.70        502.77        46.88 o                         
 -18  16   1       1014.92       1071.00        44.63 o                         
 -17  16   1       4405.72       4431.65       120.19 o                         
 -16  16   1        372.65        376.35        32.38 o                         
 -15  16   1         57.67         -8.74        34.70 o                         
 -14  16   1       2094.89       2133.24        54.05 o                         
 -13  16   1       1209.94       1177.29        41.86 o                         
 -12  16   1       2090.92       2103.37        53.00 o                         
 -11  16   1       2746.21       2673.84        66.09 o                         
 -10  16   1      13967.16      14221.89       234.21 o                         
  -9  16   1       3551.72       3481.23        89.86 o                         
  -8  16   1       1875.36       1806.90        54.02 o                         
  -7  16   1       4841.56       4665.29       127.24 o                         
  -6  16   1       5463.88       5441.09       156.23 o                         
  -5  16   1      20724.15      20992.27       304.71 o                         
  -4  16   1      11514.07      11217.80       224.32 o                         
  -3  16   1       1613.65       1621.85       116.84 o                         
  -2  16   1       5843.45       5832.92       127.67 o                         
  -1  16   1      23943.56      23721.40       337.70 o                         
   0  16   1      67380.03      70690.71       874.41 o                         
   1  16   1      23943.66      23595.51       463.48 o                         
   2  16   1       5843.46       5789.00        91.87 o                         
   3  16   1       1613.64       1714.85        84.45 o                         
   4  16   1      11514.12      11539.16       199.54 o                         
   5  16   1      20724.20      20526.47       951.48 o                         
   6  16   1       5463.88       5540.32       117.41 o                         
   7  16   1       4841.58       4864.83        90.13 o                         
   8  16   1       1875.35       1774.83        58.81 o                         
   9  16   1       3551.71       3531.41        72.48 o                         
  10  16   1      13967.21      14005.62       469.61 o                         
  11  16   1       2746.20       2640.89        87.10 o                         
  12  16   1       2090.90       2060.51        74.36 o                         
  13  16   1       1209.95       1207.16        37.65 o                         
  14  16   1       2094.91       2139.86        55.60 o                         
  15  16   1         57.67         52.26        21.98 o                         
  16  16   1        372.65        380.37        33.56 o                         
  17  16   1       4405.70       4552.60        77.96 o                         
  18  16   1       1014.92       1070.27        45.72 o                         
  19  16   1        494.69        456.00        41.61 o                         
  20  16   1       1558.82       1785.65        59.68 o                         
  21  16   1        633.91        569.43        44.16 o                         
  22  16   1       2030.95       1967.08       104.15 o                         
  23  16   1       1075.85        943.70        39.77 o                         
 -22  17   1       1001.77        851.67        45.87 o                         
 -21  17   1         25.74         62.89        43.86 o                         
 -20  17   1       1676.01       1652.30        49.01 o                         
 -19  17   1          5.74          1.90        27.67 o                         
 -18  17   1        227.88        259.25        44.11 o                         
 -17  17   1        271.03        303.09        27.67 o                         
 -16  17   1        939.83       1026.03        37.92 o                         
 -15  17   1         62.22         97.40        39.83 o                         
 -14  17   1       2028.82       2067.22        51.27 o                         
 -13  17   1       1058.70       1089.44       186.63 o                         
 -12  17   1       4592.24       4599.80       117.21 o                         
 -11  17   1       2997.44       3184.04       119.97 o                         
 -10  17   1        276.73        329.87        33.26 o                         
  -9  17   1        487.97        577.05        28.25 o                         
  -8  17   1        702.05        720.23        31.01 o                         
  -7  17   1       2326.07       2548.75        73.73 o                         
  -6  17   1       1103.97       1084.25        36.79 o                         
  -5  17   1        662.84        688.40        27.06 o                         
  -4  17   1       1193.20       1257.22        65.88 o                         
  -3  17   1         82.21         85.33        31.64 o                         
  -2  17   1        785.48        754.18        38.61 o                         
  -1  17   1       3242.82       3391.01        86.68 o                         
   0  17   1         49.53         53.80        26.06 o                         
   1  17   1       3242.82       3297.77        76.53 o                         
   2  17   1        785.48        800.50        45.41 o                         
   3  17   1         82.21         90.36        23.59 o                         
   4  17   1       1193.20       1244.75        38.22 o                         
   5  17   1        662.83        649.83        77.11 o                         
   6  17   1       1103.96       1144.34        33.84 o                         
   7  17   1       2326.07       2474.45        79.44 o                         
   8  17   1        702.04        715.07        30.40 o                         
   9  17   1        487.96        527.92        27.13 o                         
  10  17   1        276.74        275.62        26.84 o                         
  11  17   1       2997.44       3132.71        63.67 o                         
  12  17   1       4592.26       4631.65        91.99 o                         
  13  17   1       1058.70       1138.12        45.33 o                         
  14  17   1       2028.81       2013.73        82.76 o                         
  15  17   1         62.22         57.89        25.94 o                         
  16  17   1        939.82       1006.18        45.88 o                         
  17  17   1        271.03        295.15        27.98 o                         
  18  17   1        227.88        243.56        33.27 o                         
  19  17   1          5.74        -29.07        29.07 o                         
  20  17   1       1676.01       1590.83        91.90 o                         
  21  17   1         25.74         24.52        35.18 o                         
  22  17   1       1001.77        877.52        69.57 o                         
 -21  18   1        466.33        415.38        40.92 o                         
 -20  18   1       5703.10       5448.00       115.50 o                         
 -19  18   1        179.50        169.02        34.57 o                         
 -18  18   1       1758.96       1768.89        52.43 o                         
 -17  18   1       2965.52       2888.50        84.23 o                         
 -16  18   1       4162.48       4333.32        88.52 o                         
 -15  18   1       1592.97       1654.15        44.20 o                         
 -14  18   1       1628.14       1688.28        58.19 o                         
 -13  18   1       4810.33       4987.49        95.12 o                         
 -12  18   1      14367.75      15527.20       237.12 o                         
 -11  18   1       1129.63       1159.70        39.70 o                         
 -10  18   1       2706.32       2680.22        53.00 o                         
  -9  18   1       1562.27       1557.45        49.15 o                         
  -8  18   1       1703.52       1642.56        45.21 o                         
  -7  18   1       2741.29       2707.19        60.94 o                         
  -6  18   1       1939.35       2018.33        42.59 o                         
  -5  18   1       3028.28       3147.85        84.01 o                         
  -4  18   1      33452.88      35799.30       477.65 o                         
  -3  18   1       1049.82       1104.66        33.62 o                         
  -2  18   1       1917.37       1979.40        55.47 o                         
  -1  18   1       6851.02       6933.91       136.18 o                         
   0  18   1      11450.59      11461.27       199.46 o                         
   1  18   1       6851.00       7131.80       122.62 o                         
   2  18   1       1917.36       1862.43        70.32 o                         
   3  18   1       1049.82       1101.57        40.23 o                         
   4  18   1      33452.88      34795.21       557.40 o                         
   5  18   1       3028.27       3183.04        85.17 o                         
   6  18   1       1939.35       2058.55        83.63 o                         
   7  18   1       2741.31       2769.58       176.06 o                         
   8  18   1       1703.51       1678.67        41.03 o                         
   9  18   1       1562.28       1677.71        46.62 o                         
  10  18   1       2706.29       2686.92        83.59 o                         
  11  18   1       1129.63       1209.29        44.55 o                         
  12  18   1      14367.73      15123.18       246.45 o                         
  13  18   1       4810.35       4985.52       102.18 o                         
  14  18   1       1628.14       1623.75        51.38 o                         
  15  18   1       1592.98       1646.88        71.13 o                         
  16  18   1       4162.47       4342.37        93.37 o                         
  17  18   1       2965.53       2797.76        67.64 o                         
  18  18   1       1758.96       1686.70        54.88 o                         
  19  18   1        179.50        152.15        33.86 o                         
  20  18   1       5703.13       5597.51       161.07 o                         
  21  18   1        466.33        437.49        37.10 o                         
 -20  19   1        995.53        969.41        49.44 o                         
 -19  19   1       2452.01       2495.67        75.09 o                         
 -18  19   1       3001.30       2839.32        88.60 o                         
 -17  19   1        324.64        319.25        32.63 o                         
 -16  19   1       2076.06       2098.44        49.86 o                         
 -15  19   1       1581.58       1551.58        49.89 o                         
 -14  19   1       3084.00       2760.87       219.23 o                         
 -13  19   1       4214.99       4299.84        91.43 o                         
 -12  19   1       3446.73       3497.57        89.71 o                         
 -11  19   1        352.93        341.86        28.90 o                         
 -10  19   1        242.97        285.83        28.73 o                         
  -9  19   1        722.19        704.11        30.15 o                         
  -8  19   1      15360.35      15109.34       358.97 o                         
  -7  19   1       1041.74       1042.32        33.28 o                         
  -6  19   1       2747.33       2694.01        65.34 o                         
  -5  19   1       1555.29       1451.75        44.79 o                         
  -4  19   1        219.69        212.95        34.61 o                         
  -3  19   1       2792.07       2859.09        66.88 o                         
  -2  19   1        386.71        347.05        85.36 o                         
  -1  19   1       1088.61       1132.02        49.73 o                         
   0  19   1       4845.71       4882.64       119.14 o                         
   1  19   1       1088.62       1129.27        33.97 o                         
   2  19   1        386.71        409.43        28.04 o                         
   3  19   1       2792.07       2830.58        57.93 o                         
   4  19   1        219.69        180.17        31.53 o                         
   5  19   1       1555.29       1501.07        75.91 o                         
   6  19   1       2747.32       2454.74       451.94 o                         
   7  19   1       1041.75       1055.87        35.89 o                         
   8  19   1      15360.33      15504.38       316.69 o                         
   9  19   1        722.19        701.91        29.26 o                         
  10  19   1        242.97        277.71        34.13 o                         
  11  19   1        352.94        378.36        26.71 o                         
  12  19   1       3446.73       3653.34        83.46 o                         
  13  19   1       4214.98       4194.29        80.45 o                         
  14  19   1       3084.03       3085.50        82.90 o                         
  15  19   1       1581.57       1579.61        51.97 o                         
  16  19   1       2076.06       2068.62        54.76 o                         
  17  19   1        324.63        367.96        36.58 o                         
  18  19   1       3001.29       3105.86        70.41 o                         
  19  19   1       2452.02       2263.22        66.67 o                         
  20  19   1        995.54        935.82        59.31 o                         
 -19  20   1        105.37        100.66        33.77 o                         
 -18  20   1        752.61        789.18        42.52 o                         
 -17  20   1        214.63        202.16        33.69 o                         
 -16  20   1       3253.38       3123.83       145.76 o                         
 -15  20   1       1828.67       1798.36        51.43 o                         
 -14  20   1         24.98        -18.46        29.30 o                         
 -13  20   1        518.17        541.78        31.72 o                         
 -12  20   1       1607.99       1646.21        59.34 o                         
 -11  20   1         10.43          7.35        23.36 o                         
 -10  20   1         78.57         73.02        25.07 o                         
  -9  20   1        358.13        362.86        33.87 o                         
  -8  20   1       3676.47       3699.44        70.11 o                         
  -7  20   1       1123.34       1118.61        39.76 o                         
  -6  20   1        221.42        216.29        27.88 o                         
  -5  20   1      14307.61      14683.38       236.56 o                         
  -4  20   1       1926.06       1884.44        69.58 o                         
  -3  20   1        619.47        584.11        33.72 o                         
  -2  20   1        149.74        170.40        24.32 o                         
  -1  20   1       1204.33       1229.64        54.63 o                         
   0  20   1        376.11        366.96        35.08 o                         
   1  20   1       1204.34       1225.30        38.08 o                         
   2  20   1        149.74        136.79        25.64 o                         
   3  20   1        619.47        589.50        34.07 o                         
   4  20   1       1926.05       1903.99        67.65 o                         
   5  20   1      14307.58      14600.78       213.44 o                         
   6  20   1        221.43        186.14        34.97 o                         
   7  20   1       1123.33       1189.23        34.98 o                         
   8  20   1       3676.45       3721.74        65.32 o                         
   9  20   1        358.13        376.34        28.60 o                         
  10  20   1         78.57         39.71        21.19 o                         
  11  20   1         10.43         39.59        23.02 o                         
  12  20   1       1607.99       1599.23        45.19 o                         
  13  20   1        518.16        554.07        37.07 o                         
  14  20   1         24.97         39.89        29.66 o                         
  15  20   1       1828.68       1748.70        68.98 o                         
  16  20   1       3253.38       3233.10        72.25 o                         
  17  20   1        214.64        187.90        38.51 o                         
  18  20   1        752.61        703.90        40.01 o                         
  19  20   1        105.37        105.76        33.88 o                         
 -18  21   1       1794.59       1623.19       119.62 o                         
 -17  21   1        794.93        733.45        40.13 o                         
 -16  21   1       1296.10       1243.08       112.63 o                         
 -15  21   1       1319.87       1283.49        64.02 o                         
 -14  21   1       2057.63       2078.06        68.34 o                         
 -13  21   1       6560.62       6645.86       113.26 o                         
 -12  21   1       1281.47       1240.62        61.71 o                         
 -11  21   1        709.68        717.82        40.23 o                         
 -10  21   1        493.62        473.81        27.77 o                         
  -9  21   1       1853.10       1775.18        56.90 o                         
  -8  21   1       7351.72       7180.38       154.70 o                         
  -7  21   1       3571.89       3625.31        77.02 o                         
  -6  21   1       4711.36       4853.68        90.73 o                         
  -5  21   1       3688.20       3719.10        83.99 o                         
  -4  21   1        821.67        824.96        32.02 o                         
  -3  21   1       2413.45       2120.36       344.64 o                         
  -2  21   1        522.56        540.24        31.13 o                         
  -1  21   1       2137.81       2298.78        61.57 o                         
   0  21   1       3266.53       3582.42        81.38 o                         
   1  21   1       2137.82       2242.47        55.03 o                         
   2  21   1        522.56        545.87        32.04 o                         
   3  21   1       2413.45       2366.79        62.12 o                         
   4  21   1        821.67        822.52        33.91 o                         
   5  21   1       3688.20       3935.08       110.56 o                         
   6  21   1       4711.36       4602.86       121.21 o                         
   7  21   1       3571.89       3202.86       341.18 o                         
   8  21   1       7351.72       7246.35       109.92 o                         
   9  21   1       1853.09       1792.13        49.79 o                         
  10  21   1        493.62        542.50        30.83 o                         
  11  21   1        709.67        638.91        54.92 o                         
  12  21   1       1281.48       1319.65        56.62 o                         
  13  21   1       6560.63       6653.50       129.39 o                         
  14  21   1       2057.63       2039.29       104.12 o                         
  15  21   1       1319.89       1236.50        49.01 o                         
  16  21   1       1296.13       1202.38        54.86 o                         
  17  21   1        794.93        780.89        76.54 o                         
  18  21   1       1794.58       1715.19        69.53 o                         
 -17  22   1         10.62         19.67        34.09 o                         
 -16  22   1         79.07         56.39        31.07 o                         
 -15  22   1         39.04          1.88        28.40 o                         
 -14  22   1        593.62        531.71        39.54 o                         
 -13  22   1        561.88        668.82        95.61 o                         
 -12  22   1       1454.24       1423.57        45.74 o                         
 -11  22   1        119.36        119.30        27.87 o                         
 -10  22   1        266.77        244.99        28.55 o                         
  -9  22   1         13.32         26.20        25.22 o                         
  -8  22   1       1290.66       1257.78        44.24 o                         
  -7  22   1        256.32        236.41        31.52 o                         
  -6  22   1        432.86        452.30        27.69 o                         
  -5  22   1        424.23        405.99        41.54 o                         
  -4  22   1          1.38         13.56        26.20 o                         
  -3  22   1        771.80        801.31        38.30 o                         
  -2  22   1        214.54        234.55        25.07 o                         
  -1  22   1         21.81         21.30        25.59 o                         
   0  22   1        622.44        631.63        30.10 o                         
   1  22   1         21.81         28.57        24.58 o                         
   2  22   1        214.54        243.68        25.99 o                         
   3  22   1        771.80        743.68        35.61 o                         
   4  22   1          1.38         36.32        20.80 o                         
   5  22   1        424.23        474.70        46.85 o                         
   6  22   1        432.86        432.52        35.03 o                         
   7  22   1        256.32        156.78        73.78 o                         
   8  22   1       1290.68       1358.30        41.92 o                         
   9  22   1         13.32         -8.01        30.59 o                         
  10  22   1        266.77        225.41        25.49 o                         
  11  22   1        119.36        -23.92        63.72 o                         
  12  22   1       1454.24       1370.13        43.61 o                         
  13  22   1        561.88        653.06        38.73 o                         
  14  22   1        593.62        587.08        44.44 o                         
  15  22   1         39.04         50.93        35.90 o                         
  16  22   1         79.07         82.24        30.69 o                         
  17  22   1         10.62        -29.41        34.77 o                         
 -15  23   1         25.96        107.52        40.07 o                         
 -14  23   1        630.63        601.44        54.10 o                         
 -13  23   1       2853.90       2682.30        75.18 o                         
 -12  23   1       1759.01       1787.74       103.77 o                         
 -11  23   1        867.09        855.86        39.68 o                         
 -10  23   1        203.44        190.22        24.64 o                         
  -9  23   1       1252.04       1337.08        57.40 o                         
  -8  23   1        176.65        127.86        29.02 o                         
  -7  23   1        760.84        848.19        42.38 o                         
  -6  23   1        675.94        659.23        38.21 o                         
  -5  23   1       1066.06       1077.36        41.47 o                         
  -4  23   1         79.63         89.93        30.30 o                         
  -3  23   1       1515.22       1631.07        62.74 o                         
  -2  23   1        567.10        615.15        32.01 o                         
  -1  23   1        184.23        181.50        28.37 o                         
   0  23   1        505.07        672.21        32.21 o                         
   1  23   1        184.23        200.49        28.45 o                         
   2  23   1        567.09        575.95        40.91 o                         
   3  23   1       1515.22       1603.07        66.65 o                         
   4  23   1         79.63         92.61        26.68 o                         
   5  23   1       1066.05       1111.93        44.40 o                         
   6  23   1        675.95        685.79        43.00 o                         
   7  23   1        760.85        857.80        32.87 o                         
   8  23   1        176.66        152.78        32.77 o                         
   9  23   1       1252.04       1298.41        50.58 o                         
  10  23   1        203.44        237.40        25.16 o                         
  11  23   1        867.08        908.98        39.83 o                         
  12  23   1       1759.01       1873.46        69.68 o                         
  13  23   1       2853.91       2602.69       107.10 o                         
  14  23   1        630.63        586.61        38.71 o                         
  15  23   1         25.96         15.72        30.99 o                         
 -14  24   1        756.34        671.04        50.64 o                         
 -13  24   1        400.22        351.07        57.74 o                         
 -12  24   1       2276.16       2068.52       100.63 o                         
 -11  24   1         18.63         -7.59        32.14 o                         
 -10  24   1         79.85         67.75        28.76 o                         
  -9  24   1         61.60         81.77        36.40 o                         
  -8  24   1       1698.70       1700.28        62.33 o                         
  -7  24   1        525.47        524.83        35.84 o                         
  -6  24   1        153.64        124.08        40.74 o                         
  -5  24   1       5879.67       6136.09       117.02 o                         
  -4  24   1        112.12         83.83        35.53 o                         
  -3  24   1       1044.38       1022.21        42.61 o                         
  -2  24   1        800.01        767.34        49.87 o                         
  -1  24   1        626.85        614.98        78.80 o                         
   0  24   1       1752.91       1784.91        44.39 o                         
   1  24   1        626.84        681.94        35.96 o                         
   2  24   1        800.01        769.03        36.61 o                         
   3  24   1       1044.39       1058.08        65.66 o                         
   4  24   1        112.12        102.77        35.66 o                         
   5  24   1       5879.68       6221.26       110.50 o                         
   6  24   1        153.64        158.03        38.20 o                         
   7  24   1        525.47        540.12        48.25 o                         
   8  24   1       1698.70       1573.20       215.99 o                         
   9  24   1         61.60         73.36        30.25 o                         
  10  24   1         79.84         96.56        43.16 o                         
  11  24   1         18.63         38.26        30.79 o                         
  12  24   1       2276.15       2154.22        77.24 o                         
  13  24   1        400.22        332.91        34.10 o                         
  14  24   1        756.34        644.71        51.45 o                         
 -12  25   1       3731.94       3208.77       220.26 o                         
 -11  25   1        134.62        173.79        42.62 o                         
 -10  25   1       2449.86       2375.94       160.29 o                         
  -9  25   1        564.49        556.02        35.62 o                         
  -8  25   1      35040.25      35094.95       595.70 o                         
  -7  25   1       1802.51       1845.09       121.52 o                         
  -6  25   1       2508.47       2595.20        98.23 o                         
  -5  25   1        100.73         96.18        36.56 o                         
  -4  25   1       1304.38       1324.94        46.77 o                         
  -3  25   1        433.14        482.20        34.32 o                         
  -2  25   1        798.56        798.97        42.06 o                         
  -1  25   1      10219.02      10508.81       213.15 o                         
   0  25   1      31108.50      32976.82       885.20 o                         
   1  25   1      10219.05      10533.18       192.75 o                         
   2  25   1        798.56        792.77        36.79 o                         
   3  25   1        433.13        502.21        41.13 o                         
   4  25   1       1304.38       1283.00        52.61 o                         
   5  25   1        100.74        107.50        33.78 o                         
   6  25   1       2508.46       2603.41       104.25 o                         
   7  25   1       1802.52       1765.88       104.92 o                         
   8  25   1      35040.20      33570.34      1121.43 o                         
   9  25   1        564.48        598.00        46.82 o                         
  10  25   1       2449.87       2387.14       189.91 o                         
  11  25   1        134.62        130.82        33.50 o                         
  12  25   1       3731.93       3214.14       333.61 o                         
 -10  26   1       2432.85       2144.05       269.74 o                         
  -9  26   1       1366.45       1302.68        50.67 o                         
  -8  26   1        210.36        106.82        37.82 o                         
  -7  26   1       1751.61       1728.58        65.16 o                         
  -6  26   1       2045.66       1944.51        66.72 o                         
  -5  26   1       7826.14       7273.56      1409.97 o                         
  -4  26   1       4629.97       4615.70       212.52 o                         
  -3  26   1        865.08        887.41        37.74 o                         
  -2  26   1        822.34        743.13        43.72 o                         
  -1  26   1       7604.03       7772.47       150.35 o                         
   0  26   1      11018.46      10436.88       180.25 o                         
   1  26   1       7604.03       7538.22       136.03 o                         
   2  26   1        822.34        690.46        53.50 o                         
   3  26   1        865.08        874.63        46.26 o                         
   4  26   1       4629.99       4579.42       172.23 o                         
   5  26   1       7826.09       7696.81       282.69 o                         
   6  26   1       2045.67       1854.56        76.97 o                         
   7  26   1       1751.61       1641.89        87.49 o                         
   8  26   1        210.36        182.73        32.58 o                         
   9  26   1       1366.46       1220.77       170.72 o                         
  10  26   1       2432.84       2109.20       178.17 o                         
  -7  27   1       3876.38       3510.71       184.68 o                         
  -6  27   1       1315.82       1180.22        81.68 o                         
  -5  27   1         19.62          0.71        31.02 o                         
  -4  27   1        370.36        338.18        46.09 o                         
  -3  27   1        474.81        416.93        36.20 o                         
  -2  27   1        545.36        510.32        46.73 o                         
  -1  27   1        153.67         95.38        33.68 o                         
   0  27   1       3076.56       2728.00        69.41 o                         
   1  27   1        153.67        121.25        30.27 o                         
   2  27   1        545.36        485.92        36.40 o                         
   3  27   1        474.81        413.78        36.34 o                         
   4  27   1        370.36        308.13        36.54 o                         
   5  27   1         19.63         -9.42        32.75 o                         
   6  27   1       1315.82       1025.94        57.10 o                         
   7  27   1       3876.37       3344.98       460.88 o                         
   1   0   2      16573.04      15519.92       259.18 o                         
   2   0   2       5679.54       5020.64       103.29 o                         
   3   0   2       2524.38       2518.68        41.15 o                         
   4   0   2       9260.66       6994.83       147.31 o                         
   5   0   2      16075.17      13428.12       348.19 o                         
   6   0   2       4368.76       3841.23       111.44 o                         
   7   0   2       7916.60       7192.02       131.06 o                         
   8   0   2      13968.34       7603.80       254.50 o                         
   9   0   2        109.96        271.25        17.38 o                         
  10   0   2       2409.02       3156.17        58.63 o                         
  11   0   2      79507.23      88155.94      2231.65 o                         
  12   0   2      51245.46      53084.06       796.26 o                         
  13   0   2      35050.59      36443.82       619.95 o                         
  14   0   2       2877.10       2935.09        58.63 o                         
  15   0   2       4001.26       4162.19       129.01 o                         
  16   0   2      58378.91      61256.98      1166.27 o                         
  17   0   2       5870.97       5917.66       102.18 o                         
  18   0   2      33946.84      36329.19       561.33 o                         
  19   0   2        465.24        392.25        25.49 o                         
  20   0   2       1710.04       1992.91        49.92 o                         
  21   0   2       9359.99       9522.59       187.17 o                         
  22   0   2       5321.74       5284.95       113.31 o                         
  23   0   2       2809.38       2957.10        70.99 o                         
  24   0   2        175.87        270.91        36.11 o                         
  25   0   2        337.04        399.01        40.58 o                         
  26   0   2       4041.57       4017.24       100.98 o                         
  27   0   2       5773.88       6311.48       104.82 o                         
  28   0   2      10209.27      10072.06       192.45 o                         
 -28   1   2        469.16        459.90        42.48 o                         
 -27   1   2        609.71        587.34        39.72 o                         
 -26   1   2        607.60        636.65        43.73 o                         
 -25   1   2        141.31        129.46        32.17 o                         
 -24   1   2       1052.71       1220.71        39.63 o                         
 -23   1   2        412.55        434.18        27.27 o                         
 -22   1   2        743.85        759.97        32.41 o                         
 -21   1   2       2136.30       2030.79        46.89 o                         
 -20   1   2       1543.51       1583.67        54.35 o                         
 -19   1   2        471.99        457.93        29.63 o                         
 -18   1   2       2226.07       2221.14        76.95 o                         
 -17   1   2        930.86        911.16        35.07 o                         
 -16   1   2       4019.55       4117.35        70.37 o                         
 -15   1   2       1211.46       1252.19        31.38 o                         
 -14   1   2       1755.45       1636.91        37.84 o                         
 -13   1   2      24664.01      25662.59       419.66 o                         
 -12   1   2       7469.16       7805.67       139.95 o                         
 -11   1   2      11584.59      11021.89       327.52 o                         
 -10   1   2       2545.32       2418.02        97.10 o                         
  -9   1   2       1114.20       1150.79        30.37 o                         
  -8   1   2        197.49         98.18        18.42 o                         
  -7   1   2       6622.27       5688.73       154.79 o                         
  -6   1   2       4642.20       3789.44       164.56 o                         
  -5   1   2       9898.48       8716.63       193.94 o                         
  -4   1   2       5486.84       4709.51        85.35 o                         
  -3   1   2      26318.77      23072.49       380.66 o                         
  -2   1   2       2134.61       1803.62        34.64 o                         
  -1   1   2       2991.41       2665.82        73.75 o                         
   0   1   2       2800.00       1876.44        80.40 o                         
   1   1   2       2991.40       2632.00        47.21 o                         
   2   1   2       2134.62       1900.18        67.74 o                         
   3   1   2      26318.83      22678.35       375.13 o                         
   4   1   2       5486.85       4708.09        79.33 o                         
   5   1   2       9898.51       8899.92       261.87 o                         
   6   1   2       4642.20       3955.13       120.05 o                         
   7   1   2       6622.28       6011.63       129.27 o                         
   8   1   2        197.49        104.81        16.77 o                         
   9   1   2       1114.19       1215.88        36.77 o                         
  10   1   2       2545.32       2533.23        70.20 o                         
  11   1   2      11584.61      11328.43       211.13 o                         
  12   1   2       7469.14       7648.77       141.11 o                         
  13   1   2      24664.05      25860.68       369.47 o                         
  14   1   2       1755.46       1702.14        37.00 o                         
  15   1   2       1211.45       1262.65        39.19 o                         
  16   1   2       4019.56       4190.04       112.26 o                         
  17   1   2        930.89        944.12        29.46 o                         
  18   1   2       2226.06       2262.69        52.81 o                         
  19   1   2        471.98        462.51        34.51 o                         
  20   1   2       1543.50       1626.44        68.21 o                         
  21   1   2       2136.32       2116.09        50.96 o                         
  22   1   2        743.86        768.33        39.96 o                         
  23   1   2        412.55        380.43        31.35 o                         
  24   1   2       1052.72       1231.25        44.22 o                         
  25   1   2        141.31        107.57        44.35 o                         
  26   1   2        607.60        711.40        45.29 o                         
  27   1   2        609.71        618.56        42.89 o                         
  28   1   2        469.16        395.14        41.71 o                         
 -28   2   2        696.43        647.37        53.77 o                         
 -27   2   2         21.32         32.82        34.17 o                         
 -26   2   2       2760.41       2893.40       102.53 o                         
 -25   2   2       1536.82       1596.94        50.86 o                         
 -24   2   2        162.02        154.07        32.33 o                         
 -23   2   2        196.01        177.65        30.65 o                         
 -22   2   2          1.43        -10.87        25.55 o                         
 -21   2   2       1252.44       1162.89        38.72 o                         
 -20   2   2        946.24        802.00        36.86 o                         
 -19   2   2        981.38        959.27        34.16 o                         
 -18   2   2         21.80          5.36        20.61 o                         
 -17   2   2       1817.96       1974.05        44.61 o                         
 -16   2   2       2614.91       2599.04        56.14 o                         
 -15   2   2        967.28       1001.57        44.02 o                         
 -14   2   2        668.38        663.80        25.53 o                         
 -13   2   2       4200.73       4206.89        94.00 o                         
 -12   2   2       2811.00       2833.91        50.11 o                         
 -11   2   2       1497.05       1591.61        54.39 o                         
 -10   2   2        965.65        851.27        24.24 o                         
  -9   2   2       6329.45       6744.11       133.92 o                         
  -8   2   2       1251.05       1598.06        43.68 o                         
  -7   2   2       5918.41       5117.72       193.98 o                         
  -6   2   2        542.46        497.00        21.17 o                         
  -5   2   2       5852.19       4544.97       145.92 o                         
  -4   2   2        840.35        575.22        24.29 o                         
  -3   2   2      11389.96       8732.70       192.31 o                         
  -2   2   2       4385.60       2912.28        51.93 o                         
  -1   2   2        816.26       1057.95        34.38 o                         
   0   2   2      38081.32      32400.77       413.69 o                         
   1   2   2        816.27       1044.76        22.73 o                         
   2   2   2       4385.60       2877.03        47.01 o                         
   3   2   2      11389.97       8641.85       138.48 o                         
   4   2   2        840.35        560.95        19.50 o                         
   5   2   2       5852.17       4436.58       129.50 o                         
   6   2   2        542.46        530.32        28.27 o                         
   7   2   2       5918.41       5561.57       126.91 o                         
   8   2   2       1251.05       1634.22        69.87 o                         
   9   2   2       6329.45       6757.23       202.13 o                         
  10   2   2        965.65        885.12        28.51 o                         
  11   2   2       1497.06       1556.28        35.31 o                         
  12   2   2       2811.01       2850.20        82.80 o                         
  13   2   2       4200.73       4141.30        83.31 o                         
  14   2   2        668.37        689.94        25.65 o                         
  15   2   2        967.29        999.27        33.48 o                         
  16   2   2       2614.89       2681.64        66.98 o                         
  17   2   2       1817.96       2066.27        58.31 o                         
  18   2   2         21.80         28.36        22.11 o                         
  19   2   2        981.38        958.79        29.90 o                         
  20   2   2        946.23        950.01        37.25 o                         
  21   2   2       1252.44       1192.69        42.66 o                         
  22   2   2          1.43        -15.98        21.70 o                         
  23   2   2        196.00        220.56        30.09 o                         
  24   2   2        162.02        176.16        25.77 o                         
  25   2   2       1536.83       1547.19        69.86 o                         
  26   2   2       2760.40       2900.80        66.65 o                         
  27   2   2         21.32         -4.51        35.51 o                         
  28   2   2        696.43        602.60        44.49 o                         
 -28   3   2        169.72        247.21        39.23 o                         
 -27   3   2       2112.20       2222.48        67.80 o                         
 -26   3   2       1299.99       1366.11        50.02 o                         
 -25   3   2       1639.12       1714.07        55.96 o                         
 -24   3   2       4144.13       4339.40       125.13 o                         
 -23   3   2       4395.35       4742.04       106.12 o                         
 -22   3   2       2000.35       2052.84        57.17 o                         
 -21   3   2        862.46        891.41        40.06 o                         
 -20   3   2        695.39        685.15        33.38 o                         
 -19   3   2        103.90        121.59        22.72 o                         
 -18   3   2       3901.61       4198.00        71.78 o                         
 -17   3   2        465.25        475.63        24.07 o                         
 -16   3   2         10.79          7.29        18.17 o                         
 -15   3   2       1389.75       1610.37        41.48 o                         
 -14   3   2        902.25        964.55        29.31 o                         
 -13   3   2      23997.49      24729.99       326.86 o                         
 -12   3   2       2525.99       2533.84        62.39 o                         
 -11   3   2       1748.53       1613.95        84.28 o                         
 -10   3   2       1173.59       1282.69        36.26 o                         
  -9   3   2       1580.99       1630.71        47.64 o                         
  -8   3   2       1435.23       1574.27        45.08 o                         
  -7   3   2       6626.93       5743.56       174.21 o                         
  -6   3   2      31467.11      29947.10       454.57 o                         
  -5   3   2          8.22         46.43        14.46 o                         
  -4   3   2      79575.23      78510.14      1462.74 o                         
  -3   3   2       8031.30       6655.59       191.13 o                         
  -2   3   2       7218.93       6266.60       114.92 o                         
  -1   3   2       3999.48       3731.26        84.41 o                         
   0   3   2        751.05        568.13        19.96 o                         
   1   3   2       3999.48       3770.46        70.59 o                         
   2   3   2       7218.94       6233.93       169.78 o                         
   3   3   2       8031.30       6622.29       125.12 o                         
   4   3   2      79575.29      77746.30      1661.03 o                         
   5   3   2          8.22         40.01        12.03 o                         
   6   3   2      31467.11      30887.37       720.26 o                         
   7   3   2       6626.92       5865.95       107.01 o                         
   8   3   2       1435.22       1611.37        36.64 o                         
   9   3   2       1580.99       1601.95        44.79 o                         
  10   3   2       1173.59       1208.85        39.56 o                         
  11   3   2       1748.51       1727.90        38.01 o                         
  12   3   2       2525.97       2536.56        84.55 o                         
  13   3   2      23997.45      24148.57       421.85 o                         
  14   3   2        902.25        974.93        39.53 o                         
  15   3   2       1389.76       1510.60        34.94 o                         
  16   3   2         10.79        -16.51        19.78 o                         
  17   3   2        465.25        459.74        27.58 o                         
  18   3   2       3901.62       4116.64        98.84 o                         
  19   3   2        103.90        118.38        22.13 o                         
  20   3   2        695.40        729.91        31.88 o                         
  21   3   2        862.46        882.11        33.82 o                         
  22   3   2       2000.35       2081.81        66.13 o                         
  23   3   2       4395.34       4725.32       113.59 o                         
  24   3   2       4144.13       4496.23        98.88 o                         
  25   3   2       1639.12       1750.88        50.89 o                         
  26   3   2       1299.97       1316.59        54.69 o                         
  27   3   2       2112.20       2209.99        62.28 o                         
  28   3   2        169.71        146.39        52.88 o                         
 -27   4   2       1278.12       1281.33        57.91 o                         
 -26   4   2        193.25        170.30        35.93 o                         
 -25   4   2        208.84        211.28        44.57 o                         
 -24   4   2        226.49        215.24        37.45 o                         
 -23   4   2        316.30        332.42        26.08 o                         
 -22   4   2        857.28        828.07        32.64 o                         
 -21   4   2        865.64        856.92        32.67 o                         
 -20   4   2        568.31        598.61        39.75 o                         
 -19   4   2        702.28        683.23        29.74 o                         
 -18   4   2        107.87         95.46        26.55 o                         
 -17   4   2        110.10        125.06        19.78 o                         
 -16   4   2       1193.00       1311.93        37.21 o                         
 -15   4   2        707.49        734.50        31.19 o                         
 -14   4   2        351.00        367.06        19.50 o                         
 -13   4   2       9725.13       9636.54       176.55 o                         
 -12   4   2        456.07        442.91        26.01 o                         
 -11   4   2        630.99        597.56        22.04 o                         
 -10   4   2        990.32       1056.68        41.11 o                         
  -9   4   2        350.62        416.26        26.67 o                         
  -8   4   2       1789.66       2498.34        44.34 o                         
  -7   4   2       2422.67       2277.12        57.29 o                         
  -6   4   2       8057.60       7337.16       122.37 o                         
  -5   4   2       4856.38       3950.59        73.08 o                         
  -4   4   2      14211.09      12817.83       229.99 o                         
  -3   4   2       9319.36       7668.62       131.02 o                         
  -2   4   2       3541.02       3113.98        94.07 o                         
  -1   4   2       3453.45       2203.30        39.68 o                         
   0   4   2         22.70          7.46        12.81 o                         
   1   4   2       3453.46       2171.02        51.95 o                         
   2   4   2       3541.03       3157.47        68.05 o                         
   3   4   2       9319.37       7567.99       124.73 o                         
   4   4   2      14211.09      12665.10       417.27 o                         
   5   4   2       4856.39       4160.75        66.72 o                         
   6   4   2       8057.58       7234.75       186.02 o                         
   7   4   2       2422.68       2322.12        60.68 o                         
   8   4   2       1789.67       2496.23        89.46 o                         
   9   4   2        350.62        370.00        18.96 o                         
  10   4   2        990.31       1110.32        67.24 o                         
  11   4   2        630.99        599.96        25.70 o                         
  12   4   2        456.07        442.50        20.91 o                         
  13   4   2       9725.14       9650.80       254.09 o                         
  14   4   2        350.99        391.97        23.60 o                         
  15   4   2        707.49        712.71        30.35 o                         
  16   4   2       1193.00       1271.78        40.12 o                         
  17   4   2        110.10        117.52        21.64 o                         
  18   4   2        107.87        127.37        18.20 o                         
  19   4   2        702.28        659.38        40.34 o                         
  20   4   2        568.30        594.84        26.62 o                         
  21   4   2        865.63        899.49        43.40 o                         
  22   4   2        857.28        829.83        31.90 o                         
  23   4   2        316.29        346.12        30.45 o                         
  24   4   2        226.49        234.15        37.06 o                         
  25   4   2        208.84        238.31        29.54 o                         
  26   4   2        193.25        175.19        33.23 o                         
  27   4   2       1278.13       1393.86        49.93 o                         
 -27   5   2       5106.78       5291.44       122.50 o                         
 -26   5   2        870.73        767.94        52.67 o                         
 -25   5   2        291.48        337.57        31.18 o                         
 -24   5   2       7552.15       7987.74       124.10 o                         
 -23   5   2        700.22        685.43        40.21 o                         
 -22   5   2       2024.58       1922.19        55.60 o                         
 -21   5   2      14555.59      15549.98       211.50 o                         
 -20   5   2        981.59        919.90        40.82 o                         
 -19   5   2        195.92        219.52        26.94 o                         
 -18   5   2       3754.64       3892.00        93.82 o                         
 -17   5   2       2736.75       3002.40        72.83 o                         
 -16   5   2       2262.22       2542.49        54.19 o                         
 -15   5   2        278.58        237.95        19.13 o                         
 -14   5   2       4143.92       3792.23        65.51 o                         
 -13   5   2     130338.31     141216.12      2896.42 o                         
 -12   5   2       2022.69       2065.69        48.01 o                         
 -11   5   2       1742.60       1683.86        35.22 o                         
 -10   5   2       2219.36       2133.30        53.68 o                         
  -9   5   2        213.03        223.62        18.25 o                         
  -8   5   2       6544.17       6966.79       297.32 o                         
  -7   5   2      11458.04       8620.19       129.43 o                         
  -6   5   2      18239.71      15438.92       241.29 o                         
  -5   5   2      34774.28      32067.64      1310.88 o                         
  -4   5   2      22140.93      21077.16       682.07 o                         
  -3   5   2      91927.64      91388.45      1660.40 o                         
  -2   5   2      18049.41      16058.65       383.12 o                         
  -1   5   2      25128.27      21610.83       503.43 o                         
   0   5   2        490.36        444.93        17.09 o                         
   1   5   2      25128.28      21449.40       389.57 o                         
   2   5   2      18049.42      16073.62       266.39 o                         
   3   5   2      91927.48      93024.70      1373.57 o                         
   4   5   2      22140.90      20877.70       251.79 o                         
   5   5   2      34774.32      31774.35       542.89 o                         
   6   5   2      18239.70      15151.35       220.61 o                         
   7   5   2      11458.02       8897.25       210.16 o                         
   8   5   2       6544.14       7137.89       136.95 o                         
   9   5   2        213.04        223.92        15.65 o                         
  10   5   2       2219.35       2125.75        47.35 o                         
  11   5   2       1742.60       1710.34        44.14 o                         
  12   5   2       2022.70       2106.61        47.02 o                         
  13   5   2     130338.14     144508.34      1645.51 o                         
  14   5   2       4143.95       3668.14        82.12 o                         
  15   5   2        278.58        242.57        20.43 o                         
  16   5   2       2262.22       2466.56        81.19 o                         
  17   5   2       2736.77       2928.53        65.97 o                         
  18   5   2       3754.65       4043.14        96.35 o                         
  19   5   2        195.92        209.38        23.35 o                         
  20   5   2        981.59        936.61        31.66 o                         
  21   5   2      14555.62      15673.16       226.90 o                         
  22   5   2       2024.57       1951.83        50.34 o                         
  23   5   2        700.23        757.82        38.08 o                         
  24   5   2       7552.18       7954.84       150.55 o                         
  25   5   2        291.48        306.78        34.97 o                         
  26   5   2        870.72        844.13        43.70 o                         
  27   5   2       5106.78       5205.93       124.27 o                         
 -27   6   2        412.79        443.17        62.57 o                         
 -26   6   2        378.62        363.41        45.78 o                         
 -25   6   2        657.81        712.89        61.82 o                         
 -24   6   2        160.83        192.37        32.28 o                         
 -23   6   2        198.16        226.20        33.95 o                         
 -22   6   2        457.94        551.53        30.94 o                         
 -21   6   2       2202.06       2267.23        74.07 o                         
 -20   6   2         34.33         67.85        25.14 o                         
 -19   6   2        606.81        601.15        28.33 o                         
 -18   6   2       1015.56        974.14        35.17 o                         
 -17   6   2        730.65        779.28        29.98 o                         
 -16   6   2       1684.15       1727.31        42.03 o                         
 -15   6   2       1463.52       1451.80        39.77 o                         
 -14   6   2       1559.56       1529.83        35.05 o                         
 -13   6   2       2405.51       2425.57        44.26 o                         
 -12   6   2        262.07        305.10        23.64 o                         
 -11   6   2       1503.85       1479.57        63.42 o                         
 -10   6   2        274.23        291.62        25.16 o                         
  -9   6   2        135.79        188.61        15.45 o                         
  -8   6   2        859.71        827.62        32.61 o                         
  -7   6   2       1269.89       1168.38        30.17 o                         
  -6   6   2         66.50         30.21        14.02 o                         
  -5   6   2       5679.54       5392.64        93.45 o                         
  -4   6   2       2818.77       2718.82        50.64 o                         
  -3   6   2       1564.34       1667.51        36.27 o                         
  -2   6   2        546.40        493.24        17.34 o                         
  -1   6   2       9917.74       8132.96       159.40 o                         
   0   6   2       4636.35       4311.73        81.82 o                         
   1   6   2       9917.74       8000.92       125.13 o                         
   2   6   2        546.39        455.10        17.05 o                         
   3   6   2       1564.35       1681.79        55.80 o                         
   4   6   2       2818.78       2737.11        54.20 o                         
   5   6   2       5679.53       5498.98       125.78 o                         
   6   6   2         66.50         19.82        12.57 o                         
   7   6   2       1269.89       1213.72        39.12 o                         
   8   6   2        859.71        882.44        42.46 o                         
   9   6   2        135.79        189.47        14.53 o                         
  10   6   2        274.23        311.17        23.86 o                         
  11   6   2       1503.84       1547.83        37.39 o                         
  12   6   2        262.07        239.73        20.75 o                         
  13   6   2       2405.52       2543.90        50.54 o                         
  14   6   2       1559.53       1530.57        36.17 o                         
  15   6   2       1463.53       1428.70        45.61 o                         
  16   6   2       1684.15       1785.99        48.30 o                         
  17   6   2        730.67        778.49        34.56 o                         
  18   6   2       1015.55        997.66        31.45 o                         
  19   6   2        606.80        592.23        28.42 o                         
  20   6   2         34.33         31.58        21.29 o                         
  21   6   2       2202.09       2222.95        46.98 o                         
  22   6   2        457.94        407.75        34.00 o                         
  23   6   2        198.17        263.44        28.16 o                         
  24   6   2        160.83        150.11        43.73 o                         
  25   6   2        657.80        674.37        38.59 o                         
  26   6   2        378.62        408.32        46.03 o                         
  27   6   2        412.79        374.69        38.91 o                         
 -27   7   2        321.25        337.32        37.14 o                         
 -26   7   2          0.01          1.45        43.05 o                         
 -25   7   2       6970.57       7151.00       131.45 o                         
 -24   7   2       3216.03       3402.13        69.56 o                         
 -23   7   2        915.90        890.95        44.14 o                         
 -22   7   2       4950.89       5148.65       103.88 o                         
 -21   7   2       5275.35       5484.41       100.84 o                         
 -20   7   2       5514.76       5748.89       107.37 o                         
 -19   7   2       1492.19       1521.62        61.04 o                         
 -18   7   2       1084.49       1136.69        37.19 o                         
 -17   7   2       3782.85       3921.53        74.11 o                         
 -16   7   2       2670.92       2720.41        53.86 o                         
 -15   7   2       4061.90       4117.43        87.26 o                         
 -14   7   2        759.59        740.01        27.20 o                         
 -13   7   2       4955.73       5030.28        95.04 o                         
 -12   7   2       3438.29       3404.52        82.84 o                         
 -11   7   2       1107.27       1065.77        31.49 o                         
 -10   7   2       1639.34       1648.29        38.43 o                         
  -9   7   2       1507.19       1464.72        60.42 o                         
  -8   7   2        723.00        667.93        28.43 o                         
  -7   7   2       1987.93       1888.39        43.20 o                         
  -6   7   2       2670.94       2311.34        44.72 o                         
  -5   7   2       2964.33       2483.22        59.38 o                         
  -4   7   2      14970.65      12062.70       369.88 o                         
  -3   7   2       6240.96       5501.93        90.34 o                         
  -2   7   2        869.12        730.99        29.25 o                         
  -1   7   2       2145.55       2040.83        40.30 o                         
   0   7   2       1418.97       1286.53        31.76 o                         
   1   7   2       2145.56       2020.21        37.17 o                         
   2   7   2        869.12        709.12        19.62 o                         
   3   7   2       6240.94       5440.95        96.59 o                         
   4   7   2      14970.62      12394.03       271.00 o                         
   5   7   2       2964.31       2477.84        71.77 o                         
   6   7   2       2670.95       2288.48        94.50 o                         
   7   7   2       1987.93       1833.59        34.59 o                         
   8   7   2        723.01        674.82        25.14 o                         
   9   7   2       1507.21       1449.60        36.67 o                         
  10   7   2       1639.35       1670.51        67.19 o                         
  11   7   2       1107.26       1120.44        38.08 o                         
  12   7   2       3438.29       3535.09        65.40 o                         
  13   7   2       4955.71       5033.70       106.75 o                         
  14   7   2        759.58        741.35        34.09 o                         
  15   7   2       4061.90       4140.73        90.60 o                         
  16   7   2       2670.91       2661.03        57.82 o                         
  17   7   2       3782.83       3874.78        67.06 o                         
  18   7   2       1084.47       1101.72        36.44 o                         
  19   7   2       1492.17       1467.07        47.39 o                         
  20   7   2       5514.75       5715.04        97.83 o                         
  21   7   2       5275.33       5459.37       125.89 o                         
  22   7   2       4950.90       5042.47       113.52 o                         
  23   7   2        915.88        957.32        34.19 o                         
  24   7   2       3216.02       3374.53        71.35 o                         
  25   7   2       6970.57       7234.40       118.09 o                         
  26   7   2          0.01         44.80        51.06 o                         
  27   7   2        321.25        303.39        34.76 o                         
 -26   8   2        141.25        160.41        50.02 o                         
 -25   8   2       9611.46       9782.51       158.28 o                         
 -24   8   2         57.17         44.74        30.27 o                         
 -23   8   2       2760.33       2814.21        65.20 o                         
 -22   8   2       3778.86       3964.97        88.02 o                         
 -21   8   2       5663.96       5558.34       110.05 o                         
 -20   8   2      12341.21      12547.41       224.69 o                         
 -19   8   2      16550.55      16884.07       233.13 o                         
 -18   8   2      14225.68      14937.02       212.55 o                         
 -17   8   2      12355.79      13207.23       206.35 o                         
 -16   8   2       3944.45       3967.02        85.65 o                         
 -15   8   2       1933.14       1984.22        40.70 o                         
 -14   8   2       2729.76       2877.67        53.13 o                         
 -13   8   2      15801.75      15576.67       228.47 o                         
 -12   8   2       5017.57       5015.10       107.45 o                         
 -11   8   2       6682.55       7044.45       131.98 o                         
 -10   8   2         38.49         44.86        18.78 o                         
  -9   8   2        137.15        174.84        31.66 o                         
  -8   8   2       8657.85       8283.04       194.25 o                         
  -7   8   2       6211.64       6158.20       143.57 o                         
  -6   8   2       2157.56       2505.69        49.94 o                         
  -5   8   2       3018.96       2649.66       139.21 o                         
  -4   8   2       9921.11      10455.49       166.04 o                         
  -3   8   2        445.87        530.13        22.75 o                         
  -2   8   2       3592.66       3516.43        88.70 o                         
   0   8   2        778.70        562.85        19.72 o                         
   2   8   2       3592.65       3552.79        92.98 o                         
   3   8   2        445.87        557.76        20.08 o                         
   4   8   2       9921.12      10627.85       188.56 o                         
   5   8   2       3018.97       2458.39        76.23 o                         
   6   8   2       2157.57       2523.89        59.85 o                         
   7   8   2       6211.64       6108.92       138.29 o                         
   8   8   2       8657.89       8249.10       133.69 o                         
   9   8   2        137.14        166.18        19.20 o                         
  10   8   2         38.49         18.92        15.21 o                         
  11   8   2       6682.59       6849.58       151.91 o                         
  12   8   2       5017.57       4950.75       102.32 o                         
  13   8   2      15801.73      16083.44       253.27 o                         
  14   8   2       2729.76       2858.56        57.57 o                         
  15   8   2       1933.14       1919.99        47.07 o                         
  16   8   2       3944.44       3923.92        73.20 o                         
  17   8   2      12355.79      12798.87       195.77 o                         
  18   8   2      14225.72      14798.71       224.24 o                         
  19   8   2      16550.58      16713.72       225.22 o                         
  20   8   2      12341.26      12892.04       240.30 o                         
  21   8   2       5663.99       5740.57       122.06 o                         
  22   8   2       3778.90       3958.66        87.49 o                         
  23   8   2       2760.35       2936.35        71.94 o                         
  24   8   2         57.17         21.37        32.87 o                         
  25   8   2       9611.44       9592.89       200.50 o                         
  26   8   2        141.24        112.12        34.25 o                         
 -26   9   2        310.02        330.97        39.30 o                         
 -25   9   2        232.87        142.09        35.90 o                         
 -24   9   2       1482.03       1601.12        61.32 o                         
 -23   9   2        298.97        299.30        35.02 o                         
 -22   9   2        327.99        292.42        30.07 o                         
 -21   9   2         71.12         64.69        22.56 o                         
 -20   9   2       1359.57       1468.37        46.60 o                         
 -19   9   2        387.06        407.71        45.49 o                         
 -18   9   2        951.45        967.96        30.82 o                         
 -17   9   2        479.52        486.33        33.14 o                         
 -16   9   2       1582.48       1531.79        37.05 o                         
 -15   9   2          7.89         11.20        19.61 o                         
 -14   9   2        638.49        581.72        43.09 o                         
 -13   9   2         81.07         66.87        28.01 o                         
 -12   9   2        733.21        827.61        35.55 o                         
 -11   9   2          4.10         -4.00        27.50 o                         
 -10   9   2        138.22        124.83        16.41 o                         
  -9   9   2        489.19        466.25        20.96 o                         
  -8   9   2        393.15        392.95        24.53 o                         
  -7   9   2         71.20         66.30        24.12 o                         
  -6   9   2        204.75        196.71        15.62 o                         
  -5   9   2        524.95        539.59        19.85 o                         
  -4   9   2        162.40        148.48        21.20 o                         
  -3   9   2        879.41        958.73        36.83 o                         
  -2   9   2       1459.74       1558.73        48.49 o                         
  -1   9   2       3301.24       2621.40        56.78 o                         
   0   9   2       1105.88       1089.92        33.64 o                         
   1   9   2       3301.23       2607.41        49.12 o                         
   2   9   2       1459.75       1605.53        45.63 o                         
   3   9   2        879.42        971.01        34.53 o                         
   4   9   2        162.40        179.13        18.84 o                         
   5   9   2        524.95        505.64        27.87 o                         
   6   9   2        204.75        198.91        17.94 o                         
   7   9   2         71.20         66.76        14.30 o                         
   8   9   2        393.16        407.48        19.08 o                         
   9   9   2        489.20        490.63        24.77 o                         
  10   9   2        138.22        124.14        28.06 o                         
  11   9   2          4.10          6.44        25.42 o                         
  12   9   2        733.18        756.13        38.50 o                         
  13   9   2         81.07         72.82        19.28 o                         
  14   9   2        638.50        620.06        35.03 o                         
  15   9   2          7.89         23.11        22.30 o                         
  16   9   2       1582.49       1611.85        40.19 o                         
  17   9   2        479.52        482.29        26.24 o                         
  18   9   2        951.45        966.86        36.36 o                         
  19   9   2        387.06        426.67        26.71 o                         
  20   9   2       1359.59       1431.12        48.75 o                         
  21   9   2         71.12         80.61        25.89 o                         
  22   9   2        327.99        306.89        29.52 o                         
  23   9   2        298.97        315.97        33.25 o                         
  24   9   2       1482.02       1587.24        58.33 o                         
  25   9   2        232.86        225.46        40.30 o                         
  26   9   2        310.01        300.52        33.95 o                         
 -26  10   2       1455.04       1306.98        63.23 o                         
 -25  10   2        614.67        579.63        39.07 o                         
 -24  10   2        697.63        705.58        43.40 o                         
 -23  10   2       1656.14       1754.87        48.34 o                         
 -22  10   2       1270.97       1290.04        49.35 o                         
 -21  10   2        210.75        204.79        35.40 o                         
 -20  10   2        817.77        912.74        38.72 o                         
 -19  10   2        215.40        196.63        26.91 o                         
 -18  10   2       1642.42       1687.52        44.42 o                         
 -17  10   2         81.69         97.75        19.32 o                         
 -16  10   2       9301.12       9362.81       169.38 o                         
 -15  10   2        634.01        709.89        28.38 o                         
 -14  10   2        705.32        644.30        41.41 o                         
 -13  10   2      14784.01      15092.77       233.96 o                         
 -12  10   2       8208.55       8436.71       144.40 o                         
 -11  10   2       2842.92       2782.36        64.61 o                         
 -10  10   2        474.05        476.00        28.95 o                         
  -9  10   2         78.98         93.58        19.25 o                         
  -8  10   2       3456.57       3883.40        89.76 o                         
  -7  10   2       1675.63       1553.45        56.39 o                         
  -6  10   2        708.25        723.34        31.47 o                         
  -5  10   2       1310.63       1282.74        40.29 o                         
  -4  10   2       4062.63       3839.06        81.88 o                         
  -3  10   2       6096.50       6129.34       101.66 o                         
  -2  10   2      12343.46      12302.02       207.55 o                         
  -1  10   2        267.99        243.34        20.72 o                         
   0  10   2      26020.47      28528.27       421.08 o                         
   1  10   2        268.00        260.06        22.00 o                         
   2  10   2      12343.44      11706.09       302.21 o                         
   3  10   2       6096.50       5901.18       108.84 o                         
   4  10   2       4062.63       3821.08       162.14 o                         
   5  10   2       1310.63       1346.08        38.25 o                         
   6  10   2        708.24        719.01        24.69 o                         
   7  10   2       1675.62       1595.20        37.94 o                         
   8  10   2       3456.57       4061.73        79.09 o                         
   9  10   2         78.98        110.89        16.07 o                         
  10  10   2        474.05        436.81        26.61 o                         
  11  10   2       2842.93       2950.30        75.51 o                         
  12  10   2       8208.54       8507.18       146.24 o                         
  13  10   2      14783.99      15003.62       211.03 o                         
  14  10   2        705.30        689.00        29.48 o                         
  15  10   2        634.01        692.37        29.19 o                         
  16  10   2       9301.13       9594.82       167.05 o                         
  17  10   2         81.69         84.61        20.45 o                         
  18  10   2       1642.42       1745.72        41.47 o                         
  19  10   2        215.41        199.82        24.35 o                         
  20  10   2        817.77        828.51        34.67 o                         
  21  10   2        210.75        208.26        26.53 o                         
  22  10   2       1270.96       1266.54        38.22 o                         
  23  10   2       1656.14       1690.70        57.15 o                         
  24  10   2        697.63        669.53        35.02 o                         
  25  10   2        614.66        612.04        38.16 o                         
  26  10   2       1455.04       1330.43       119.30 o                         
 -25  11   2        486.01        498.96        41.95 o                         
 -24  11   2        424.07        502.47        35.48 o                         
 -23  11   2        331.25        366.46        31.85 o                         
 -22  11   2        348.97        354.28        33.16 o                         
 -21  11   2       1968.69       1866.39        65.54 o                         
 -20  11   2        293.39        274.45        29.78 o                         
 -19  11   2       1516.78       1530.91        59.59 o                         
 -18  11   2        613.26        674.59        33.22 o                         
 -17  11   2       4853.89       4668.76       110.19 o                         
 -16  11   2        875.71        978.41        30.90 o                         
 -15  11   2       1818.67       1830.90        44.65 o                         
 -14  11   2       1679.84       1656.70        40.18 o                         
 -13  11   2       3611.87       3683.39        81.53 o                         
 -12  11   2       3869.88       3835.83       118.92 o                         
 -11  11   2       1031.57       1021.75        51.58 o                         
 -10  11   2       1986.07       1996.78        41.36 o                         
  -9  11   2        776.73        763.43        32.39 o                         
  -8  11   2       1311.98       1208.04        52.42 o                         
  -7  11   2        859.30        818.63        33.12 o                         
  -6  11   2        580.24        600.00        20.94 o                         
  -5  11   2        445.41        500.76        21.67 o                         
  -4  11   2        351.69        336.52        19.61 o                         
  -3  11   2       1210.29       1369.91        33.34 o                         
  -2  11   2          1.55         25.99        26.65 o                         
  -1  11   2      40673.92      40727.33       558.85 o                         
   0  11   2       4966.49       5245.29        97.62 o                         
   1  11   2      40673.83      41671.10       865.84 o                         
   2  11   2          1.55         10.69        17.88 o                         
   3  11   2       1210.28       1279.61        33.32 o                         
   4  11   2        351.69        364.71        20.94 o                         
   5  11   2        445.42        533.33        25.78 o                         
   6  11   2        580.24        583.50        23.07 o                         
   7  11   2        859.30        861.50        25.92 o                         
   8  11   2       1311.98       1206.63        31.71 o                         
   9  11   2        776.74        719.11        30.91 o                         
  10  11   2       1986.07       1995.68        59.47 o                         
  11  11   2       1031.57       1120.52        41.15 o                         
  12  11   2       3869.85       3826.18       141.50 o                         
  13  11   2       3611.86       3602.74        97.08 o                         
  14  11   2       1679.86       1654.84        56.27 o                         
  15  11   2       1818.70       1806.71        41.10 o                         
  16  11   2        875.71        910.63        33.93 o                         
  17  11   2       4853.91       4790.82        97.86 o                         
  18  11   2        613.26        650.05        34.26 o                         
  19  11   2       1516.77       1475.84        40.47 o                         
  20  11   2        293.39        298.10        53.54 o                         
  21  11   2       1968.67       1929.65        66.80 o                         
  22  11   2        348.95        325.77        29.60 o                         
  23  11   2        331.25        333.88        33.26 o                         
  24  11   2        424.07        376.25        47.39 o                         
  25  11   2        486.01        435.85        40.43 o                         
 -25  12   2       6044.04       5730.82       109.01 o                         
 -24  12   2        950.28       1015.43        50.72 o                         
 -23  12   2        171.25        183.50        31.72 o                         
 -22  12   2       2178.52       2130.94        77.50 o                         
 -21  12   2       4015.20       4078.49        92.28 o                         
 -20  12   2       9640.10       9691.08       151.09 o                         
 -19  12   2       5977.74       5754.27        98.84 o                         
 -18  12   2       4940.65       5049.61       279.87 o                         
 -17  12   2       8968.22       9354.26       133.52 o                         
 -16  12   2        357.26        356.18        28.37 o                         
 -15  12   2       1664.79       1769.58        45.12 o                         
 -14  12   2        900.86        923.79        38.77 o                         
 -13  12   2        571.87        574.84        50.59 o                         
 -12  12   2        137.73        173.52        25.93 o                         
 -11  12   2       3651.42       3636.33        71.00 o                         
 -10  12   2        748.97        813.04        30.63 o                         
  -9  12   2      24891.94      24717.64       558.66 o                         
  -8  12   2       3081.58       2957.17        47.14 o                         
  -7  12   2       4208.78       4596.26       113.41 o                         
  -6  12   2       3444.32       3339.59        83.79 o                         
  -5  12   2       2116.42       2096.68        50.35 o                         
  -4  12   2       5162.17       5012.93       131.47 o                         
  -3  12   2       2929.62       2951.51        67.48 o                         
  -2  12   2       1639.81       1774.70        48.77 o                         
  -1  12   2      26475.34      26228.71       449.31 o                         
   0  12   2      27942.43      29544.62       710.79 o                         
   1  12   2      26475.41      26104.75       495.58 o                         
   2  12   2       1639.82       1729.17        36.36 o                         
   3  12   2       2929.60       3068.96        65.70 o                         
   4  12   2       5162.18       5095.87       107.88 o                         
   5  12   2       2116.41       2085.65        40.10 o                         
   6  12   2       3444.33       3412.42        69.74 o                         
   7  12   2       4208.78       4569.03        78.99 o                         
   8  12   2       3081.60       2963.97        58.13 o                         
   9  12   2      24892.04      25151.34       393.80 o                         
  10  12   2        748.98        777.60        32.47 o                         
  11  12   2       3651.41       3732.62       165.92 o                         
  12  12   2        137.73        142.25        23.62 o                         
  13  12   2        571.87        566.16        28.76 o                         
  14  12   2        900.85        910.36        31.82 o                         
  15  12   2       1664.80       1730.18        65.49 o                         
  16  12   2        357.25        327.27        29.90 o                         
  17  12   2       8968.18       9309.71       248.84 o                         
  18  12   2       4940.67       5175.25       223.52 o                         
  19  12   2       5977.71       5962.81        94.27 o                         
  20  12   2       9640.11       9848.54       161.22 o                         
  21  12   2       4015.17       4004.18        99.96 o                         
  22  12   2       2178.53       2096.61        61.56 o                         
  23  12   2        171.26        175.95        35.93 o                         
  24  12   2        950.27        885.69        50.38 o                         
  25  12   2       6044.02       5842.61       107.43 o                         
 -24  13   2      10354.05      10089.95       193.83 o                         
 -23  13   2       7128.81       7067.43       132.64 o                         
 -22  13   2       9523.39       9742.31       154.27 o                         
 -21  13   2        241.30        212.42        32.91 o                         
 -20  13   2       5706.96       5660.64        98.67 o                         
 -19  13   2       2372.71       2424.16        67.80 o                         
 -18  13   2       8361.10       8551.12       123.09 o                         
 -17  13   2       4095.46       4212.53        89.91 o                         
 -16  13   2       2805.20       2768.80        60.54 o                         
 -15  13   2       5457.90       5549.27        93.78 o                         
 -14  13   2        135.81        170.90        22.53 o                         
 -13  13   2      15041.54      15102.89       350.09 o                         
 -12  13   2       6528.09       6487.20       118.80 o                         
 -11  13   2       2811.35       2733.96        54.84 o                         
 -10  13   2       6684.62       6526.67       136.68 o                         
  -9  13   2       7101.57       7209.47       230.16 o                         
  -8  13   2      15394.40      15473.70       216.05 o                         
  -7  13   2       4614.63       4402.38       113.96 o                         
  -6  13   2      37238.41      36956.80       475.02 o                         
  -5  13   2      11524.05      10600.58       147.52 o                         
  -4  13   2     102489.28     111352.84      1460.65 o                         
  -3  13   2        707.77        743.55        37.98 o                         
  -2  13   2       6853.80       7212.67       251.09 o                         
  -1  13   2      35587.14      36084.71       999.48 o                         
   0  13   2       2474.23       2504.48        68.72 o                         
   1  13   2      35587.20      36473.90       548.73 o                         
   2  13   2       6853.79       7304.62       132.28 o                         
   3  13   2        707.77        704.26        28.35 o                         
   4  13   2     102489.27     111096.41      1470.80 o                         
   5  13   2      11524.04      11264.34       178.08 o                         
   6  13   2      37238.41      37487.18       488.29 o                         
   7  13   2       4614.63       4585.73        99.63 o                         
   8  13   2      15394.38      15308.99       317.58 o                         
   9  13   2       7101.54       7254.97       130.18 o                         
  10  13   2       6684.58       6602.28       112.98 o                         
  11  13   2       2811.33       2976.30        64.41 o                         
  12  13   2       6528.10       6585.68       114.96 o                         
  13  13   2      15041.49      15480.94       300.23 o                         
  14  13   2        135.82        139.49        39.31 o                         
  15  13   2       5457.90       5481.77       101.57 o                         
  16  13   2       2805.21       2856.89        70.90 o                         
  17  13   2       4095.50       4067.21       102.59 o                         
  18  13   2       8361.10       8444.72       128.98 o                         
  19  13   2       2372.74       2425.33        49.84 o                         
  20  13   2       5706.97       5558.83        93.14 o                         
  21  13   2        241.30        246.18        32.96 o                         
  22  13   2       9523.37      10075.41       171.59 o                         
  23  13   2       7128.78       7281.75       226.01 o                         
  24  13   2      10354.03      10298.68       184.32 o                         
 -24  14   2        514.44        541.74        47.11 o                         
 -23  14   2         69.45         82.65        33.91 o                         
 -22  14   2        721.29        786.18        47.34 o                         
 -21  14   2        805.15        779.32        37.07 o                         
 -20  14   2        176.88        168.14        34.03 o                         
 -19  14   2       1099.51       1099.40        38.52 o                         
 -18  14   2       5695.81       5691.16       148.79 o                         
 -17  14   2        267.47        212.38        38.37 o                         
 -16  14   2        940.26        967.68        38.98 o                         
 -15  14   2        401.54        403.56        32.79 o                         
 -14  14   2       1433.34       1461.80        47.62 o                         
 -13  14   2        911.94       1023.67        35.12 o                         
 -12  14   2        162.99        172.27        25.06 o                         
 -11  14   2       1418.00       1387.76        37.21 o                         
 -10  14   2       1656.67       1686.29        53.17 o                         
  -9  14   2       1541.41       1492.83        42.41 o                         
  -8  14   2      24567.67      24977.26       540.16 o                         
  -7  14   2       2430.63       2236.76        67.60 o                         
  -6  14   2      10300.74      10210.50       161.64 o                         
  -5  14   2       1323.09       1254.46        41.46 o                         
  -4  14   2      12558.60      12284.92       260.90 o                         
  -3  14   2        698.17        701.64        31.35 o                         
  -2  14   2       1575.36       1509.03        84.51 o                         
  -1  14   2       2386.14       2313.65        94.44 o                         
   0  14   2       1992.62       1985.36        41.68 o                         
   1  14   2       2386.14       2318.52        61.27 o                         
   2  14   2       1575.35       1495.35        42.72 o                         
   3  14   2        698.17        657.46        30.85 o                         
   4  14   2      12558.59      12449.26       189.24 o                         
   5  14   2       1323.09       1224.01        33.00 o                         
   6  14   2      10300.73      10332.80       153.01 o                         
   7  14   2       2430.64       2322.08        51.26 o                         
   8  14   2      24567.64      24200.83       343.87 o                         
   9  14   2       1541.40       1541.28        46.85 o                         
  10  14   2       1656.67       1733.23        42.72 o                         
  11  14   2       1418.01       1408.73        39.34 o                         
  12  14   2        162.99        128.06        41.39 o                         
  13  14   2        911.93        918.57        40.89 o                         
  14  14   2       1433.36       1427.20        40.96 o                         
  15  14   2        401.54        441.70        28.92 o                         
  16  14   2        940.26        978.91        43.01 o                         
  17  14   2        267.46        291.26        28.74 o                         
  18  14   2       5695.84       5633.47        97.71 o                         
  19  14   2       1099.50       1188.94        70.28 o                         
  20  14   2        176.88        173.10        27.54 o                         
  21  14   2        805.14        728.16        39.46 o                         
  22  14   2        721.30        754.87        49.77 o                         
  23  14   2         69.45        121.30        32.01 o                         
  24  14   2        514.45        518.87        35.09 o                         
 -23  15   2        560.30        495.82        45.77 o                         
 -22  15   2        227.35        221.52        46.30 o                         
 -21  15   2        690.59        665.51        35.96 o                         
 -20  15   2        102.54         68.45        32.42 o                         
 -19  15   2        767.48        720.35        43.45 o                         
 -18  15   2       1010.68        976.30        43.09 o                         
 -17  15   2        595.95        565.64        32.08 o                         
 -16  15   2       1954.19       1739.89       247.45 o                         
 -15  15   2         32.66         49.15        23.15 o                         
 -14  15   2        395.02        470.84        34.97 o                         
 -13  15   2       1540.39       1571.16        39.29 o                         
 -12  15   2       1902.84       2022.19       106.21 o                         
 -11  15   2       1718.07       1593.19        57.09 o                         
 -10  15   2        793.62        898.90        30.53 o                         
  -9  15   2       1822.11       1928.66        68.30 o                         
  -8  15   2       6710.63       6620.52       102.43 o                         
  -7  15   2       1265.75       1239.77        32.11 o                         
  -6  15   2       8705.42       8368.78       165.55 o                         
  -5  15   2       5612.86       5477.17       104.51 o                         
  -4  15   2        716.32        647.86        25.25 o                         
  -3  15   2        611.86        546.38        26.15 o                         
  -2  15   2        193.10        247.77        41.15 o                         
  -1  15   2       3206.22       3404.50        82.10 o                         
   0  15   2       1244.21       1059.55       333.31 o                         
   1  15   2       3206.25       3430.85       130.62 o                         
   2  15   2        193.10        203.80        32.82 o                         
   3  15   2        611.85        528.88        29.84 o                         
   4  15   2        716.33        652.55        27.89 o                         
   5  15   2       5612.88       5389.21       104.91 o                         
   6  15   2       8705.43       8453.51       137.63 o                         
   7  15   2       1265.74       1245.66        35.03 o                         
   8  15   2       6710.63       6935.82       134.87 o                         
   9  15   2       1822.10       1818.72        69.85 o                         
  10  15   2        793.62        819.10        33.41 o                         
  11  15   2       1718.06       1590.97        62.59 o                         
  12  15   2       1902.84       2133.93        56.78 o                         
  13  15   2       1540.39       1527.88        45.54 o                         
  14  15   2        395.03        380.46        39.33 o                         
  15  15   2         32.66         14.58        23.33 o                         
  16  15   2       1954.19       1930.67        66.76 o                         
  17  15   2        595.96        571.01        32.68 o                         
  18  15   2       1010.68        988.93        39.05 o                         
  19  15   2        767.48        756.05        36.84 o                         
  20  15   2        102.55         80.50        31.88 o                         
  21  15   2        690.59        626.72        33.33 o                         
  22  15   2        227.35        222.45        36.92 o                         
  23  15   2        560.30        464.35        43.54 o                         
 -23  16   2        442.83        375.95        48.43 o                         
 -22  16   2        571.88        559.91        41.20 o                         
 -21  16   2        274.29        137.24        49.16 o                         
 -20  16   2        904.58        867.15        38.44 o                         
 -19  16   2        200.15        197.64        27.08 o                         
 -18  16   2       4001.89       3952.92        98.49 o                         
 -17  16   2        663.61        747.92        38.76 o                         
 -16  16   2        946.62        976.73        39.26 o                         
 -15  16   2       3187.93       3199.36        69.52 o                         
 -14  16   2        893.46        867.16        45.69 o                         
 -13  16   2       8306.75       8329.48       144.69 o                         
 -12  16   2       1223.88       1304.72        45.81 o                         
 -11  16   2       2152.15       2109.17        43.73 o                         
 -10  16   2        481.46        498.47        31.63 o                         
  -9  16   2       4584.71       4545.87        76.75 o                         
  -8  16   2       8174.48       8122.28       151.06 o                         
  -7  16   2       5483.31       5482.43       123.20 o                         
  -6  16   2       5403.67       5027.50        90.29 o                         
  -5  16   2       4454.87       4492.38        76.58 o                         
  -4  16   2       6945.13       7125.98       174.39 o                         
  -3  16   2       1134.63       1214.99        36.81 o                         
  -2  16   2        822.67        837.07        40.24 o                         
  -1  16   2      13539.82      13537.73       226.43 o                         
   0  16   2        187.37        287.45        38.67 o                         
   1  16   2      13539.87      13168.71       288.51 o                         
   2  16   2        822.68        841.15        48.66 o                         
   3  16   2       1134.63       1286.80        40.09 o                         
   4  16   2       6945.13       6734.90       129.35 o                         
   5  16   2       4454.82       4475.83        72.39 o                         
   6  16   2       5403.68       5124.73        92.25 o                         
   7  16   2       5483.30       5628.65       152.64 o                         
   8  16   2       8174.43       8161.19       126.04 o                         
   9  16   2       4584.68       4438.58       110.22 o                         
  10  16   2        481.46        491.90        29.28 o                         
  11  16   2       2152.17       2142.09        55.82 o                         
  12  16   2       1223.87       1232.57        39.87 o                         
  13  16   2       8306.73       9040.74       202.69 o                         
  14  16   2        893.44        804.65        52.15 o                         
  15  16   2       3187.90       3279.34        73.58 o                         
  16  16   2        946.63        986.85        36.13 o                         
  17  16   2        663.62        659.63        31.36 o                         
  18  16   2       4001.87       4085.58       127.46 o                         
  19  16   2        200.15        229.90        27.71 o                         
  20  16   2        904.59        907.48        44.15 o                         
  21  16   2        274.29        231.90        30.04 o                         
  22  16   2        571.88        576.07        48.34 o                         
  23  16   2        442.82        381.40        45.53 o                         
 -22  17   2       1635.37       1524.65        65.81 o                         
 -21  17   2       1340.30       1298.30        56.29 o                         
 -20  17   2       1342.34       1243.50        81.95 o                         
 -19  17   2        473.50        452.65        30.71 o                         
 -18  17   2       2863.94       2826.85        66.41 o                         
 -17  17   2       1931.32       1622.28       276.46 o                         
 -16  17   2        729.37        775.22        36.27 o                         
 -15  17   2       1436.93       1509.91        53.88 o                         
 -14  17   2          6.10         26.60        29.11 o                         
 -13  17   2        996.22        999.82        58.03 o                         
 -12  17   2       1207.72       1169.16        45.10 o                         
 -11  17   2        685.00        692.19        29.32 o                         
 -10  17   2       1081.67       1039.08        41.38 o                         
  -9  17   2       1003.32        990.88        35.13 o                         
  -8  17   2       1396.93       1408.52        44.63 o                         
  -7  17   2       1102.02       1069.02        39.13 o                         
  -6  17   2       2454.85       2526.10        67.13 o                         
  -5  17   2        159.81        154.21        20.07 o                         
  -4  17   2       9212.55       9662.50       173.94 o                         
  -3  17   2        700.60        739.11        26.60 o                         
  -2  17   2       1591.74       1711.02        41.65 o                         
  -1  17   2       2204.88       2262.91        86.87 o                         
   0  17   2       1430.98       1553.75        67.33 o                         
   1  17   2       2204.88       2107.70        84.19 o                         
   2  17   2       1591.75       1761.62        63.49 o                         
   3  17   2        700.60        750.43        30.34 o                         
   4  17   2       9212.56       9433.70       134.17 o                         
   5  17   2        159.81        193.97        21.59 o                         
   6  17   2       2454.84       2623.11        54.34 o                         
   7  17   2       1102.03       1178.23        36.78 o                         
   8  17   2       1396.93       1468.33        38.98 o                         
   9  17   2       1003.31        998.43        31.86 o                         
  10  17   2       1081.67       1078.44        34.05 o                         
  11  17   2        685.01        743.71        52.00 o                         
  12  17   2       1207.71       1264.45        34.23 o                         
  13  17   2        996.21        905.18       204.11 o                         
  14  17   2          6.10          9.26        25.40 o                         
  15  17   2       1436.94       1527.32        50.14 o                         
  16  17   2        729.37        692.77        35.76 o                         
  17  17   2       1931.31       1933.82        59.33 o                         
  18  17   2       2863.92       2869.05        73.40 o                         
  19  17   2        473.50        486.15        36.44 o                         
  20  17   2       1342.34       1245.30        45.06 o                         
  21  17   2       1340.29       1340.65        72.72 o                         
  22  17   2       1635.36       1469.46        52.22 o                         
 -21  18   2       2893.86       2679.21       132.35 o                         
 -20  18   2       2743.42       2618.49        75.99 o                         
 -19  18   2       3402.67       3304.53       114.60 o                         
 -18  18   2       2114.59       1944.14        60.99 o                         
 -17  18   2       9422.62       8952.70       692.71 o                         
 -16  18   2        433.07        381.02        41.09 o                         
 -15  18   2        840.87        800.01        40.88 o                         
 -14  18   2        267.46        257.88        26.10 o                         
 -13  18   2       4768.60       4759.16        81.34 o                         
 -12  18   2        319.31        326.19        27.45 o                         
 -11  18   2        724.41        681.21        39.94 o                         
 -10  18   2       1304.01       1294.16        71.10 o                         
  -9  18   2      10856.98      11071.70       163.32 o                         
  -8  18   2       1054.18       1198.19        39.94 o                         
  -7  18   2       2346.03       2469.13        58.86 o                         
  -6  18   2        563.65        546.63        26.88 o                         
  -5  18   2        900.86        946.78        31.51 o                         
  -4  18   2       1140.83       1095.06        62.24 o                         
  -3  18   2       2344.24       2382.52        51.85 o                         
  -2  18   2       1872.49       1952.97        51.96 o                         
  -1  18   2      18385.56      18730.96       423.52 o                         
   0  18   2       1409.06       1566.41        49.28 o                         
   1  18   2      18385.53      19103.37       326.15 o                         
   2  18   2       1872.49       2051.66        86.44 o                         
   3  18   2       2344.24       2492.09        69.21 o                         
   4  18   2       1140.83       1126.60        41.21 o                         
   5  18   2        900.86        983.95        36.21 o                         
   6  18   2        563.65        623.87        32.83 o                         
   7  18   2       2346.03       2349.73        47.46 o                         
   8  18   2       1054.19       1179.36        45.56 o                         
   9  18   2      10856.96      11117.35       193.20 o                         
  10  18   2       1304.01       1290.66        39.03 o                         
  11  18   2        724.42        771.57        48.70 o                         
  12  18   2        319.32        350.24        28.29 o                         
  13  18   2       4768.59       4710.97       117.12 o                         
  14  18   2        267.46        307.19        38.35 o                         
  15  18   2        840.86        846.69        48.28 o                         
  16  18   2        433.07        446.92        31.05 o                         
  17  18   2       9422.60       9517.38       234.12 o                         
  18  18   2       2114.59       2053.92        84.02 o                         
  19  18   2       3402.65       3245.57        98.14 o                         
  20  18   2       2743.45       2665.37       122.58 o                         
  21  18   2       2893.88       2637.04       152.35 o                         
 -20  19   2       2311.70       2215.43       107.14 o                         
 -19  19   2        259.40        211.78        39.77 o                         
 -18  19   2       1109.15       1102.18        49.84 o                         
 -17  19   2        141.13        168.67        32.94 o                         
 -16  19   2        433.84        473.62        32.83 o                         
 -15  19   2        151.82        109.60        28.71 o                         
 -14  19   2        479.84        465.30        37.14 o                         
 -13  19   2       9273.19       9202.95       147.02 o                         
 -12  19   2        447.95        446.43        34.90 o                         
 -11  19   2       5159.24       5044.32        84.92 o                         
 -10  19   2        488.48        533.71        31.20 o                         
  -9  19   2         20.60         27.22        26.52 o                         
  -8  19   2       1630.45       1680.22        41.25 o                         
  -7  19   2       2486.86       2463.49        51.51 o                         
  -6  19   2       1721.87       1770.81        81.20 o                         
  -5  19   2       3090.10       3250.79        66.92 o                         
  -4  19   2        386.08        358.95        25.47 o                         
  -3  19   2       2539.99       2476.73        63.04 o                         
  -2  19   2         98.91         78.53        26.06 o                         
  -1  19   2       5453.35       5541.57       100.02 o                         
   0  19   2         11.51         19.59        30.77 o                         
   1  19   2       5453.33       5736.67       147.01 o                         
   2  19   2         98.91         37.31        76.87 o                         
   3  19   2       2540.00       2670.06        57.57 o                         
   4  19   2        386.08        368.60        26.23 o                         
   5  19   2       3090.11       3230.96        73.83 o                         
   6  19   2       1721.88       1801.11        46.87 o                         
   7  19   2       2486.87       2538.27        56.06 o                         
   8  19   2       1630.45       1675.77        56.51 o                         
   9  19   2         20.60         29.55        28.57 o                         
  10  19   2        488.49        523.30        28.48 o                         
  11  19   2       5159.20       5293.32        96.39 o                         
  12  19   2        447.94        367.82        26.92 o                         
  13  19   2       9273.20       9541.49       168.22 o                         
  14  19   2        479.85        435.74        39.32 o                         
  15  19   2        151.82        151.18        25.90 o                         
  16  19   2        433.84        450.66        42.05 o                         
  17  19   2        141.13        154.42        33.74 o                         
  18  19   2       1109.15       1028.91        45.79 o                         
  19  19   2        259.40        247.93        35.21 o                         
  20  19   2       2311.74       2152.21        83.96 o                         
 -19  20   2         43.06          6.19        40.61 o                         
 -18  20   2      12650.95      11059.18      2385.19 o                         
 -17  20   2       4357.34       4151.90       223.36 o                         
 -16  20   2       2088.58       2111.36       197.76 o                         
 -15  20   2         84.40         80.68        30.16 o                         
 -14  20   2        312.95        307.74        32.56 o                         
 -13  20   2        664.40        676.47        36.89 o                         
 -12  20   2       2661.21       2590.53        70.88 o                         
 -11  20   2       1590.07       1622.36        53.03 o                         
 -10  20   2       1021.02        955.36        36.47 o                         
  -9  20   2       6990.94       7157.57       124.34 o                         
  -8  20   2      40275.50      41147.50       783.98 o                         
  -7  20   2       3394.72       3306.77        70.40 o                         
  -6  20   2        682.19        650.34        39.15 o                         
  -5  20   2        367.96        376.90        28.91 o                         
  -4  20   2        136.90        135.50        22.82 o                         
  -3  20   2        500.89        506.07        33.43 o                         
  -2  20   2         19.05          0.82        23.22 o                         
  -1  20   2       3174.80       3253.25        83.17 o                         
   0  20   2        710.10        752.57        47.86 o                         
   1  20   2       3174.82       3127.47        87.12 o                         
   2  20   2         19.05         28.46        29.34 o                         
   3  20   2        500.88        477.48        45.83 o                         
   4  20   2        136.90        160.11        27.75 o                         
   5  20   2        367.95        354.80        26.14 o                         
   6  20   2        682.19        699.03        41.36 o                         
   7  20   2       3394.70       3286.94       138.01 o                         
   8  20   2      40275.43      41123.01       624.88 o                         
   9  20   2       6990.95       7021.36       114.48 o                         
  10  20   2       1021.01       1025.06        56.89 o                         
  11  20   2       1590.05       1545.40        55.86 o                         
  12  20   2       2661.19       2600.36        76.43 o                         
  13  20   2        664.42        688.35        38.95 o                         
  14  20   2        312.95        222.07        88.44 o                         
  15  20   2         84.40        132.01        49.36 o                         
  16  20   2       2088.56       2205.09        55.86 o                         
  17  20   2       4357.36       4184.31       213.89 o                         
  18  20   2      12650.96      12336.10       720.55 o                         
  19  20   2         43.06         55.15        44.71 o                         
 -18  21   2       1540.26       1220.80        93.24 o                         
 -17  21   2       2091.79       1866.02       104.34 o                         
 -16  21   2        382.58        334.25        37.78 o                         
 -15  21   2        171.74        126.34        35.87 o                         
 -14  21   2        158.43        127.06        35.64 o                         
 -13  21   2       7677.16       7063.56       133.90 o                         
 -12  21   2       1011.88       1030.95        38.97 o                         
 -11  21   2       1951.15       1888.59        72.94 o                         
 -10  21   2       1113.08       1080.43        39.00 o                         
  -9  21   2        360.67        396.61        27.87 o                         
  -8  21   2       3006.68       3083.63        89.10 o                         
  -7  21   2       3746.34       3841.80        82.51 o                         
  -6  21   2       4409.00       4466.38        81.15 o                         
  -5  21   2        303.55        341.97        26.85 o                         
  -4  21   2       5281.93       5376.44       111.86 o                         
  -3  21   2       1100.84       1182.90        46.13 o                         
  -2  21   2        670.50        700.97        42.77 o                         
  -1  21   2      15721.99      14583.18       829.55 o                         
   0  21   2        752.06        783.47        47.28 o                         
   1  21   2      15722.01      15798.11       287.92 o                         
   2  21   2        670.50        686.09        37.32 o                         
   3  21   2       1100.83       1075.20       237.71 o                         
   4  21   2       5281.89       5278.72       122.99 o                         
   5  21   2        303.54        323.96        27.50 o                         
   6  21   2       4409.01       4604.06        89.25 o                         
   7  21   2       3746.32       3889.12        88.89 o                         
   8  21   2       3006.69       3169.26        66.10 o                         
   9  21   2        360.67        363.37        31.17 o                         
  10  21   2       1113.08       1047.33        44.80 o                         
  11  21   2       1951.15       1845.42        64.88 o                         
  12  21   2       1011.87        992.44        45.76 o                         
  13  21   2       7677.18       7738.78       148.04 o                         
  14  21   2        158.42        151.97        24.90 o                         
  15  21   2        171.74        164.71        32.61 o                         
  16  21   2        382.58        289.35        49.64 o                         
  17  21   2       2091.77       1966.60        83.31 o                         
  18  21   2       1540.25       1338.65        60.48 o                         
 -17  22   2        433.98        331.58        46.15 o                         
 -16  22   2        314.70        261.27        42.02 o                         
 -15  22   2        303.25        260.86        33.60 o                         
 -14  22   2       1560.62       1506.01        50.14 o                         
 -13  22   2       1115.88       1007.46        43.46 o                         
 -12  22   2         59.60         57.80        28.93 o                         
 -11  22   2        252.63        284.73        31.05 o                         
 -10  22   2        342.45        329.81        33.13 o                         
  -9  22   2         36.00         59.95        27.83 o                         
  -8  22   2        456.93        474.20        44.47 o                         
  -7  22   2        440.45        454.13        26.43 o                         
  -6  22   2        927.48        891.39        37.10 o                         
  -5  22   2        187.54        168.52        29.20 o                         
  -4  22   2        515.67        551.09        38.17 o                         
  -3  22   2         62.66         29.47        23.07 o                         
  -2  22   2          2.21          3.55        23.46 o                         
  -1  22   2       1119.79       1068.66        35.66 o                         
   0  22   2          8.07         10.00        32.94 o                         
   1  22   2       1119.80       1040.75        85.86 o                         
   2  22   2          2.21         19.71        22.61 o                         
   3  22   2         62.66         23.31        23.13 o                         
   4  22   2        515.67        554.33        43.95 o                         
   5  22   2        187.54        196.77        31.15 o                         
   6  22   2        927.49        896.35        39.99 o                         
   7  22   2        440.45        496.80        34.63 o                         
   8  22   2        456.93        476.52        32.49 o                         
   9  22   2         36.00         46.55        29.10 o                         
  10  22   2        342.45        305.79        29.44 o                         
  11  22   2        252.63        330.41        47.27 o                         
  12  22   2         59.60         47.24        32.68 o                         
  13  22   2       1115.88       1103.96        67.66 o                         
  14  22   2       1560.63       1591.96        49.44 o                         
  15  22   2        303.25        241.82        37.08 o                         
  16  22   2        314.70        202.18        37.83 o                         
  17  22   2        433.99        323.34        51.10 o                         
 -15  23   2        122.43         91.29        32.37 o                         
 -14  23   2        715.26        619.05        58.78 o                         
 -13  23   2        212.51        196.33        47.41 o                         
 -12  23   2        783.01        803.38       103.09 o                         
 -11  23   2         20.45         -3.29        35.72 o                         
 -10  23   2        724.55        726.73        33.52 o                         
  -9  23   2       1233.30       1273.49        48.10 o                         
  -8  23   2       5611.65       5627.69       101.61 o                         
  -7  23   2        337.19        377.58        34.84 o                         
  -6  23   2        434.44        450.82        31.85 o                         
  -5  23   2       1804.54       1940.34        73.76 o                         
  -4  23   2       4107.54       4311.68        78.88 o                         
  -3  23   2         90.18         52.85        26.46 o                         
  -2  23   2        821.90        903.45        43.13 o                         
  -1  23   2       3278.09       3348.75        72.48 o                         
   0  23   2        523.32        522.81        78.81 o                         
   1  23   2       3278.05       3312.03        68.89 o                         
   2  23   2        821.90        878.42        36.39 o                         
   3  23   2         90.18         55.21        32.73 o                         
   4  23   2       4107.55       4075.20       118.45 o                         
   5  23   2       1804.55       1884.44        46.11 o                         
   6  23   2        434.45        496.36        32.58 o                         
   7  23   2        337.19        341.13        35.87 o                         
   8  23   2       5611.66       5640.48        95.15 o                         
   9  23   2       1233.30       1294.61        45.89 o                         
  10  23   2        724.55        713.23        33.76 o                         
  11  23   2         20.45          3.00        33.80 o                         
  12  23   2        783.02        822.77        41.53 o                         
  13  23   2        212.51        172.40        34.77 o                         
  14  23   2        715.25        667.82        47.79 o                         
  15  23   2        122.43        129.88        37.71 o                         
 -14  24   2       1088.51        963.34        68.04 o                         
 -13  24   2       7185.32       6576.96       222.46 o                         
 -12  24   2        721.84        687.19        46.82 o                         
 -11  24   2       1459.55       1414.11        45.31 o                         
 -10  24   2        120.03         89.43        30.03 o                         
  -9  24   2        430.09        431.25        33.28 o                         
  -8  24   2       6517.34       6771.89       155.19 o                         
  -7  24   2       2404.90       2568.69        63.94 o                         
  -6  24   2        108.19        103.65        41.32 o                         
  -5  24   2        163.33        182.16        31.01 o                         
  -4  24   2        296.63        326.05        34.77 o                         
  -3  24   2       2386.70       2475.79        61.21 o                         
  -2  24   2          9.98         39.82        29.43 o                         
  -1  24   2        539.48        592.10        42.65 o                         
   0  24   2        452.98        371.63       155.24 o                         
   1  24   2        539.48        583.13        49.33 o                         
   2  24   2          9.98         -7.21        32.74 o                         
   3  24   2       2386.72       2417.06        53.63 o                         
   4  24   2        296.63        277.72        87.51 o                         
   5  24   2        163.33        157.45        32.75 o                         
   6  24   2        108.19         54.86        33.67 o                         
   7  24   2       2404.87       2670.33        58.06 o                         
   8  24   2       6517.33       6499.18       202.03 o                         
   9  24   2        430.08        416.26        38.28 o                         
  10  24   2        120.03        126.05        31.74 o                         
  11  24   2       1459.56       1415.62        59.70 o                         
  12  24   2        721.83        693.98        40.17 o                         
  13  24   2       7185.31       6942.95       315.78 o                         
  14  24   2       1088.50       1024.44        86.58 o                         
 -12  25   2       2480.55       2161.61       103.81 o                         
 -11  25   2       2067.36       1810.13        97.15 o                         
 -10  25   2        415.27        366.60        39.86 o                         
  -9  25   2        175.16        122.68        32.19 o                         
  -8  25   2       4366.90       4153.75       110.12 o                         
  -7  25   2       5286.10       5455.66       103.21 o                         
  -6  25   2       4687.17       4701.52       185.95 o                         
  -5  25   2      13346.91      13426.82       452.13 o                         
  -4  25   2        378.25        409.74        29.83 o                         
  -3  25   2       6440.39       6637.09       188.15 o                         
  -2  25   2        419.58        450.68        43.08 o                         
  -1  25   2       2034.93       2179.70        82.80 o                         
   0  25   2        308.28        201.50        36.93 o                         
   1  25   2       2034.92       2068.53        59.22 o                         
   2  25   2        419.57        483.72        38.08 o                         
   3  25   2       6440.40       6754.76       237.82 o                         
   4  25   2        378.23        420.36        36.70 o                         
   5  25   2      13346.94      13943.56       337.10 o                         
   6  25   2       4687.17       4897.74       100.48 o                         
   7  25   2       5286.07       5182.78       104.86 o                         
   8  25   2       4366.90       4099.13       144.72 o                         
   9  25   2        175.16        163.62        37.65 o                         
  10  25   2        415.27        373.73        58.53 o                         
  11  25   2       2067.34       1882.51       128.53 o                         
  12  25   2       2480.53       2286.21       102.01 o                         
  -9  26   2        751.99        611.99        43.81 o                         
  -8  26   2       8259.61       7551.66       182.17 o                         
  -7  26   2       4228.30       3896.73       173.50 o                         
  -6  26   2       1714.10       1566.47        56.18 o                         
  -5  26   2        517.27        504.85        53.15 o                         
  -4  26   2       5184.16       5202.76       145.28 o                         
  -3  26   2       1286.76       1245.79        61.64 o                         
  -2  26   2        637.34        529.75        45.84 o                         
  -1  26   2       3669.88       3110.36       615.31 o                         
   0  26   2        311.15        331.51        41.09 o                         
   1  26   2       3669.87       3402.92        99.90 o                         
   2  26   2        637.33        616.38        44.88 o                         
   3  26   2       1286.75       1313.42        68.08 o                         
   4  26   2       5184.16       5244.00       209.53 o                         
   5  26   2        517.28        426.73        71.30 o                         
   6  26   2       1714.10       1507.24        56.01 o                         
   7  26   2       4228.31       3984.67       170.11 o                         
   8  26   2       8259.61       7120.64       294.65 o                         
   9  26   2        751.99        634.35        47.17 o                         
  -6  27   2       4890.63       4288.60       264.11 o                         
  -5  27   2       2537.66       2159.23       165.70 o                         
  -4  27   2       9412.84       8748.13       662.84 o                         
  -3  27   2        365.54        349.21        43.84 o                         
  -2  27   2        142.37        156.48        39.63 o                         
  -1  27   2       1424.94       1318.18       122.69 o                         
   0  27   2         95.51         95.08        30.31 o                         
   1  27   2       1424.94       1284.09       121.73 o                         
   2  27   2        142.37         95.11        37.68 o                         
   3  27   2        365.54        285.84        43.56 o                         
   4  27   2       9412.87       7898.53       613.19 o                         
   5  27   2       2537.66       1906.53       174.24 o                         
   6  27   2       4890.62       4130.91       286.56 o                         
   2   0   3      18445.24      17416.84       340.42 o                         
   4   0   3      18556.30      15966.75       480.64 o                         
   6   0   3      82045.92      81486.33      1283.89 o                         
   7   0   3      20839.62      16915.13       352.54 o                         
   8   0   3       6269.61       6704.88       147.31 o                         
   9   0   3       1194.80       1335.19        65.03 o                         
  10   0   3         23.96         45.75        18.88 o                         
  11   0   3       2958.98       2693.37        63.61 o                         
  12   0   3      49433.98      53651.05      1250.02 o                         
  14   0   3      56637.81      60325.67       993.89 o                         
  15   0   3         86.51         75.83        16.38 o                         
  16   0   3        839.46        672.69        27.88 o                         
  17   0   3       2950.52       3210.78        67.15 o                         
  18   0   3        172.34        238.15        24.42 o                         
  19   0   3        847.88        930.31        47.27 o                         
  20   0   3         50.71         50.69        23.06 o                         
  21   0   3      33374.60      34904.37       707.76 o                         
  22   0   3        901.31        809.24        41.02 o                         
  23   0   3       6180.85       6501.08       124.52 o                         
  24   0   3        677.78        767.40        37.27 o                         
  25   0   3         56.96         91.65        33.28 o                         
  26   0   3       8737.12       9087.22       269.30 o                         
  27   0   3      13617.20      13538.15       468.01 o                         
 -27   1   3       2443.84       2443.75        57.08 o                         
 -26   1   3       3329.57       3352.52        98.44 o                         
 -25   1   3       1038.76       1003.49        50.25 o                         
 -24   1   3        193.93        189.11        25.31 o                         
 -23   1   3        738.36        761.67        37.94 o                         
 -22   1   3        477.99        424.15        28.27 o                         
 -21   1   3       5069.19       5404.45       112.33 o                         
 -20   1   3       1661.02       1679.96        42.76 o                         
 -19   1   3        140.45        155.00        24.55 o                         
 -18   1   3        959.46       1005.52        32.31 o                         
 -17   1   3       1063.87       1126.61        38.30 o                         
 -16   1   3       1085.30       1173.88        33.12 o                         
 -15   1   3         32.71         28.47        18.07 o                         
 -14   1   3       4348.79       4564.37        91.90 o                         
 -13   1   3      41135.26      41306.31       835.77 o                         
 -12   1   3      11524.16      11533.73       241.80 o                         
 -11   1   3       2084.20       2098.67        90.75 o                         
 -10   1   3         83.89        102.37        22.17 o                         
  -9   1   3         50.79         27.50        17.72 o                         
  -8   1   3       5426.40       5933.14        90.62 o                         
  -7   1   3       3053.12       2541.85       120.88 o                         
  -6   1   3      12911.24      11706.10       213.95 o                         
  -5   1   3      11105.40       9972.48       266.35 o                         
  -4   1   3        410.50        441.99        19.31 o                         
  -3   1   3      35833.95      34794.71       668.45 o                         
  -2   1   3       4468.71       3875.98       155.62 o                         
  -1   1   3      13409.34      10086.91       209.70 o                         
   1   1   3      13409.32      10441.74       256.07 o                         
   2   1   3       4468.70       3895.49        70.23 o                         
   3   1   3      35833.96      34240.79       803.38 o                         
   4   1   3        410.50        412.35        18.38 o                         
   5   1   3      11105.42      10227.99       152.51 o                         
   6   1   3      12911.24      11909.04       252.06 o                         
   7   1   3       3053.12       2645.89        50.90 o                         
   8   1   3       5426.43       5879.01        92.23 o                         
   9   1   3         50.79         15.07        14.63 o                         
  10   1   3         83.89        111.97        15.95 o                         
  11   1   3       2084.20       2195.03        61.47 o                         
  12   1   3      11524.13      11570.91       219.34 o                         
  13   1   3      41135.29      43037.27       597.29 o                         
  14   1   3       4348.76       4503.27        99.93 o                         
  15   1   3         32.71         31.59        29.30 o                         
  16   1   3       1085.30       1124.71        35.81 o                         
  17   1   3       1063.85       1116.34        44.82 o                         
  18   1   3        959.46        954.34        47.77 o                         
  19   1   3        140.45        182.10        23.05 o                         
  20   1   3       1661.01       1686.81        46.54 o                         
  21   1   3       5069.22       5276.74       107.68 o                         
  22   1   3        478.00        421.81        32.43 o                         
  23   1   3        738.36        693.44        42.64 o                         
  24   1   3        193.94        165.36        30.67 o                         
  25   1   3       1038.76       1066.36        42.99 o                         
  26   1   3       3329.57       3516.96        81.11 o                         
  27   1   3       2443.86       2436.39       121.79 o                         
 -27   2   3        560.61        550.10        40.23 o                         
 -26   2   3        350.21        329.80        30.52 o                         
 -25   2   3       2487.37       2505.34        72.49 o                         
 -24   2   3        214.92        167.02        29.41 o                         
 -23   2   3        220.35        221.29        30.95 o                         
 -22   2   3        323.74        292.46        24.47 o                         
 -21   2   3       3889.93       4049.50        96.12 o                         
 -20   2   3        259.46        313.98        29.91 o                         
 -19   2   3        524.40        520.83        27.19 o                         
 -18   2   3        752.79        773.77        37.82 o                         
 -17   2   3       3492.26       3526.31        71.68 o                         
 -16   2   3        393.44        367.50        31.62 o                         
 -15   2   3        724.45        765.88        34.36 o                         
 -14   2   3        576.67        645.70        30.52 o                         
 -13   2   3      12526.17      12404.90       726.05 o                         
 -12   2   3       1504.59       1516.32        38.04 o                         
 -11   2   3        122.93         81.20        25.85 o                         
 -10   2   3         69.58         75.22        15.68 o                         
  -9   2   3       2086.75       2119.38        46.91 o                         
  -8   2   3       1881.85       1723.41        49.23 o                         
  -7   2   3       2678.98       2285.33        43.84 o                         
  -6   2   3       1462.86       1311.11        90.39 o                         
  -5   2   3      31992.87      30186.97       501.46 o                         
  -4   2   3       7492.07       5780.18       118.68 o                         
  -3   2   3      15098.36      14292.85       234.93 o                         
  -2   2   3       2064.37       1449.38       127.49 o                         
  -1   2   3       3914.26       3740.68        82.41 o                         
   0   2   3        378.62        235.38        25.10 o                         
   1   2   3       3914.27       3870.65        77.14 o                         
   2   2   3       2064.38       1473.79        65.18 o                         
   3   2   3      15098.35      14293.48       309.48 o                         
   4   2   3       7492.08       5565.45       107.58 o                         
   5   2   3      31992.86      30551.88       412.49 o                         
   6   2   3       1462.86       1234.59        45.52 o                         
   7   2   3       2678.98       2228.64        45.46 o                         
   8   2   3       1881.85       1639.25        38.08 o                         
   9   2   3       2086.75       2081.70        45.14 o                         
  10   2   3         69.58         76.80        24.65 o                         
  11   2   3        122.92        113.35        21.54 o                         
  12   2   3       1504.60       1559.44        43.65 o                         
  13   2   3      12526.19      13024.44       236.45 o                         
  14   2   3        576.66        647.79        26.51 o                         
  15   2   3        724.45        800.58        28.60 o                         
  16   2   3        393.44        375.62        22.37 o                         
  17   2   3       3492.24       3654.29        92.66 o                         
  18   2   3        752.79        787.39        41.49 o                         
  19   2   3        524.40        517.84        29.95 o                         
  20   2   3        259.45        304.21        27.90 o                         
  21   2   3       3889.89       4011.47        82.13 o                         
  22   2   3        323.74        291.85        32.97 o                         
  23   2   3        220.35        227.02        27.59 o                         
  24   2   3        214.92        223.13        32.97 o                         
  25   2   3       2487.35       2544.92        71.00 o                         
  26   2   3        350.21        358.29        33.52 o                         
  27   2   3        560.63        553.85        41.13 o                         
 -27   3   3       1177.34       1211.94        58.15 o                         
 -26   3   3       1543.84       1570.27        66.06 o                         
 -25   3   3       2064.02       2127.49        61.91 o                         
 -24   3   3       1075.21       1019.33        43.43 o                         
 -23   3   3       1860.72       1834.50        57.30 o                         
 -22   3   3       1086.59       1100.30        55.16 o                         
 -21   3   3       1730.79       1721.93        55.86 o                         
 -20   3   3       1624.90       1600.65        69.44 o                         
 -19   3   3       1310.63       1360.26        53.49 o                         
 -18   3   3       1617.71       1753.71        41.93 o                         
 -17   3   3       9086.51       9460.02       166.37 o                         
 -16   3   3       2345.38       2304.52        49.33 o                         
 -15   3   3        640.16        652.72        31.18 o                         
 -14   3   3       2348.27       2215.98        55.94 o                         
 -13   3   3       5037.91       4804.44       118.81 o                         
 -12   3   3      16638.70      16886.66       430.59 o                         
 -11   3   3        458.23        527.41        31.46 o                         
 -10   3   3       2751.42       2579.20        73.56 o                         
  -9   3   3      49646.34      52144.51       688.56 o                         
  -8   3   3       5896.33       6223.03       182.90 o                         
  -7   3   3       2524.40       2683.27        82.80 o                         
  -6   3   3       6051.82       5271.06       102.08 o                         
  -5   3   3       1073.93       1198.03        37.56 o                         
  -4   3   3       2176.51       1796.92        41.10 o                         
  -3   3   3       4943.87       4444.61       105.81 o                         
  -2   3   3      16462.96      15163.97       189.29 o                         
  -1   3   3     134501.86     152384.97      4709.09 o                         
   2   3   3      16462.97      15117.67       227.96 o                         
   3   3   3       4943.86       4401.55        81.05 o                         
   4   3   3       2176.50       1786.80        56.71 o                         
   5   3   3       1073.93       1194.37        32.61 o                         
   6   3   3       6051.81       5322.94       121.87 o                         
   7   3   3       2524.41       2702.93        94.54 o                         
   8   3   3       5896.32       6157.68       106.75 o                         
   9   3   3      49646.30      52746.18       922.17 o                         
  10   3   3       2751.41       2634.84        60.46 o                         
  11   3   3        458.23        582.91        60.36 o                         
  12   3   3      16638.68      16769.84       341.19 o                         
  13   3   3       5037.89       4933.75       119.22 o                         
  14   3   3       2348.28       2254.95        48.34 o                         
  15   3   3        640.16        644.66        25.11 o                         
  16   3   3       2345.39       2354.34        50.60 o                         
  17   3   3       9086.50       9568.86       156.68 o                         
  18   3   3       1617.70       1692.47        48.45 o                         
  19   3   3       1310.63       1354.14        48.67 o                         
  20   3   3       1624.89       1622.90        48.89 o                         
  21   3   3       1730.78       1709.00        47.98 o                         
  22   3   3       1086.59       1036.46        36.53 o                         
  23   3   3       1860.72       1843.37        49.98 o                         
  24   3   3       1075.21       1080.28        44.37 o                         
  25   3   3       2064.02       2130.98        65.86 o                         
  26   3   3       1543.84       1605.85        50.21 o                         
  27   3   3       1177.34       1185.99        66.22 o                         
 -27   4   3       1802.88       1852.00        64.14 o                         
 -26   4   3       1322.37       1367.06        55.33 o                         
 -25   4   3        989.53       1029.39        46.95 o                         
 -24   4   3        461.70        461.58        34.70 o                         
 -23   4   3        839.07        911.64        34.21 o                         
 -22   4   3        342.60        345.59        46.33 o                         
 -21   4   3        197.26        204.22        24.88 o                         
 -20   4   3       1667.15       1625.93        43.22 o                         
 -19   4   3        121.44         66.38        22.45 o                         
 -18   4   3        666.38        690.52        33.97 o                         
 -17   4   3       1732.01       1705.68        82.31 o                         
 -16   4   3       4684.52       4664.91       107.22 o                         
 -15   4   3        245.79        276.72        23.59 o                         
 -14   4   3       2671.58       2880.94        64.74 o                         
 -13   4   3       9183.83       8900.89       166.11 o                         
 -12   4   3       5977.23       5974.66       165.65 o                         
 -11   4   3       4000.04       4005.54       100.68 o                         
 -10   4   3        209.28        221.40        23.98 o                         
  -9   4   3       8230.85       8827.93       169.03 o                         
  -8   4   3       9656.12      10009.05       252.94 o                         
  -7   4   3        251.26        199.18        14.61 o                         
  -6   4   3       2291.61       2158.06        53.64 o                         
  -5   4   3       2227.98       1824.66        32.75 o                         
  -4   4   3       2089.17       2188.82        45.79 o                         
  -3   4   3       6187.34       5320.36       100.30 o                         
  -2   4   3      16959.97      13599.01       584.99 o                         
  -1   4   3      41710.84      38490.71       504.73 o                         
   0   4   3      73167.91      73403.44      1028.81 o                         
   1   4   3      41710.80      38283.64       627.04 o                         
   2   4   3      16959.98      14106.66       215.55 o                         
   3   4   3       6187.33       5273.06        80.34 o                         
   4   4   3       2089.17       2216.61        55.55 o                         
   5   4   3       2227.98       1921.33        64.46 o                         
   6   4   3       2291.61       2255.12        47.15 o                         
   7   4   3        251.26        176.38        26.62 o                         
   8   4   3       9656.12       9869.47       204.48 o                         
   9   4   3       8230.85       8775.77       168.42 o                         
  10   4   3        209.28        215.04        18.53 o                         
  11   4   3       4000.04       4033.06        78.20 o                         
  12   4   3       5977.23       6045.60       150.49 o                         
  13   4   3       9183.83       8991.38       169.10 o                         
  14   4   3       2671.57       2928.05       101.94 o                         
  15   4   3        245.79        264.38        21.36 o                         
  16   4   3       4684.53       4480.87        75.82 o                         
  17   4   3       1732.01       1774.82        43.76 o                         
  18   4   3        666.38        707.69        27.49 o                         
  19   4   3        121.45        100.86        24.27 o                         
  20   4   3       1667.16       1662.26        63.81 o                         
  21   4   3        197.26        255.32        27.88 o                         
  22   4   3        342.60        288.07        27.79 o                         
  23   4   3        839.08        992.27        43.35 o                         
  24   4   3        461.70        545.22        34.80 o                         
  25   4   3        989.52        992.49        55.53 o                         
  26   4   3       1322.37       1334.82        51.36 o                         
  27   4   3       1802.87       1871.77        53.45 o                         
 -27   5   3       6527.17       6794.56       189.04 o                         
 -26   5   3       6121.71       6426.81       122.21 o                         
 -25   5   3       1595.52       1693.67        47.26 o                         
 -24   5   3       1947.23       2279.51        55.25 o                         
 -23   5   3       1377.30       1459.91        48.87 o                         
 -22   5   3       1990.96       1997.72        50.95 o                         
 -21   5   3        636.12        708.98        34.76 o                         
 -20   5   3       4826.52       4850.13        85.28 o                         
 -19   5   3         12.14          9.66        29.21 o                         
 -18   5   3       1826.90       1812.47        53.40 o                         
 -17   5   3        318.98        323.26        25.26 o                         
 -16   5   3      20066.54      19957.91       365.87 o                         
 -15   5   3        685.26        674.25        32.16 o                         
 -14   5   3       4221.12       4358.78       161.52 o                         
 -13   5   3      13863.54      13575.94       197.01 o                         
 -12   5   3      12907.93      12967.67       346.34 o                         
 -11   5   3      13979.41      13862.85       305.32 o                         
 -10   5   3       1875.46       1619.28        47.18 o                         
  -9   5   3       5759.42       6495.39        99.08 o                         
  -8   5   3      50224.36      56806.64      1073.66 o                         
  -7   5   3        784.63        946.01        59.10 o                         
  -6   5   3        601.60        528.93        21.41 o                         
  -5   5   3       2022.39       1351.65        29.38 o                         
  -4   5   3       3488.42       3302.62        73.55 o                         
  -3   5   3       3349.03       3096.72        48.73 o                         
  -2   5   3       7162.66       6552.17       145.53 o                         
  -1   5   3      19110.36      18404.70       225.03 o                         
   0   5   3     145020.34     155603.42      5002.16 o                         
   1   5   3      19110.36      18703.19       423.46 o                         
   2   5   3       7162.67       6394.89        91.49 o                         
   3   5   3       3349.03       3103.94        76.26 o                         
   4   5   3       3488.43       3224.41        58.47 o                         
   5   5   3       2022.39       1357.00        38.08 o                         
   6   5   3        601.60        486.19        20.03 o                         
   7   5   3        784.63        994.97        28.60 o                         
   8   5   3      50224.38      55298.47      1412.63 o                         
   9   5   3       5759.46       6468.43       152.59 o                         
  10   5   3       1875.47       1571.21        36.11 o                         
  11   5   3      13979.45      13819.03       329.67 o                         
  12   5   3      12907.93      13430.99       289.13 o                         
  13   5   3      13863.56      13699.47       449.80 o                         
  14   5   3       4221.12       4225.69       112.01 o                         
  15   5   3        685.27        754.33        41.41 o                         
  16   5   3      20066.58      19067.17       400.66 o                         
  17   5   3        319.00        324.97        28.40 o                         
  18   5   3       1826.91       1801.67        53.33 o                         
  19   5   3         12.14         46.14        19.43 o                         
  20   5   3       4826.52       4917.04        87.19 o                         
  21   5   3        636.13        741.36        33.06 o                         
  22   5   3       1990.95       2069.82        62.17 o                         
  23   5   3       1377.31       1468.39        45.62 o                         
  24   5   3       1947.24       2256.24        54.68 o                         
  25   5   3       1595.53       1702.45        59.89 o                         
  26   5   3       6121.70       6363.85       127.61 o                         
  27   5   3       6527.18       6804.47       208.91 o                         
 -27   6   3         50.46         69.93        41.76 o                         
 -26   6   3        285.85        264.68        34.19 o                         
 -25   6   3        513.50        603.94        35.27 o                         
 -24   6   3        982.56        989.82        35.92 o                         
 -23   6   3        292.20        279.16        29.87 o                         
 -22   6   3        113.10         99.02        26.77 o                         
 -21   6   3        991.73       1071.57        35.27 o                         
 -20   6   3        223.54        281.69        28.60 o                         
 -19   6   3        264.33        278.05        27.95 o                         
 -18   6   3       1398.00       1396.58        39.91 o                         
 -17   6   3       3863.01       3960.29        93.77 o                         
 -16   6   3        626.10        651.60        38.91 o                         
 -15   6   3       2879.76       2978.40        61.93 o                         
 -14   6   3        948.77        927.17        33.10 o                         
 -13   6   3      15859.17      15775.57       262.84 o                         
 -12   6   3       2837.96       2849.37        71.77 o                         
 -11   6   3       3354.64       3059.43        78.06 o                         
 -10   6   3        222.17        263.66        21.08 o                         
  -9   6   3       3432.69       3430.36        66.74 o                         
  -8   6   3       2381.32       2509.74        90.94 o                         
  -7   6   3         68.36         42.44        17.48 o                         
  -6   6   3       2337.73       2094.73        46.66 o                         
  -5   6   3       2041.60       1751.67        49.46 o                         
  -4   6   3       1361.30       1391.27        40.74 o                         
  -3   6   3       5130.02       5207.04        77.50 o                         
  -2   6   3       2571.39       2256.61        51.35 o                         
  -1   6   3      22377.57      20782.09       290.35 o                         
   0   6   3         68.68         30.03        15.38 o                         
   1   6   3      22377.54      20675.53       311.42 o                         
   2   6   3       2571.40       2293.91        48.82 o                         
   3   6   3       5130.03       5161.09       100.31 o                         
   4   6   3       1361.29       1416.30        32.99 o                         
   5   6   3       2041.61       1742.93        36.81 o                         
   6   6   3       2337.74       2173.70        53.33 o                         
   7   6   3         68.36         34.51        12.45 o                         
   8   6   3       2381.32       2648.37        55.58 o                         
   9   6   3       3432.70       3432.68        85.58 o                         
  10   6   3        222.18        256.65        17.63 o                         
  11   6   3       3354.64       3286.49        70.90 o                         
  12   6   3       2837.96       2823.68        62.29 o                         
  13   6   3      15859.22      15673.84       251.53 o                         
  14   6   3        948.76       1043.25        40.47 o                         
  15   6   3       2879.77       2927.94        74.04 o                         
  16   6   3        626.10        569.28        25.26 o                         
  17   6   3       3863.01       3852.27        79.02 o                         
  18   6   3       1397.99       1361.83        40.04 o                         
  19   6   3        264.33        282.11        26.14 o                         
  20   6   3        223.54        229.62        29.21 o                         
  21   6   3        991.73       1005.90        41.70 o                         
  22   6   3        113.10        128.22        29.61 o                         
  23   6   3        292.20        310.94        31.82 o                         
  24   6   3        982.55       1054.99        42.76 o                         
  25   6   3        513.50        515.75        36.01 o                         
  26   6   3        285.85        271.63        43.24 o                         
  27   6   3         50.46         23.66        48.75 o                         
 -27   7   3       1286.43       1163.66        56.12 o                         
 -26   7   3       1661.11       1643.91        61.67 o                         
 -25   7   3       8154.31       8469.92       147.06 o                         
 -24   7   3       1392.05       1326.87        46.33 o                         
 -23   7   3        262.62        335.66        35.19 o                         
 -22   7   3        129.45        129.67        28.53 o                         
 -21   7   3       4600.87       4731.38        90.87 o                         
 -20   7   3        553.72        498.22        29.00 o                         
 -19   7   3       9486.83       9717.63       203.05 o                         
 -18   7   3        270.09        251.80        21.01 o                         
 -17   7   3      10351.34      10706.17       185.97 o                         
 -16   7   3        889.40        918.96        67.96 o                         
 -15   7   3        894.80        868.80        39.52 o                         
 -14   7   3       2206.14       2224.99        64.72 o                         
 -13   7   3        642.13        707.72        24.28 o                         
 -12   7   3        319.96        264.49        21.41 o                         
 -11   7   3       3671.02       3333.97        60.93 o                         
 -10   7   3        100.34         89.38        19.30 o                         
  -9   7   3      10279.22      10400.78       221.16 o                         
  -8   7   3        848.32        928.88        50.66 o                         
  -7   7   3       2286.42       2325.38       112.16 o                         
  -6   7   3         16.48         25.83        13.92 o                         
  -5   7   3      12167.49      11202.49       387.31 o                         
  -4   7   3        810.62        969.06        26.86 o                         
  -3   7   3       4377.95       3729.81        77.02 o                         
  -2   7   3        394.99        374.92        15.50 o                         
  -1   7   3       8041.04       6500.64       111.47 o                         
   0   7   3       1801.32       2215.34        42.96 o                         
   1   7   3       8041.03       6303.59       104.19 o                         
   2   7   3        394.99        364.70        17.11 o                         
   3   7   3       4377.93       3848.86        76.52 o                         
   4   7   3        810.63        922.23        29.59 o                         
   5   7   3      12167.50      11608.34       191.30 o                         
   6   7   3         16.48         17.65        13.88 o                         
   7   7   3       2286.42       2306.17        49.53 o                         
   8   7   3        848.33        921.65        25.31 o                         
   9   7   3      10279.22      10136.11       279.30 o                         
  10   7   3        100.34        131.75        18.68 o                         
  11   7   3       3671.05       3385.83        68.04 o                         
  12   7   3        319.95        343.53        20.56 o                         
  13   7   3        642.13        707.94        26.13 o                         
  14   7   3       2206.15       2321.54        49.06 o                         
  15   7   3        894.81        905.61        35.14 o                         
  16   7   3        889.39        938.57        35.43 o                         
  17   7   3      10351.35      10776.17       183.99 o                         
  18   7   3        270.09        265.28        26.34 o                         
  19   7   3       9486.80       9602.27       173.82 o                         
  20   7   3        553.70        511.32        27.93 o                         
  21   7   3       4600.85       4847.30        84.33 o                         
  22   7   3        129.45        135.40        29.98 o                         
  23   7   3        262.62        319.06        32.85 o                         
  24   7   3       1392.05       1424.52        71.24 o                         
  25   7   3       8154.27       8290.30       145.73 o                         
  26   7   3       1661.13       1591.12        51.26 o                         
  27   7   3       1286.43       1128.52       100.94 o                         
 -26   8   3       6976.44       6496.84       347.18 o                         
 -25   8   3      12241.99      13004.83       243.29 o                         
 -24   8   3       4175.83       4156.39       101.77 o                         
 -23   8   3       4359.70       4840.49       105.00 o                         
 -22   8   3        563.21        616.70        33.98 o                         
 -21   8   3         71.18         66.12        34.83 o                         
 -20   8   3         92.05        100.73        23.85 o                         
 -19   8   3       2122.40       2147.86        80.08 o                         
 -18   8   3       1968.11       1918.71        65.73 o                         
 -17   8   3       4560.02       4836.40        97.58 o                         
 -16   8   3       3159.22       3226.10        76.79 o                         
 -15   8   3       3131.34       3192.03        89.83 o                         
 -14   8   3      53115.29      55804.19       705.55 o                         
 -13   8   3      20378.76      20857.80       307.66 o                         
 -12   8   3      19921.53      19826.86       337.40 o                         
 -11   8   3        539.49        577.37        29.07 o                         
 -10   8   3       2377.60       2369.05        52.10 o                         
  -9   8   3      19859.34      19698.62       380.59 o                         
  -8   8   3      15929.61      15415.46       274.66 o                         
  -7   8   3       3485.10       3640.66       110.67 o                         
  -6   8   3        484.55        781.23        56.00 o                         
  -5   8   3      18201.51      19126.06       406.51 o                         
  -4   8   3      48081.21      52926.57      1139.76 o                         
  -3   8   3       4912.60       5025.59        81.29 o                         
  -2   8   3       3505.55       3293.14        62.48 o                         
  -1   8   3      17416.19      18844.01       259.31 o                         
   0   8   3       7386.38       8274.92       151.99 o                         
   1   8   3      17416.20      19001.85       292.45 o                         
   2   8   3       3505.57       3221.56        69.25 o                         
   3   8   3       4912.60       4665.98       172.94 o                         
   4   8   3      48081.33      52941.80      2070.32 o                         
   5   8   3      18201.57      19006.19       302.44 o                         
   6   8   3        484.54        799.74        46.18 o                         
   7   8   3       3485.12       3437.77        59.81 o                         
   8   8   3      15929.64      15958.18       288.68 o                         
   9   8   3      19859.34      20600.15       280.01 o                         
  10   8   3       2377.61       2439.56        57.62 o                         
  11   8   3        539.47        619.99        29.01 o                         
  12   8   3      19921.52      19999.53       291.60 o                         
  13   8   3      20378.75      20313.18       792.53 o                         
  14   8   3      53115.38      56407.52       871.32 o                         
  15   8   3       3131.32       3380.54        85.56 o                         
  16   8   3       3159.25       3253.71        72.96 o                         
  17   8   3       4559.98       4775.38        83.34 o                         
  18   8   3       1968.12       1982.37        47.29 o                         
  19   8   3       2122.40       2182.64        80.08 o                         
  20   8   3         92.05         84.90        26.17 o                         
  21   8   3         71.18         60.10        22.74 o                         
  22   8   3        563.21        656.55        35.98 o                         
  23   8   3       4359.71       4740.49       152.71 o                         
  24   8   3       4175.84       3882.26        70.32 o                         
  25   8   3      12242.01      13379.50       220.62 o                         
  26   8   3       6976.41       6602.56       155.49 o                         
 -26   9   3       1061.47        986.48        63.74 o                         
 -25   9   3       1657.84       1774.48        68.76 o                         
 -24   9   3        559.59        576.56        38.53 o                         
 -23   9   3        205.70        232.33        32.07 o                         
 -22   9   3        469.76        465.23        34.76 o                         
 -21   9   3        458.90        478.26        32.31 o                         
 -20   9   3        569.59        595.17        38.25 o                         
 -19   9   3         38.34         28.22        26.81 o                         
 -18   9   3         54.63         56.29        25.85 o                         
 -17   9   3        361.20        344.34        32.84 o                         
 -16   9   3        863.27        794.50        32.86 o                         
 -15   9   3       1103.75       1027.01        37.43 o                         
 -14   9   3       8680.62       8714.58       128.45 o                         
 -13   9   3       9963.88       9780.11       162.34 o                         
 -12   9   3       5587.60       5520.49       122.21 o                         
 -11   9   3        263.98        232.98        22.54 o                         
 -10   9   3        233.71        255.96        19.61 o                         
  -9   9   3        303.67        300.72        19.07 o                         
  -8   9   3       5381.03       5466.03       126.96 o                         
  -7   9   3       1997.70       2117.46        59.75 o                         
  -6   9   3        231.00        263.88        21.59 o                         
  -5   9   3       1737.44       1744.43        46.09 o                         
  -4   9   3      10732.70      11630.28       255.25 o                         
  -3   9   3       2056.03       2165.02        49.45 o                         
  -2   9   3        251.99        196.48        15.41 o                         
  -1   9   3        621.11        559.06        20.45 o                         
   0   9   3       2220.75       2107.48        39.33 o                         
   1   9   3        621.11        580.14        18.89 o                         
   2   9   3        252.00        241.43        19.30 o                         
   3   9   3       2056.04       2160.78        57.15 o                         
   4   9   3      10732.71      11378.21       170.62 o                         
   5   9   3       1737.46       1751.88        46.94 o                         
   6   9   3        231.00        235.08        21.77 o                         
   7   9   3       1997.71       2230.34        45.93 o                         
   8   9   3       5381.06       5485.60        89.67 o                         
   9   9   3        303.67        342.78        20.21 o                         
  10   9   3        233.71        271.85        21.72 o                         
  11   9   3        263.98        306.95        19.36 o                         
  12   9   3       5587.60       5502.01       108.43 o                         
  13   9   3       9963.89      10070.57       157.67 o                         
  14   9   3       8680.66       8719.00       179.38 o                         
  15   9   3       1103.75       1180.82        36.26 o                         
  16   9   3        863.27        835.77        30.09 o                         
  17   9   3        361.20        367.44        25.66 o                         
  18   9   3         54.63         78.72        23.10 o                         
  19   9   3         38.34         38.74        22.96 o                         
  20   9   3        569.58        564.18        30.47 o                         
  21   9   3        458.89        507.66        40.35 o                         
  22   9   3        469.75        506.11        41.33 o                         
  23   9   3        205.70        243.41        33.59 o                         
  24   9   3        559.58        533.41        36.91 o                         
  25   9   3       1657.85       1770.20        53.58 o                         
  26   9   3       1061.49        979.42        40.83 o                         
 -26  10   3       1977.96       1849.21       141.21 o                         
 -25  10   3        312.95        267.78        31.29 o                         
 -24  10   3         57.48         61.24        39.08 o                         
 -23  10   3       2330.07       2504.38        72.89 o                         
 -22  10   3        440.60        421.91        40.01 o                         
 -21  10   3       3779.30       3753.31        79.54 o                         
 -20  10   3        169.80        191.40        27.43 o                         
 -19  10   3       1965.12       2046.48        51.53 o                         
 -18  10   3       2073.32       1627.78       335.09 o                         
 -17  10   3        455.79        482.47        31.01 o                         
 -16  10   3       1607.18       1525.87        56.20 o                         
 -15  10   3        422.54        454.22        29.51 o                         
 -14  10   3      13730.42      13811.07       357.43 o                         
 -13  10   3      52451.60      53231.76       802.40 o                         
 -12  10   3      10425.32      10305.26       177.34 o                         
 -11  10   3        229.06        205.48        19.30 o                         
 -10  10   3        642.32        638.24        38.47 o                         
  -9  10   3       2512.28       2539.04        52.67 o                         
  -8  10   3      12100.83      12365.61       230.63 o                         
  -7  10   3       3192.57       3140.12        65.01 o                         
  -6  10   3        909.18        816.10        28.52 o                         
  -5  10   3      12096.59      11461.55       161.02 o                         
  -4  10   3       6647.98       7492.34       174.03 o                         
  -3  10   3      35246.32      38047.73       577.88 o                         
  -2  10   3       2682.45       2635.41        51.45 o                         
  -1  10   3       1808.94       2004.97        39.44 o                         
   0  10   3        871.74        929.50        25.42 o                         
   1  10   3       1808.94       1958.04        58.37 o                         
   2  10   3       2682.44       2676.87        55.37 o                         
   3  10   3      35246.33      38220.39       494.43 o                         
   4  10   3       6647.97       7602.69       141.44 o                         
   5  10   3      12096.56      10876.51       373.33 o                         
   6  10   3        909.17        787.25        76.94 o                         
   7  10   3       3192.57       3140.27       118.68 o                         
   8  10   3      12100.80      12528.19       206.84 o                         
   9  10   3       2512.28       2556.71        52.34 o                         
  10  10   3        642.32        695.44        28.69 o                         
  11  10   3        229.06        225.07        20.78 o                         
  12  10   3      10425.30      10309.63       252.54 o                         
  13  10   3      52451.61      54051.07       806.61 o                         
  14  10   3      13730.40      12267.96      2549.75 o                         
  15  10   3        422.55        435.63        33.74 o                         
  16  10   3       1607.18       1557.02        66.87 o                         
  17  10   3        455.79        424.25        32.75 o                         
  18  10   3       2073.32       2153.11        58.59 o                         
  19  10   3       1965.13       1906.28        49.77 o                         
  20  10   3        169.80        183.75        36.38 o                         
  21  10   3       3779.29       3680.71        89.73 o                         
  22  10   3        440.61        424.47        35.68 o                         
  23  10   3       2330.07       2425.45        63.46 o                         
  24  10   3         57.48         88.62        27.18 o                         
  25  10   3        312.95        278.21        35.32 o                         
  26  10   3       1977.96       1817.26        75.55 o                         
 -25  11   3        194.16        168.63        60.18 o                         
 -24  11   3       1738.40       1751.26        53.45 o                         
 -23  11   3        367.08        464.47        48.25 o                         
 -22  11   3        919.37        941.18        42.20 o                         
 -21  11   3       1401.40       1411.43        60.48 o                         
 -20  11   3        615.25        592.07        34.87 o                         
 -19  11   3        717.58        697.79        37.63 o                         
 -18  11   3        486.43        479.05        54.18 o                         
 -17  11   3       2414.36       2514.79        74.56 o                         
 -16  11   3         83.31         95.14        33.25 o                         
 -15  11   3        523.72        499.68        32.60 o                         
 -14  11   3        745.12        745.12        36.35 o                         
 -13  11   3       3220.34       3159.58        75.49 o                         
 -12  11   3        599.26        561.77        37.73 o                         
 -11  11   3          8.99         -5.08        16.75 o                         
 -10  11   3          9.67         15.94        20.37 o                         
  -9  11   3        530.93        466.83        28.68 o                         
  -8  11   3        919.15        963.34        32.96 o                         
  -7  11   3        995.04        992.86        34.36 o                         
  -6  11   3       2119.02       2162.91        48.99 o                         
  -5  11   3       3736.58       4106.99        76.22 o                         
  -4  11   3       2706.11       2565.13        60.06 o                         
  -3  11   3       2238.24       2356.51        47.54 o                         
  -2  11   3        272.87        337.48        21.12 o                         
  -1  11   3       2190.92       2140.84        46.97 o                         
   0  11   3       3183.58       3466.72        57.49 o                         
   1  11   3       2190.93       2174.25        41.74 o                         
   2  11   3        272.87        325.35        17.82 o                         
   3  11   3       2238.25       2363.93        62.58 o                         
   4  11   3       2706.11       2520.53        44.55 o                         
   5  11   3       3736.59       3961.27        64.93 o                         
   6  11   3       2119.01       2157.60        49.07 o                         
   7  11   3        995.03        962.54        43.81 o                         
   8  11   3        919.15        973.50        28.99 o                         
   9  11   3        530.93        476.35        20.51 o                         
  10  11   3          9.67         -5.11        17.82 o                         
  11  11   3          8.99         31.96        19.53 o                         
  12  11   3        599.27        589.02        31.69 o                         
  13  11   3       3220.35       3180.06        63.65 o                         
  14  11   3        745.13        711.82        35.89 o                         
  15  11   3        523.71        513.52        26.86 o                         
  16  11   3         83.31         47.22        25.87 o                         
  17  11   3       2414.35       2469.75        65.40 o                         
  18  11   3        486.42        534.02        31.90 o                         
  19  11   3        717.58        734.22        66.07 o                         
  20  11   3        615.24        569.65        30.29 o                         
  21  11   3       1401.40       1469.08        66.62 o                         
  22  11   3        919.36        953.96        52.30 o                         
  23  11   3        367.09        400.75        36.61 o                         
  24  11   3       1738.42       1707.71        65.16 o                         
  25  11   3        194.17        153.94        45.91 o                         
 -25  12   3      19024.69      18445.51       985.45 o                         
 -24  12   3       1528.45       1427.75        87.52 o                         
 -23  12   3       2641.73       2724.70        60.86 o                         
 -22  12   3       1938.98       2046.96        63.04 o                         
 -21  12   3       4883.97       4737.80       121.41 o                         
 -20  12   3        411.13        457.26        30.72 o                         
 -19  12   3       1135.17       1067.66        40.39 o                         
 -18  12   3       1060.10       1132.39        36.19 o                         
 -17  12   3       7364.39       7497.28       129.19 o                         
 -16  12   3       1017.31       1030.53        41.38 o                         
 -15  12   3       7628.92       7625.13       178.35 o                         
 -14  12   3      14737.68      15099.88       278.50 o                         
 -13  12   3       1083.47       1092.90        33.60 o                         
 -12  12   3      17505.41      16919.91       269.20 o                         
 -11  12   3        569.06        611.91        31.53 o                         
 -10  12   3       1893.65       1817.30        43.21 o                         
  -9  12   3       5482.65       5475.34       266.38 o                         
  -8  12   3        436.52        401.05        33.30 o                         
  -7  12   3        793.41        818.13        32.78 o                         
  -6  12   3        585.64        543.96        26.78 o                         
  -5  12   3      28439.96      28443.08       394.81 o                         
  -4  12   3       9339.47       9722.79       143.64 o                         
  -3  12   3       6071.56       6202.79       117.69 o                         
  -2  12   3       1764.68       1676.89        37.54 o                         
  -1  12   3      25917.91      26640.46       369.07 o                         
   0  12   3       2634.81       2748.15        59.99 o                         
   1  12   3      25917.95      26370.81       404.89 o                         
   2  12   3       1764.66       1633.77        38.31 o                         
   3  12   3       6071.57       6155.61        96.25 o                         
   4  12   3       9339.50       9674.59       230.53 o                         
   5  12   3      28439.94      28598.81       384.02 o                         
   6  12   3        585.64        536.29        23.48 o                         
   7  12   3        793.40        763.77        47.83 o                         
   8  12   3        436.52        451.19        23.32 o                         
   9  12   3       5482.61       5450.10        95.39 o                         
  10  12   3       1893.66       1885.18        45.28 o                         
  11  12   3        569.08        596.14        26.66 o                         
  12  12   3      17505.38      17044.13       253.83 o                         
  13  12   3       1083.47       1103.83        36.95 o                         
  14  12   3      14737.63      15309.09       245.30 o                         
  15  12   3       7628.88       7854.36       139.25 o                         
  16  12   3       1017.30       1037.27        42.50 o                         
  17  12   3       7364.41       7725.07       137.08 o                         
  18  12   3       1060.09       1130.67        83.58 o                         
  19  12   3       1135.17       1134.62        37.78 o                         
  20  12   3        411.14        368.45        30.55 o                         
  21  12   3       4883.95       4889.77       105.69 o                         
  22  12   3       1938.99       1960.27       106.36 o                         
  23  12   3       2641.74       2690.35        69.88 o                         
  24  12   3       1528.45       1458.94        52.22 o                         
  25  12   3      19024.68      18806.61       638.77 o                         
 -24  13   3        576.18        592.25        49.16 o                         
 -23  13   3       2662.84       2569.03        68.56 o                         
 -22  13   3       3430.52       3449.08        82.89 o                         
 -21  13   3       7730.37       7757.96       185.40 o                         
 -20  13   3       4813.60       4948.05        93.50 o                         
 -19  13   3       5276.78       5205.68       103.20 o                         
 -18  13   3       4797.42       4765.67        98.52 o                         
 -17  13   3      42231.62      44247.57       605.56 o                         
 -16  13   3       2407.74       2465.83        52.66 o                         
 -15  13   3        442.65        463.80        28.73 o                         
 -14  13   3       1959.11       1879.97        61.25 o                         
 -13  13   3       4252.96       4286.10        82.97 o                         
 -12  13   3      14932.76      15408.78       251.36 o                         
 -11  13   3       1217.14       1148.57        31.05 o                         
 -10  13   3       5351.85       5280.20       115.64 o                         
  -9  13   3      95366.31      99496.15      2530.28 o                         
  -8  13   3       5658.56       5517.54       350.46 o                         
  -7  13   3      10706.17      10736.56       185.74 o                         
  -6  13   3       8850.51       8744.95       147.62 o                         
  -5  13   3       8264.82       8088.53       138.34 o                         
  -4  13   3       9613.93       9315.66       192.21 o                         
  -3  13   3      15381.66      15518.08       220.27 o                         
  -2  13   3      12009.30      12307.78       182.50 o                         
  -1  13   3     133211.44     150963.17      1908.43 o                         
   0  13   3      85291.84      90104.77      1125.14 o                         
   1  13   3     133211.52     151906.91      1703.21 o                         
   2  13   3      12009.26      12179.11       180.60 o                         
   3  13   3      15381.62      15225.06       321.64 o                         
   4  13   3       9613.95       9141.29       172.76 o                         
   5  13   3       8264.82       8165.81       165.30 o                         
   6  13   3       8850.53       8767.43       135.39 o                         
   7  13   3      10706.22      10578.84       186.85 o                         
   8  13   3       5658.49       5660.85        94.97 o                         
   9  13   3      95366.16     103176.32      3136.15 o                         
  10  13   3       5351.88       5375.60       100.98 o                         
  11  13   3       1217.11       1172.53        37.16 o                         
  12  13   3      14932.76      14954.44       229.19 o                         
  13  13   3       4252.95       4250.44       137.71 o                         
  14  13   3       1959.12       2039.22        53.68 o                         
  15  13   3        442.65        419.67        53.00 o                         
  16  13   3       2407.71       2507.16        63.29 o                         
  17  13   3      42231.70      44988.75       763.38 o                         
  18  13   3       4797.45       4857.67        91.76 o                         
  19  13   3       5276.80       5337.47       106.52 o                         
  20  13   3       4813.60       4935.30       102.60 o                         
  21  13   3       7730.40       7676.89       222.68 o                         
  22  13   3       3430.55       3432.18        73.05 o                         
  23  13   3       2662.84       2535.26        59.88 o                         
  24  13   3        576.19        537.82        42.72 o                         
 -24  14   3       1102.38       1015.82        55.96 o                         
 -23  14   3        416.09        448.29        37.55 o                         
 -22  14   3        540.50        517.59        41.04 o                         
 -21  14   3       4296.23       4257.68       105.22 o                         
 -20  14   3        913.98        890.10        37.93 o                         
 -19  14   3        606.54        616.09        39.61 o                         
 -18  14   3        264.97        292.68        33.12 o                         
 -17  14   3       2537.05       2548.96        65.34 o                         
 -16  14   3       2660.07       2667.58        70.61 o                         
 -15  14   3        353.80        383.52        29.42 o                         
 -14  14   3       1060.89       1084.75        34.55 o                         
 -13  14   3      12218.24      12028.44       175.15 o                         
 -12  14   3       2523.32       2485.25        62.67 o                         
 -11  14   3       2118.09       2101.91        75.40 o                         
 -10  14   3       2008.77       1893.08        45.70 o                         
  -9  14   3      11269.81      11376.22       205.43 o                         
  -8  14   3         35.73         43.31        19.47 o                         
  -7  14   3       3432.02       3402.46        69.73 o                         
  -6  14   3       1844.84       1793.48        50.94 o                         
  -5  14   3      12038.46      12308.28       197.86 o                         
  -4  14   3        776.84        830.70        34.66 o                         
  -3  14   3       6296.95       6051.10       111.55 o                         
  -2  14   3       1466.52       1477.13        34.88 o                         
  -1  14   3      27827.30      28562.87       397.65 o                         
   0  14   3      12741.52      12683.11       214.91 o                         
   1  14   3      27827.29      28572.19       402.57 o                         
   2  14   3       1466.51       1507.17        48.61 o                         
   3  14   3       6296.98       5929.44       122.99 o                         
   4  14   3        776.84        784.42        28.32 o                         
   5  14   3      12038.46      11908.53       182.28 o                         
   6  14   3       1844.83       1777.29        61.65 o                         
   7  14   3       3432.01       3328.06        63.48 o                         
   8  14   3         35.73         40.61        27.82 o                         
   9  14   3      11269.83      11462.23       184.55 o                         
  10  14   3       2008.77       2014.31        49.36 o                         
  11  14   3       2118.05       2102.58        49.13 o                         
  12  14   3       2523.32       2502.01        74.36 o                         
  13  14   3      12218.23      12595.97       226.48 o                         
  14  14   3       1060.89       1109.31        44.67 o                         
  15  14   3        353.79        327.69        26.16 o                         
  16  14   3       2660.09       2685.71        66.76 o                         
  17  14   3       2537.04       2544.80        63.17 o                         
  18  14   3        264.97        306.90        36.37 o                         
  19  14   3        606.54        602.92        39.65 o                         
  20  14   3        914.00        885.02        47.29 o                         
  21  14   3       4296.23       4399.13       172.32 o                         
  22  14   3        540.52        535.39        37.56 o                         
  23  14   3        416.10        422.29        37.52 o                         
  24  14   3       1102.39       1010.84        63.25 o                         
 -23  15   3        114.87         69.94        39.74 o                         
 -22  15   3        324.52        296.37        34.72 o                         
 -21  15   3       3573.21       3285.57       160.92 o                         
 -20  15   3         69.20         48.57        29.07 o                         
 -19  15   3        675.82        644.37        48.30 o                         
 -18  15   3       1417.16       1399.08        45.59 o                         
 -17  15   3       8539.78       8453.34       186.55 o                         
 -16  15   3        404.86        406.54        30.14 o                         
 -15  15   3        393.71        419.85        30.02 o                         
 -14  15   3        879.85        877.07        37.59 o                         
 -13  15   3       3125.70       3127.56        72.88 o                         
 -12  15   3        124.42        127.27        22.64 o                         
 -11  15   3       8346.44       8916.88       163.74 o                         
 -10  15   3       1642.27       1577.15        44.61 o                         
  -9  15   3      11302.82      11467.26       161.78 o                         
  -8  15   3       7779.92       8063.40       128.60 o                         
  -7  15   3       8799.86       9140.83       132.47 o                         
  -6  15   3       1295.28       1276.21        65.67 o                         
  -5  15   3        134.30        100.72        21.31 o                         
  -4  15   3       3622.90       3637.40        74.07 o                         
  -3  15   3       1502.25       1578.23        40.86 o                         
  -2  15   3        401.78        432.62        22.05 o                         
  -1  15   3        443.24        505.13        26.32 o                         
   0  15   3       1396.02       1145.92        36.27 o                         
   1  15   3        443.24        462.20        22.01 o                         
   2  15   3        401.78        376.62        26.37 o                         
   3  15   3       1502.24       1469.53        40.24 o                         
   4  15   3       3622.90       3571.56       124.12 o                         
   5  15   3        134.30        126.10        31.01 o                         
   6  15   3       1295.28       1271.75        42.03 o                         
   7  15   3       8799.83       9054.75       178.49 o                         
   8  15   3       7779.92       7885.80       195.74 o                         
   9  15   3      11302.84      11485.58       194.43 o                         
  10  15   3       1642.28       1567.79        43.69 o                         
  11  15   3       8346.41       8715.98       133.14 o                         
  12  15   3        124.41        112.44        28.70 o                         
  13  15   3       3125.68       3299.90        84.74 o                         
  14  15   3        879.86        858.19        44.61 o                         
  15  15   3        393.70        402.47        42.26 o                         
  16  15   3        404.86        290.49       125.45 o                         
  17  15   3       8539.80       8837.42       172.73 o                         
  18  15   3       1417.16       1486.28        53.64 o                         
  19  15   3        675.83        630.81        32.05 o                         
  20  15   3         69.20         65.20        29.09 o                         
  21  15   3       3573.19       3516.31        69.11 o                         
  22  15   3        324.52        278.44        32.84 o                         
  23  15   3        114.87         35.45        47.20 o                         
 -22  16   3        438.29        388.83        70.98 o                         
 -21  16   3        655.38        610.81        49.57 o                         
 -20  16   3       2376.03       2417.18       118.82 o                         
 -19  16   3        274.03        250.58        44.37 o                         
 -18  16   3       3837.16       3882.96       103.00 o                         
 -17  16   3       4157.57       3990.78       100.65 o                         
 -16  16   3        371.19        375.11        30.36 o                         
 -15  16   3       1226.17       1240.09        46.67 o                         
 -14  16   3       1880.71       1913.22        53.13 o                         
 -13  16   3       5922.91       5852.11       107.99 o                         
 -12  16   3       5446.26       5667.56        99.85 o                         
 -11  16   3       1516.41       1557.39        41.94 o                         
 -10  16   3        883.43        884.29        42.52 o                         
  -9  16   3        260.44        325.29        23.46 o                         
  -8  16   3       8955.60       8940.40       211.43 o                         
  -7  16   3       2036.46       2132.36        45.37 o                         
  -6  16   3       4050.64       4286.63        99.15 o                         
  -5  16   3       4398.36       4350.29       139.72 o                         
  -4  16   3        718.05        723.94        36.32 o                         
  -3  16   3       2167.46       2118.79        79.18 o                         
  -2  16   3       1733.61       1721.41        44.39 o                         
  -1  16   3       1008.61       1071.74        34.32 o                         
   0  16   3         94.78        119.32        19.25 o                         
   1  16   3       1008.62       1056.07        31.95 o                         
   2  16   3       1733.60       1794.20        46.04 o                         
   3  16   3       2167.47       2092.90        79.49 o                         
   4  16   3        718.06        792.01        30.47 o                         
   5  16   3       4398.37       4404.18       101.25 o                         
   6  16   3       4050.64       4049.77        77.65 o                         
   7  16   3       2036.45       2146.30        53.93 o                         
   8  16   3       8955.59       9274.76       150.03 o                         
   9  16   3        260.44        255.39        24.67 o                         
  10  16   3        883.42        837.84        32.28 o                         
  11  16   3       1516.43       1515.42        39.56 o                         
  12  16   3       5446.27       5815.65       105.06 o                         
  13  16   3       5922.91       6034.41       127.15 o                         
  14  16   3       1880.73       2087.21        59.86 o                         
  15  16   3       1226.18       1263.60        42.06 o                         
  16  16   3        371.19        365.23        27.94 o                         
  17  16   3       4157.54       4074.99        76.38 o                         
  18  16   3       3837.18       3921.26       108.36 o                         
  19  16   3        274.03        208.31        31.39 o                         
  20  16   3       2376.01       2258.00        77.29 o                         
  21  16   3        655.39        670.69        64.81 o                         
  22  16   3        438.28        420.50        45.73 o                         
 -22  17   3        279.41        291.64        57.70 o                         
 -21  17   3       1316.45       1288.34       100.66 o                         
 -20  17   3        157.27        247.83        38.31 o                         
 -19  17   3       3258.77       3449.35        93.41 o                         
 -18  17   3        885.55        873.75        32.20 o                         
 -17  17   3       1009.49       1076.51        83.12 o                         
 -16  17   3       1580.73       1576.09        47.77 o                         
 -15  17   3        868.71        932.08        50.46 o                         
 -14  17   3        457.15        499.91        39.01 o                         
 -13  17   3       4142.39       4185.03        77.92 o                         
 -12  17   3        759.46        794.10        38.04 o                         
 -11  17   3         23.17         52.94        23.95 o                         
 -10  17   3        234.29        195.95        23.83 o                         
  -9  17   3       4595.66       4546.61        81.81 o                         
  -8  17   3       1517.63       1633.10        60.53 o                         
  -7  17   3       3052.71       3153.74        63.42 o                         
  -6  17   3         72.46         97.49        22.09 o                         
  -5  17   3       2662.14       2751.82        57.06 o                         
  -4  17   3        802.36        800.05        33.28 o                         
  -3  17   3        640.12        700.78        38.34 o                         
  -2  17   3        721.71        729.39        31.04 o                         
  -1  17   3       6957.69       7510.12       123.40 o                         
   0  17   3       3033.30       3029.56        56.42 o                         
   1  17   3       6957.68       7540.31       124.19 o                         
   2  17   3        721.72        730.79        29.49 o                         
   3  17   3        640.11        660.19        51.19 o                         
   4  17   3        802.36        783.56        32.60 o                         
   5  17   3       2662.16       2695.36        60.04 o                         
   6  17   3         72.46         71.11        21.21 o                         
   7  17   3       3052.68       3172.46        73.12 o                         
   8  17   3       1517.63       1724.18        42.79 o                         
   9  17   3       4595.68       4596.08        83.60 o                         
  10  17   3        234.28        246.53        26.50 o                         
  11  17   3         23.17         11.28        27.06 o                         
  12  17   3        759.45        812.85        52.56 o                         
  13  17   3       4142.37       4287.38        80.69 o                         
  14  17   3        457.15        481.44        32.51 o                         
  15  17   3        868.71        882.80        32.05 o                         
  16  17   3       1580.73       1712.83        63.98 o                         
  17  17   3       1009.49        967.98       119.56 o                         
  18  17   3        885.55        852.80        39.92 o                         
  19  17   3       3258.75       3400.03        74.99 o                         
  20  17   3        157.26        142.53        32.88 o                         
  21  17   3       1316.44       1350.79       108.18 o                         
  22  17   3        279.41        224.67        44.26 o                         
 -21  18   3        150.43        106.94        49.00 o                         
 -20  18   3          7.16         24.50        31.24 o                         
 -19  18   3       1115.64       1124.40        45.29 o                         
 -18  18   3       1857.68       1843.41       101.79 o                         
 -17  18   3       4301.93       4337.49        91.40 o                         
 -16  18   3        591.75        646.67        36.77 o                         
 -15  18   3       2370.16       2302.43        61.93 o                         
 -14  18   3       7262.26       7379.96       131.79 o                         
 -13  18   3       2515.69       2449.79        62.17 o                         
 -12  18   3       4964.00       5107.79       145.37 o                         
 -11  18   3        584.89        564.51        31.27 o                         
 -10  18   3        591.12        578.18        29.47 o                         
  -9  18   3       4951.45       5102.61       146.31 o                         
  -8  18   3       8319.48       8338.68       211.72 o                         
  -7  18   3        950.71       1010.49        31.25 o                         
  -6  18   3       2929.39       2986.53        90.66 o                         
  -5  18   3       1173.52       1243.46        35.65 o                         
  -4  18   3        854.11       1101.80        56.03 o                         
  -3  18   3        379.43        414.01        25.73 o                         
  -2  18   3        961.58        974.66        37.36 o                         
  -1  18   3       1583.75       1637.18        42.57 o                         
   0  18   3        207.74        196.37        25.61 o                         
   1  18   3       1583.74       1668.30        66.30 o                         
   2  18   3        961.57       1007.93        32.94 o                         
   3  18   3        379.43        360.22        30.17 o                         
   4  18   3        854.11        987.34        37.72 o                         
   5  18   3       1173.53       1283.89        45.60 o                         
   6  18   3       2929.40       3132.07        77.26 o                         
   7  18   3        950.71       1019.87        29.79 o                         
   8  18   3       8319.44       8606.74       139.51 o                         
   9  18   3       4951.47       5193.07        92.35 o                         
  10  18   3        591.10        569.62        29.86 o                         
  11  18   3        584.89        581.66        33.25 o                         
  12  18   3       4964.02       5105.43       105.42 o                         
  13  18   3       2515.68       2403.67        55.21 o                         
  14  18   3       7262.28       7577.94       132.20 o                         
  15  18   3       2370.14       2409.89        60.90 o                         
  16  18   3        591.74        582.90        35.85 o                         
  17  18   3       4301.92       4433.18        85.23 o                         
  18  18   3       1857.69       1763.09        75.46 o                         
  19  18   3       1115.64       1149.02        48.60 o                         
  20  18   3          7.16         -1.95        33.80 o                         
  21  18   3        150.44        128.59        36.07 o                         
 -20  19   3        190.55        209.81        50.17 o                         
 -19  19   3        168.06        130.06        38.06 o                         
 -18  19   3        606.04        551.58        49.38 o                         
 -17  19   3        148.75        199.24        28.82 o                         
 -16  19   3         11.91         30.14        33.44 o                         
 -15  19   3        509.29        545.41        38.38 o                         
 -14  19   3         23.91         -8.40        29.58 o                         
 -13  19   3        256.56        256.49        31.96 o                         
 -12  19   3        176.57        167.06        36.35 o                         
 -11  19   3       1207.65       1199.71        39.00 o                         
 -10  19   3         58.95         49.08        21.28 o                         
  -9  19   3        818.03        824.04        52.64 o                         
  -8  19   3         14.27          0.45        38.54 o                         
  -7  19   3       2139.26       2171.08        44.62 o                         
  -6  19   3       4025.52       4142.73        74.42 o                         
  -5  19   3       5292.89       5115.70       164.77 o                         
  -4  19   3       3598.65       3847.35        99.00 o                         
  -3  19   3       1105.08       1208.16        57.89 o                         
  -2  19   3       1286.11       1314.10        42.09 o                         
  -1  19   3        122.54        160.62        53.97 o                         
   0  19   3       1168.06       1122.08        49.94 o                         
   1  19   3        122.53        152.30        27.88 o                         
   2  19   3       1286.10       1257.74        37.84 o                         
   3  19   3       1105.07       1090.76        34.54 o                         
   4  19   3       3598.64       3823.62       126.43 o                         
   5  19   3       5292.87       5225.87        97.56 o                         
   6  19   3       4025.51       4199.81        88.67 o                         
   7  19   3       2139.24       2153.33        52.47 o                         
   8  19   3         14.27         25.11        23.31 o                         
   9  19   3        818.01        830.54        47.14 o                         
  10  19   3         58.95         43.71        26.28 o                         
  11  19   3       1207.65       1302.97        40.23 o                         
  12  19   3        176.57        197.27        30.62 o                         
  13  19   3        256.56        266.15        27.49 o                         
  14  19   3         23.91         28.43        36.13 o                         
  15  19   3        509.28        534.13        43.54 o                         
  16  19   3         11.91          9.66        28.95 o                         
  17  19   3        148.75        187.63        34.46 o                         
  18  19   3        606.04        567.25        43.21 o                         
  19  19   3        168.06        187.38        45.96 o                         
  20  19   3        190.55        173.12        40.19 o                         
 -19  20   3         44.70         37.08        33.00 o                         
 -18  20   3        509.96        478.50        39.66 o                         
 -17  20   3       2706.21       2508.82       244.52 o                         
 -16  20   3        209.86        171.20        29.00 o                         
 -15  20   3         38.28         73.89        32.39 o                         
 -14  20   3       3666.21       3729.48        70.89 o                         
 -13  20   3      21714.13      21180.66       308.51 o                         
 -12  20   3       2918.89       2868.84        71.41 o                         
 -11  20   3       4492.29       4500.50        81.69 o                         
 -10  20   3        294.65        294.29        31.53 o                         
  -9  20   3         53.79         73.20        25.50 o                         
  -8  20   3         41.18         45.49        28.01 o                         
  -7  20   3      13349.53      13454.77       229.66 o                         
  -6  20   3          7.84        -15.14        34.81 o                         
  -5  20   3       5535.82       5299.79       174.59 o                         
  -4  20   3       2079.32       2279.66        55.52 o                         
  -3  20   3       4538.32       4582.34       101.10 o                         
  -2  20   3        675.20        664.89        40.12 o                         
  -1  20   3        505.97        501.10        32.96 o                         
   0  20   3        976.58        943.05        63.08 o                         
   1  20   3        505.97        535.76        29.46 o                         
   2  20   3        675.21        642.38        29.23 o                         
   3  20   3       4538.32       4563.31       147.22 o                         
   4  20   3       2079.33       2188.42        65.01 o                         
   5  20   3       5535.84       4848.79       894.65 o                         
   6  20   3          7.84         27.87        26.36 o                         
   7  20   3      13349.48      13416.71       202.98 o                         
   8  20   3         41.18         70.52        32.68 o                         
   9  20   3         53.80         76.74        28.71 o                         
  10  20   3        294.65        276.68        43.56 o                         
  11  20   3       4492.28       4322.77        74.16 o                         
  12  20   3       2918.87       2931.47        61.63 o                         
  13  20   3      21714.16      22152.44       303.66 o                         
  14  20   3       3666.23       3750.62        82.31 o                         
  15  20   3         38.28         61.45        26.37 o                         
  16  20   3        209.86        179.25        34.35 o                         
  17  20   3       2706.19       2716.55        94.24 o                         
  18  20   3        509.96        490.99        44.73 o                         
  19  20   3         44.70         65.05        32.73 o                         
 -18  21   3       1052.72        973.58       115.92 o                         
 -17  21   3        822.53        704.09        38.45 o                         
 -16  21   3       1358.28       1337.61       113.52 o                         
 -15  21   3        195.45        178.41        31.62 o                         
 -14  21   3       1212.24       1317.06        44.42 o                         
 -13  21   3        853.43        937.50        36.38 o                         
 -12  21   3        912.33        976.49        35.31 o                         
 -11  21   3        384.85        427.77        30.86 o                         
 -10  21   3        628.12        645.31        35.09 o                         
  -9  21   3       1497.02       1462.19        44.27 o                         
  -8  21   3        145.09        185.17        28.43 o                         
  -7  21   3        405.31        394.62        31.19 o                         
  -6  21   3       3584.24       3508.64        67.13 o                         
  -5  21   3       1916.27       1871.29        48.53 o                         
  -4  21   3       4694.30       4735.77       196.48 o                         
  -3  21   3       1020.43       1037.92        49.61 o                         
  -2  21   3       1542.97       1614.38        40.31 o                         
  -1  21   3       2327.35       2061.05       317.98 o                         
   0  21   3       7165.37       7355.47       118.65 o                         
   1  21   3       2327.37       2445.18        69.20 o                         
   2  21   3       1542.98       1674.45        58.66 o                         
   3  21   3       1020.44       1065.39        40.08 o                         
   4  21   3       4694.26       4704.67        87.10 o                         
   5  21   3       1916.25       1871.57        44.07 o                         
   6  21   3       3584.23       3646.88        72.96 o                         
   7  21   3        405.31        373.76        32.00 o                         
   8  21   3        145.09        171.52        31.91 o                         
   9  21   3       1497.02       1503.24        59.07 o                         
  10  21   3        628.12        606.45        33.87 o                         
  11  21   3        384.87        388.49        33.54 o                         
  12  21   3        912.34        939.51        39.57 o                         
  13  21   3        853.43        923.23        55.76 o                         
  14  21   3       1212.24       1363.75        48.22 o                         
  15  21   3        195.46        213.20        43.47 o                         
  16  21   3       1358.27       1404.63        49.62 o                         
  17  21   3        822.53        747.40        36.71 o                         
  18  21   3       1052.72        956.66        50.89 o                         
 -16  22   3        830.56        804.19        43.93 o                         
 -15  22   3         57.05         55.29        31.73 o                         
 -14  22   3         95.32         84.33        31.82 o                         
 -13  22   3       1517.96       1563.72        89.59 o                         
 -12  22   3        177.85        169.10        32.22 o                         
 -11  22   3         61.17         39.90        29.43 o                         
 -10  22   3        541.20        543.64        31.10 o                         
  -9  22   3        925.85       1002.70        39.51 o                         
  -8  22   3        739.16        813.15        40.82 o                         
  -7  22   3       1427.05       1416.62        40.75 o                         
  -6  22   3        263.40        296.60        32.81 o                         
  -5  22   3        532.54        561.94        31.29 o                         
  -4  22   3       1151.97       1171.03        47.60 o                         
  -3  22   3        110.80        133.91        31.37 o                         
  -2  22   3        137.34        145.97        27.17 o                         
  -1  22   3       3593.84       3383.83       306.62 o                         
   0  22   3        147.86        143.98        26.39 o                         
   1  22   3       3593.84       3639.52        79.36 o                         
   2  22   3        137.33        131.21        26.90 o                         
   3  22   3        110.80        186.70        36.17 o                         
   4  22   3       1151.96       1154.12        41.00 o                         
   5  22   3        532.55        581.78        38.87 o                         
   6  22   3        263.39        301.32        30.66 o                         
   7  22   3       1427.05       1468.41        56.29 o                         
   8  22   3        739.15        728.77        33.35 o                         
   9  22   3        925.86        971.30        45.93 o                         
  10  22   3        541.19        503.40        35.38 o                         
  11  22   3         61.17         50.61        28.10 o                         
  12  22   3        177.85        148.46        43.23 o                         
  13  22   3       1517.97       1527.35        46.41 o                         
  14  22   3         95.32         89.23        29.63 o                         
  15  22   3         57.05         60.88        31.61 o                         
  16  22   3        830.57        732.94        70.59 o                         
 -15  23   3        104.53         62.95        37.04 o                         
 -14  23   3        723.39        729.14        45.69 o                         
 -13  23   3        756.52        724.82        43.29 o                         
 -12  23   3       2070.32       1998.02        66.02 o                         
 -11  23   3       1129.93       1159.78        44.71 o                         
 -10  23   3       1684.35       1736.19        47.11 o                         
  -9  23   3      11236.61      11713.80       243.46 o                         
  -8  23   3        101.92        115.84        37.43 o                         
  -7  23   3       1665.11       1753.47       128.96 o                         
  -6  23   3        157.31        159.60        25.93 o                         
  -5  23   3       1404.44       1584.53        47.57 o                         
  -4  23   3       2503.46       2553.04       110.69 o                         
  -3  23   3       1782.06       1839.78       101.25 o                         
  -2  23   3        490.09        455.46        33.99 o                         
  -1  23   3       7595.18       8058.54       173.43 o                         
   0  23   3       4415.55       3620.35       434.99 o                         
   1  23   3       7595.21       8189.44       152.09 o                         
   2  23   3        490.10        595.58        39.46 o                         
   3  23   3       1782.04       1821.55        51.45 o                         
   4  23   3       2503.46       2642.56        62.11 o                         
   5  23   3       1404.44       1585.72        58.80 o                         
   6  23   3        157.31        156.53        29.77 o                         
   7  23   3       1665.08       1845.08       127.70 o                         
   8  23   3        101.92         92.49        32.05 o                         
   9  23   3      11236.58      11826.02       176.28 o                         
  10  23   3       1684.37       1759.49        51.92 o                         
  11  23   3       1129.91       1121.26        63.83 o                         
  12  23   3       2070.32       2116.87        64.74 o                         
  13  23   3        756.53        694.81        44.34 o                         
  14  23   3        723.39        728.98        53.82 o                         
  15  23   3        104.53         89.19        38.80 o                         
 -13  24   3       7925.13       7443.19       199.24 o                         
 -12  24   3       1445.07       1390.32        45.34 o                         
 -11  24   3       1891.62       1884.02        83.91 o                         
 -10  24   3        245.63        241.80        27.84 o                         
  -9  24   3        847.18        870.53        44.30 o                         
  -8  24   3        960.01       1010.59        38.67 o                         
  -7  24   3       2075.40       2106.22        50.81 o                         
  -6  24   3        613.87        573.42        38.83 o                         
  -5  24   3       4092.93       4559.61       107.03 o                         
  -4  24   3        190.32        221.93        31.47 o                         
  -3  24   3       2690.06       2611.21        79.58 o                         
  -2  24   3        681.18        737.01        39.06 o                         
  -1  24   3        956.91       1063.43        43.41 o                         
   0  24   3       3088.77       3151.23       983.42 o                         
   1  24   3        956.90       1149.49        38.47 o                         
   2  24   3        681.18        726.65       116.60 o                         
   3  24   3       2690.08       2705.53        58.44 o                         
   4  24   3        190.32        209.47        28.54 o                         
   5  24   3       4092.92       4321.15        85.35 o                         
   6  24   3        613.86        630.81        34.71 o                         
   7  24   3       2075.40       2160.54        53.36 o                         
   8  24   3        960.00       1109.68        59.56 o                         
   9  24   3        847.20        913.80        40.97 o                         
  10  24   3        245.63        249.63        36.98 o                         
  11  24   3       1891.61       1860.78       100.51 o                         
  12  24   3       1445.08       1335.72        56.46 o                         
  13  24   3       7925.16       7653.26       198.34 o                         
 -11  25   3       5067.51       4657.97       175.67 o                         
 -10  25   3        343.58        266.64        42.50 o                         
  -9  25   3       9751.59       9368.73       230.27 o                         
  -8  25   3        864.40        798.94        37.60 o                         
  -7  25   3       6691.16       6688.09       169.72 o                         
  -6  25   3       1715.61       1764.03        85.15 o                         
  -5  25   3       1049.60       1091.03        56.54 o                         
  -4  25   3        202.95        158.83        34.46 o                         
  -3  25   3       2106.50       2014.62       124.25 o                         
  -2  25   3        696.19        741.62        45.26 o                         
  -1  25   3        896.17        935.91        56.10 o                         
   0  25   3       5386.48       5510.76       168.42 o                         
   1  25   3        896.19        953.60        45.24 o                         
   2  25   3        696.20        772.92        38.74 o                         
   3  25   3       2106.51       2107.94       102.02 o                         
   4  25   3        202.95        217.75        36.80 o                         
   5  25   3       1049.61       1031.07        46.47 o                         
   6  25   3       1715.61       1707.06        53.89 o                         
   7  25   3       6691.14       6467.59       188.61 o                         
   8  25   3        864.37        802.21        43.22 o                         
   9  25   3       9751.62       9134.31       165.17 o                         
  10  25   3        343.59        255.67        33.99 o                         
  11  25   3       5067.50       4617.45       129.01 o                         
  -9  26   3        675.87        563.44        60.18 o                         
  -8  26   3       6586.96       6285.05       239.24 o                         
  -7  26   3       1914.01       1726.31        62.66 o                         
  -6  26   3       2840.83       2653.92       118.93 o                         
  -5  26   3       2119.26       2001.07       111.10 o                         
  -4  26   3         13.30         16.93        34.85 o                         
  -3  26   3       1592.72       1434.46        84.79 o                         
  -2  26   3        806.26        711.20        72.03 o                         
  -1  26   3       1291.42       1396.93       106.93 o                         
   0  26   3        556.94        532.49        75.53 o                         
   1  26   3       1291.42       1213.41       397.04 o                         
   2  26   3        806.28        773.93        42.64 o                         
   3  26   3       1592.69       1456.94        57.42 o                         
   4  26   3         13.30         15.60        37.81 o                         
   5  26   3       2119.26       2064.58        77.62 o                         
   6  26   3       2840.84       2593.70       139.13 o                         
   7  26   3       1913.99       1532.71        77.53 o                         
   8  26   3       6586.97       6277.56       334.13 o                         
   9  26   3        675.87        526.05        34.14 o                         
  -5  27   3        886.33        791.11        59.03 o                         
  -4  27   3        811.47        629.34        62.92 o                         
  -3  27   3        911.33        744.69        84.31 o                         
  -2  27   3        831.72        725.59        86.41 o                         
  -1  27   3      16612.71      14638.41      1442.28 o                         
   0  27   3       2271.88       1970.44       221.93 o                         
   1  27   3      16612.75      13886.71      1608.46 o                         
   2  27   3        831.72        778.30       119.89 o                         
   3  27   3        911.32        816.26        36.80 o                         
   4  27   3        811.47        696.45        66.81 o                         
   5  27   3        886.34        756.85        69.12 o                         
   0   0   4        488.24        844.98        42.57 o                         
   2   0   4       4532.78       4179.63       135.37 o                         
   3   0   4       1194.25        907.17        38.42 o                         
   4   0   4      19498.48      16529.48       303.35 o                         
   5   0   4       1072.13        928.26        42.37 o                         
   6   0   4       4741.53       4798.81        92.92 o                         
   7   0   4      25390.89      26417.34       394.67 o                         
   8   0   4     152297.00     180141.09      4082.25 o                         
   9   0   4      30714.07      31218.58       464.66 o                         
  10   0   4       2394.05       3252.48        74.38 o                         
  11   0   4      27167.25      27202.63       407.19 o                         
  12   0   4      20867.17      21563.77       311.15 o                         
  13   0   4       1224.76       1341.82        41.07 o                         
  14   0   4        448.07        426.21        39.57 o                         
  15   0   4       8393.76       8237.16       161.84 o                         
  16   0   4       5679.62       5509.30       180.54 o                         
  17   0   4       4530.11       5088.12        92.92 o                         
  18   0   4       7836.05       8311.30       163.48 o                         
  19   0   4      43295.73      44728.67      1095.24 o                         
  20   0   4         13.59         55.86        23.74 o                         
  21   0   4      12421.09      13309.43       223.75 o                         
  22   0   4       1253.29       1291.02        57.96 o                         
  23   0   4        990.41       1018.00        44.16 o                         
  24   0   4       2187.15       2419.97       188.35 o                         
  25   0   4          0.07         20.70        32.68 o                         
  26   0   4        453.57        359.00        37.22 o                         
  27   0   4        140.92        140.37        38.35 o                         
 -27   1   4        672.61        643.22        36.59 o                         
 -26   1   4         66.81         50.75        36.73 o                         
 -25   1   4       1219.73       1246.95        46.23 o                         
 -24   1   4        841.70        834.27        36.49 o                         
 -23   1   4        441.74        448.62        34.35 o                         
 -22   1   4         58.86         89.02        30.05 o                         
 -21   1   4       8389.85       8678.59       166.81 o                         
 -20   1   4        108.83        111.17        21.55 o                         
 -19   1   4       9073.23       9296.45       188.81 o                         
 -18   1   4       1944.13       1953.37        69.08 o                         
 -17   1   4       2976.07       3245.82        67.41 o                         
 -16   1   4        357.42        372.25        46.57 o                         
 -15   1   4       7614.39       7768.84       219.67 o                         
 -14   1   4       4707.94       4570.15       120.62 o                         
 -13   1   4        951.76       1020.81        30.69 o                         
 -12   1   4       6513.71       6613.35       106.32 o                         
 -11   1   4       4276.46       4137.41        96.94 o                         
 -10   1   4       1827.37       2186.40        45.01 o                         
  -9   1   4      11115.99      11171.56       182.95 o                         
  -8   1   4      42792.02      44849.11       853.58 o                         
  -7   1   4      14878.99      13743.99       276.04 o                         
  -6   1   4        131.12        129.32        11.54 o                         
  -5   1   4      21546.02      19239.49       387.42 o                         
  -4   1   4       2307.10       2670.12        56.76 o                         
  -3   1   4       6134.00       6282.26       240.34 o                         
  -2   1   4       1763.10       1620.73        49.91 o                         
  -1   1   4      21827.99      19708.82       445.03 o                         
   0   1   4        377.65        265.71        23.28 o                         
   1   1   4      21827.99      20139.51       358.08 o                         
   2   1   4       1763.10       1641.45        37.37 o                         
   3   1   4       6133.99       5936.48       110.21 o                         
   4   1   4       2307.10       2604.43        47.96 o                         
   5   1   4      21546.00      19142.22       293.81 o                         
   6   1   4        131.12        147.46        14.32 o                         
   7   1   4      14879.01      13901.86       290.58 o                         
   8   1   4      42792.06      45052.66       604.68 o                         
   9   1   4      11116.03      10828.94       192.53 o                         
  10   1   4       1827.39       2052.44        44.63 o                         
  11   1   4       4276.44       4251.46        89.82 o                         
  12   1   4       6513.71       6572.20       130.05 o                         
  13   1   4        951.77       1034.52        36.57 o                         
  14   1   4       4707.97       4756.63       110.97 o                         
  15   1   4       7614.41       7665.86       169.48 o                         
  16   1   4        357.41        356.42        29.16 o                         
  17   1   4       2976.07       3101.86        70.00 o                         
  18   1   4       1944.11       1938.95        59.27 o                         
  19   1   4       9073.20       9484.89       158.34 o                         
  20   1   4        108.83        126.83        26.53 o                         
  21   1   4       8389.86       8519.48       275.85 o                         
  22   1   4         58.86         63.11        25.81 o                         
  23   1   4        441.74        444.00        33.06 o                         
  24   1   4        841.71        797.31        42.20 o                         
  25   1   4       1219.73       1284.00        52.15 o                         
  26   1   4         66.81        119.28        31.68 o                         
  27   1   4        672.59        660.78        53.53 o                         
 -27   2   4         51.37         72.19        39.51 o                         
 -26   2   4        469.57        497.54        45.61 o                         
 -25   2   4         94.50        106.20        29.27 o                         
 -24   2   4        900.17        888.53        37.44 o                         
 -23   2   4        418.16        371.33        34.94 o                         
 -22   2   4        551.75        567.98        37.58 o                         
 -21   2   4       1087.01       1005.12        33.74 o                         
 -20   2   4        662.97        725.74        35.11 o                         
 -19   2   4         57.39         64.99        23.96 o                         
 -18   2   4       1888.13       1638.88       412.88 o                         
 -17   2   4       8374.54       8633.70       259.82 o                         
 -16   2   4        532.77        561.77        24.66 o                         
 -15   2   4        803.95        703.66        37.09 o                         
 -14   2   4       1525.72       1526.75        41.55 o                         
 -13   2   4        371.01        384.41        23.36 o                         
 -12   2   4       6826.96       6687.06       201.03 o                         
 -11   2   4       2214.20       2388.79        49.51 o                         
 -10   2   4       5330.70       5680.56       129.77 o                         
  -9   2   4      30202.79      30513.17       702.01 o                         
  -8   2   4       9922.38      10619.21       230.28 o                         
  -7   2   4       4314.58       4998.75        98.72 o                         
  -6   2   4        130.63        137.40        12.91 o                         
  -5   2   4       1073.22       1095.83        35.01 o                         
  -4   2   4       4930.10       4769.01        89.73 o                         
  -3   2   4       1772.71       1755.13        45.36 o                         
  -2   2   4       1252.37       1003.07        31.33 o                         
  -1   2   4      14564.74      14331.61       343.92 o                         
   0   2   4       5406.31       5437.59       141.58 o                         
   1   2   4      14564.77      14135.09       243.31 o                         
   2   2   4       1252.37       1029.02        39.50 o                         
   3   2   4       1772.72       1782.60        41.61 o                         
   4   2   4       4930.12       4745.37        91.28 o                         
   5   2   4       1073.21       1139.73        49.30 o                         
   6   2   4        130.63        144.29        20.13 o                         
   7   2   4       4314.55       4831.10        77.69 o                         
   8   2   4       9922.37      10826.19       184.79 o                         
   9   2   4      30202.83      30573.15       615.95 o                         
  10   2   4       5330.69       5543.73       123.99 o                         
  11   2   4       2214.21       2476.35        80.32 o                         
  12   2   4       6826.97       6572.27       107.37 o                         
  13   2   4        371.01        400.39        20.32 o                         
  14   2   4       1525.71       1574.50        44.61 o                         
  15   2   4        803.96        650.88       233.83 o                         
  16   2   4        532.76        611.06        50.96 o                         
  17   2   4       8374.54       8955.68       154.86 o                         
  18   2   4       1888.15       1955.57        53.17 o                         
  19   2   4         57.39         46.88        21.88 o                         
  20   2   4        662.96        684.58        41.73 o                         
  21   2   4       1087.02       1096.10        37.94 o                         
  22   2   4        551.74        537.82        31.65 o                         
  23   2   4        418.16        413.39        31.52 o                         
  24   2   4        900.17        873.57        41.94 o                         
  25   2   4         94.50        108.84        31.55 o                         
  26   2   4        469.57        503.75        40.27 o                         
  27   2   4         51.37         95.81        38.28 o                         
 -27   3   4        247.52        202.13        36.21 o                         
 -26   3   4       2126.93       2077.90        60.55 o                         
 -25   3   4       1542.04       1571.25        44.74 o                         
 -24   3   4       1768.55       1760.42        59.59 o                         
 -23   3   4        143.62        126.68        26.68 o                         
 -22   3   4        299.23        299.05        32.75 o                         
 -21   3   4       3522.49       3720.55        64.08 o                         
 -20   3   4         50.59         21.86        49.97 o                         
 -19   3   4       3074.79       3194.22        79.15 o                         
 -18   3   4        176.54        175.88        37.94 o                         
 -17   3   4       3905.67       4112.92       131.23 o                         
 -16   3   4       3116.22       3052.43        62.58 o                         
 -15   3   4       2971.97       2952.48        73.44 o                         
 -14   3   4       1857.53       1887.31        47.09 o                         
 -13   3   4        154.60        172.36        22.61 o                         
 -12   3   4        109.51        123.29        22.79 o                         
 -11   3   4       2579.57       2627.51        63.20 o                         
 -10   3   4         27.80         74.55        17.36 o                         
  -9   3   4       3920.03       3702.04        84.26 o                         
  -8   3   4        528.42        454.29        20.64 o                         
  -7   3   4      17220.07      16956.52       309.49 o                         
  -6   3   4        900.62        814.98        26.17 o                         
  -5   3   4      16663.32      14435.89       240.24 o                         
  -4   3   4       9099.94       8097.16       130.46 o                         
  -3   3   4       1328.47       1231.86        30.61 o                         
  -2   3   4       5437.26       4805.03       132.67 o                         
  -1   3   4      13595.94      11536.31       202.59 o                         
   0   3   4         86.89         42.52        10.97 o                         
   1   3   4      13595.98      11831.33       234.08 o                         
   2   3   4       5437.26       4809.16       204.50 o                         
   3   3   4       1328.47       1236.50        31.09 o                         
   4   3   4       9099.95       8180.26       290.87 o                         
   5   3   4      16663.26      14662.90       224.22 o                         
   6   3   4        900.63        818.70        28.83 o                         
   7   3   4      17220.08      16752.92       251.57 o                         
   8   3   4        528.42        445.86        29.80 o                         
   9   3   4       3920.05       3732.42        82.67 o                         
  10   3   4         27.80         62.68        15.39 o                         
  11   3   4       2579.58       2807.67        74.75 o                         
  12   3   4        109.51        128.73        18.40 o                         
  13   3   4        154.61        148.24        19.77 o                         
  14   3   4       1857.52       1890.48        52.98 o                         
  15   3   4       2971.97       2603.90       657.20 o                         
  16   3   4       3116.23       3102.19        88.25 o                         
  17   3   4       3905.66       4142.14       107.75 o                         
  18   3   4        176.55        169.98        22.01 o                         
  19   3   4       3074.78       3230.25       106.37 o                         
  20   3   4         50.59         71.43        25.49 o                         
  21   3   4       3522.48       3615.48        86.66 o                         
  22   3   4        299.23        322.07        30.02 o                         
  23   3   4        143.62         98.45        31.43 o                         
  24   3   4       1768.55       1763.37        57.79 o                         
  25   3   4       1542.05       1490.20        43.23 o                         
  26   3   4       2126.91       2123.11        59.57 o                         
  27   3   4        247.51        221.50        48.18 o                         
 -27   4   4        195.82        141.81        40.60 o                         
 -26   4   4        952.69        905.81        41.31 o                         
 -25   4   4       3315.99       3387.89        98.54 o                         
 -24   4   4        126.54        125.70        40.86 o                         
 -23   4   4         25.13         51.17        28.87 o                         
 -22   4   4        157.56        194.27        30.58 o                         
 -21   4   4       6518.55       6979.25       118.45 o                         
 -20   4   4        486.25        535.19        33.27 o                         
 -19   4   4       2342.80       2306.46        55.17 o                         
 -18   4   4        501.69        524.82        30.91 o                         
 -17   4   4       1583.96       1585.15       221.78 o                         
 -16   4   4       1316.28       1257.42        37.90 o                         
 -15   4   4       7451.80       7192.03       126.71 o                         
 -14   4   4       7062.87       7103.11       200.85 o                         
 -13   4   4       2031.15       1997.07        48.88 o                         
 -12   4   4       5598.21       5647.52       116.68 o                         
 -11   4   4        608.60        657.47        33.75 o                         
 -10   4   4        497.50        434.94        21.26 o                         
  -9   4   4       5956.83       5766.40       104.37 o                         
  -8   4   4       5111.35       5210.81       103.56 o                         
  -7   4   4       8234.94       7730.13       144.65 o                         
  -6   4   4       1625.85       1500.56        40.68 o                         
  -5   4   4      13593.74      10172.47       180.24 o                         
  -4   4   4        891.66        813.56        32.67 o                         
  -3   4   4      13979.14      12130.82       210.20 o                         
  -2   4   4       6257.61       5753.90       128.35 o                         
  -1   4   4       7071.50       6111.61       100.99 o                         
   0   4   4      38576.35      35395.41       470.06 o                         
   1   4   4       7071.52       6007.28       107.44 o                         
   2   4   4       6257.60       5662.41       126.04 o                         
   3   4   4      13979.15      12086.85       208.49 o                         
   4   4   4        891.67        769.72        35.96 o                         
   5   4   4      13593.74      10586.33       168.21 o                         
   6   4   4       1625.85       1534.91        40.53 o                         
   7   4   4       8234.90       7726.08       131.26 o                         
   8   4   4       5111.37       5309.32       101.13 o                         
   9   4   4       5956.86       5681.15       143.28 o                         
  10   4   4        497.51        424.02        19.58 o                         
  11   4   4        608.60        661.06        28.15 o                         
  12   4   4       5598.21       5495.21       100.48 o                         
  13   4   4       2031.14       1945.56        45.86 o                         
  14   4   4       7062.83       7107.79       163.51 o                         
  15   4   4       7451.79       7320.82       116.65 o                         
  16   4   4       1316.28       1266.79        67.14 o                         
  17   4   4       1583.95       1601.33        51.19 o                         
  18   4   4        501.69        530.92        25.95 o                         
  19   4   4       2342.79       2410.90        54.21 o                         
  20   4   4        486.25        510.22        26.77 o                         
  21   4   4       6518.57       6895.11       115.59 o                         
  22   4   4        157.56        215.30        27.78 o                         
  23   4   4         25.13         41.09        25.98 o                         
  24   4   4        126.54        111.35        28.77 o                         
  25   4   4       3315.97       3383.23        96.77 o                         
  26   4   4        952.69        892.41        49.13 o                         
  27   4   4        195.82        150.13        42.72 o                         
 -27   5   4        621.82        540.23        46.20 o                         
 -26   5   4       2097.38       2057.53        70.30 o                         
 -25   5   4      17121.05      18258.18       232.78 o                         
 -24   5   4        113.29        127.55        30.38 o                         
 -23   5   4         29.62         37.88        34.00 o                         
 -22   5   4        292.63        307.79        35.34 o                         
 -21   5   4      23281.40      23891.26       444.55 o                         
 -20   5   4        603.64        578.43        32.65 o                         
 -19   5   4       1411.21       1446.87        49.29 o                         
 -18   5   4         35.07         79.20        21.32 o                         
 -17   5   4        920.29        952.71        33.12 o                         
 -16   5   4       1054.79        952.67        36.51 o                         
 -15   5   4      46857.09      46982.85       949.29 o                         
 -14   5   4      20584.50      20646.51       714.11 o                         
 -13   5   4      10840.04      10809.89       294.02 o                         
 -12   5   4      13356.67      12811.62       273.61 o                         
 -11   5   4         70.05         86.04        20.23 o                         
 -10   5   4       1357.52       1357.18        36.69 o                         
  -9   5   4       6520.05       6607.02       106.15 o                         
  -8   5   4       1536.99       1636.90        49.80 o                         
  -7   5   4       1637.57       1789.58        35.83 o                         
  -6   5   4       3133.74       3026.51        66.05 o                         
  -4   5   4      14054.77      12603.83       179.86 o                         
  -3   5   4      13495.99      11572.69       336.47 o                         
  -2   5   4       7459.09       7534.68       131.23 o                         
  -1   5   4      11084.55      10406.58       204.15 o                         
   0   5   4        516.10        667.49        20.67 o                         
   1   5   4      11084.54      10467.96       167.32 o                         
   2   5   4       7459.10       7485.15       123.82 o                         
   3   5   4      13495.94      11337.57       198.81 o                         
   4   5   4      14054.79      12326.26       211.05 o                         
   6   5   4       3133.74       3084.63        60.09 o                         
   7   5   4       1637.57       1847.66        38.26 o                         
   8   5   4       1536.96       1685.81        34.81 o                         
   9   5   4       6520.06       6469.96       106.42 o                         
  10   5   4       1357.51       1412.24        59.81 o                         
  11   5   4         70.04         80.69        15.56 o                         
  12   5   4      13356.67      13167.45       282.25 o                         
  13   5   4      10840.05      10714.03       205.06 o                         
  14   5   4      20584.49      20995.95       414.38 o                         
  15   5   4      46857.14      47095.15      1155.79 o                         
  16   5   4       1054.80        828.59       173.72 o                         
  17   5   4        920.29       1005.19        42.34 o                         
  18   5   4         35.07         49.48        22.38 o                         
  19   5   4       1411.20       1546.06        48.57 o                         
  20   5   4        603.64        679.63        39.54 o                         
  21   5   4      23281.41      24269.24       349.54 o                         
  22   5   4        292.65        283.78        34.94 o                         
  23   5   4         29.62          9.72        29.49 o                         
  24   5   4        113.29        157.98        34.08 o                         
  25   5   4      17121.05      17941.32       381.86 o                         
  26   5   4       2097.38       2032.53        64.10 o                         
  27   5   4        621.81        537.02        43.79 o                         
 -27   6   4       1095.05        983.06        52.86 o                         
 -26   6   4        396.00        317.64        40.18 o                         
 -25   6   4       4047.01       4065.08        92.97 o                         
 -24   6   4        382.89        378.32        38.33 o                         
 -23   6   4        853.98        853.55        51.98 o                         
 -22   6   4       1033.53       1070.28        36.79 o                         
 -21   6   4       3206.79       3336.18        73.92 o                         
 -20   6   4        981.88        913.67       203.33 o                         
 -19   6   4       1029.48       1035.17        45.02 o                         
 -18   6   4       1252.28       1303.59        57.93 o                         
 -17   6   4        518.75        479.50        30.63 o                         
 -16   6   4        629.92        656.69        39.86 o                         
 -15   6   4      10140.45       9696.64       153.15 o                         
 -14   6   4       7868.02       7942.00       211.23 o                         
 -13   6   4       9597.38       9562.45       160.94 o                         
 -12   6   4       5842.99       5687.31       181.93 o                         
 -11   6   4         68.64         51.61        49.25 o                         
 -10   6   4        844.08        865.74        52.66 o                         
  -9   6   4       1773.95       1791.66        39.54 o                         
  -8   6   4       5175.38       5621.98       109.03 o                         
  -7   6   4       1461.38       1526.71        36.39 o                         
  -6   6   4        193.72        193.49        17.69 o                         
  -5   6   4        274.50        135.05        13.85 o                         
  -4   6   4      12964.46      13223.37       190.84 o                         
  -3   6   4       3478.62       3157.92        70.32 o                         
  -2   6   4        556.10        633.01        17.86 o                         
  -1   6   4       2893.51       2808.74        49.62 o                         
   0   6   4       5103.14       4568.05        80.53 o                         
   1   6   4       2893.51       2841.95        59.63 o                         
   2   6   4        556.11        605.84        28.59 o                         
   3   6   4       3478.60       3173.02        56.28 o                         
   4   6   4      12964.45      12865.75       221.82 o                         
   5   6   4        274.50        132.38        16.50 o                         
   6   6   4        193.71        201.23        15.35 o                         
   7   6   4       1461.38       1493.40        48.65 o                         
   8   6   4       5175.40       5566.72        95.30 o                         
   9   6   4       1773.93       1777.77        67.14 o                         
  10   6   4        844.08        820.46        25.36 o                         
  11   6   4         68.64         96.42        13.22 o                         
  12   6   4       5842.97       5882.66        98.95 o                         
  13   6   4       9597.36       9958.70       255.25 o                         
  14   6   4       7868.09       7894.12       156.16 o                         
  15   6   4      10140.47       9774.49       210.50 o                         
  16   6   4        629.93        666.21        33.87 o                         
  17   6   4        518.74        543.93        28.80 o                         
  18   6   4       1252.28       1276.67        41.81 o                         
  19   6   4       1029.47       1003.69        36.96 o                         
  20   6   4        981.89       1141.37        49.76 o                         
  21   6   4       3206.79       3297.34       113.75 o                         
  22   6   4       1033.54       1042.61        42.72 o                         
  23   6   4        853.97        859.57        38.31 o                         
  24   6   4        382.89        374.34        34.94 o                         
  25   6   4       4047.01       3978.34       108.49 o                         
  26   6   4        395.99        336.36        37.79 o                         
  27   6   4       1095.06       1010.87        59.60 o                         
 -26   7   4       2030.59       1873.68        87.96 o                         
 -25   7   4       5153.19       5521.59       109.23 o                         
 -24   7   4       4727.17       4928.57       144.83 o                         
 -23   7   4        394.70        396.45        36.08 o                         
 -22   7   4        135.71        138.07        28.06 o                         
 -21   7   4        129.94        142.98        24.35 o                         
 -20   7   4         59.38         84.08        25.32 o                         
 -19   7   4       1328.56       1411.64        63.71 o                         
 -18   7   4        487.49        486.35        41.19 o                         
 -17   7   4       7457.99       7541.07       139.49 o                         
 -16   7   4       2510.74       2452.62       110.55 o                         
 -15   7   4        212.06        215.79        18.87 o                         
 -14   7   4       7546.03       7201.90       254.93 o                         
 -13   7   4      23142.36      23538.09       592.01 o                         
 -12   7   4       2419.84       2311.18       127.11 o                         
 -11   7   4        675.24        592.49        23.96 o                         
 -10   7   4       5211.16       5460.53       123.37 o                         
  -9   7   4       9000.43       8870.16       151.83 o                         
  -8   7   4       1668.85       1737.02        44.47 o                         
  -7   7   4       5475.53       4995.90        92.52 o                         
  -6   7   4        710.57        728.85        27.33 o                         
  -5   7   4       3761.59       3792.90        68.50 o                         
  -4   7   4       3963.83       3748.51        89.12 o                         
  -3   7   4      12012.31      11898.87       212.89 o                         
  -2   7   4       1776.88       1947.31        43.38 o                         
  -1   7   4       8463.38       8557.25       119.49 o                         
   0   7   4      12534.06      14523.28       223.12 o                         
   1   7   4       8463.39       8493.89       129.12 o                         
   2   7   4       1776.88       1993.48        40.63 o                         
   3   7   4      12012.26      12263.55       225.93 o                         
   4   7   4       3963.83       3767.65        73.66 o                         
   5   7   4       3761.62       3723.91        61.82 o                         
   6   7   4        710.57        740.38        22.59 o                         
   7   7   4       5475.52       5044.13        84.37 o                         
   8   7   4       1668.86       1647.95        46.32 o                         
   9   7   4       9000.44       8905.62       130.14 o                         
  10   7   4       5211.16       5427.68       103.77 o                         
  11   7   4        675.23        588.25        21.79 o                         
  12   7   4       2419.84       2309.17        65.66 o                         
  13   7   4      23142.29      23729.60       374.06 o                         
  14   7   4       7546.04       7530.59       121.29 o                         
  15   7   4        212.06        230.58        24.00 o                         
  16   7   4       2510.75       2589.08        67.15 o                         
  17   7   4       7458.03       7869.99       251.92 o                         
  18   7   4        487.51        505.09        26.92 o                         
  19   7   4       1328.57       1437.86        45.32 o                         
  20   7   4         59.37         53.44        24.32 o                         
  21   7   4        129.95        144.82        30.61 o                         
  22   7   4        135.72        163.87        29.73 o                         
  23   7   4        394.70        438.06        33.00 o                         
  24   7   4       4727.20       4967.81       122.90 o                         
  25   7   4       5153.17       5564.27       125.95 o                         
  26   7   4       2030.59       1919.57        57.67 o                         
 -26   8   4       1485.68       1461.87        52.54 o                         
 -25   8   4       8048.42       7957.46       232.13 o                         
 -24   8   4        391.79        326.60        38.24 o                         
 -23   8   4         75.09         86.71        29.44 o                         
 -22   8   4        981.20        964.84        36.99 o                         
 -21   8   4        284.31        142.92        47.28 o                         
 -20   8   4       2191.63       2351.51        62.93 o                         
 -19   8   4       8341.69       8535.70       399.87 o                         
 -18   8   4        802.32        791.41        35.39 o                         
 -17   8   4      30906.72      31701.29       482.55 o                         
 -16   8   4       3118.08       3251.22        83.83 o                         
 -15   8   4        528.65        559.38        27.33 o                         
 -14   8   4       3151.65       3215.88        74.95 o                         
 -13   8   4       6796.69       6832.88       124.38 o                         
 -12   8   4       6167.06       5971.19       140.47 o                         
 -11   8   4      16460.47      16509.76       302.41 o                         
 -10   8   4      12249.93      12785.59       192.37 o                         
  -9   8   4      90121.61      97399.73      1289.13 o                         
  -8   8   4       1573.95       1594.32        55.43 o                         
  -7   8   4      36712.38      37261.92       554.66 o                         
  -6   8   4       1934.83       2072.68        47.19 o                         
  -5   8   4       4192.64       4296.20        80.29 o                         
  -4   8   4      12275.95      12303.75       200.07 o                         
  -3   8   4      13003.49      13877.61       288.76 o                         
  -2   8   4       9630.28      10066.13       163.50 o                         
  -1   8   4       2045.73       2243.70        59.64 o                         
   0   8   4     136793.25     161278.94      2555.55 o                         
   1   8   4       2045.74       2302.62        45.00 o                         
   2   8   4       9630.27      10197.24       141.87 o                         
   3   8   4      13003.46      13797.06       216.40 o                         
   4   8   4      12275.96      12425.88       188.73 o                         
   5   8   4       4192.63       4458.92        80.33 o                         
   6   8   4       1934.82       2079.15        87.06 o                         
   7   8   4      36712.44      36911.88       465.08 o                         
   8   8   4       1573.96       1585.71        39.12 o                         
   9   8   4      90121.66      98009.08      1411.61 o                         
  10   8   4      12249.89      13174.74       281.53 o                         
  11   8   4      16460.40      16194.50       385.87 o                         
  12   8   4       6167.06       6230.04       113.14 o                         
  13   8   4       6796.69       7030.02       156.55 o                         
  14   8   4       3151.65       3286.45        77.83 o                         
  15   8   4        528.66        521.14        25.34 o                         
  16   8   4       3118.09       3193.66        64.15 o                         
  17   8   4      30906.74      32185.80       490.53 o                         
  18   8   4        802.33        843.65        34.48 o                         
  19   8   4       8341.66       8721.74       175.86 o                         
  20   8   4       2191.62       2325.64       104.48 o                         
  21   8   4        284.31        242.92        28.11 o                         
  22   8   4        981.19        974.82        49.08 o                         
  23   8   4         75.09        118.15        32.79 o                         
  24   8   4        391.79        375.24        36.00 o                         
  25   8   4       8048.45       8036.47       218.76 o                         
  26   8   4       1485.70       1399.11        54.80 o                         
 -26   9   4       1762.26       1522.18       139.67 o                         
 -25   9   4       2045.17       1897.79        53.64 o                         
 -24   9   4        147.12        120.63        32.81 o                         
 -23   9   4        634.14        638.06        40.59 o                         
 -22   9   4        314.01        368.85        33.38 o                         
 -21   9   4       1678.63       1773.27        54.88 o                         
 -20   9   4        299.51        307.43        26.12 o                         
 -19   9   4       5056.86       5038.23        89.26 o                         
 -18   9   4        153.84        121.05        23.33 o                         
 -17   9   4      10573.85      10692.46       248.83 o                         
 -16   9   4       5149.94       5335.73       100.30 o                         
 -15   9   4       1809.93       1820.10        43.76 o                         
 -14   9   4       3500.98       3585.11        83.42 o                         
 -13   9   4       1880.53       1816.70        49.54 o                         
 -12   9   4       3735.28       3799.68        96.67 o                         
 -11   9   4       4302.37       4261.34       106.26 o                         
 -10   9   4       5015.05       5066.56       108.44 o                         
  -9   9   4      28945.12      29387.97       438.41 o                         
  -8   9   4       2061.67       2164.59        46.49 o                         
  -7   9   4      10672.64      10420.06       193.17 o                         
  -6   9   4       1089.00       1071.81        28.85 o                         
  -5   9   4      10697.30      11136.19       175.40 o                         
  -4   9   4       2272.48       2542.24        54.60 o                         
  -3   9   4       5516.79       5408.46        93.48 o                         
  -2   9   4      20507.10      21191.92       300.13 o                         
  -1   9   4       1650.06       1562.77        30.81 o                         
   0   9   4      98484.53     108236.93      1523.49 o                         
   1   9   4       1650.08       1637.65        31.84 o                         
   2   9   4      20507.11      20970.38       321.54 o                         
   3   9   4       5516.79       5244.23       102.53 o                         
   4   9   4       2272.46       2498.87        44.02 o                         
   5   9   4      10697.29      10928.90       159.22 o                         
   6   9   4       1089.00       1132.55        29.45 o                         
   7   9   4      10672.63      10609.21       298.25 o                         
   8   9   4       2061.67       2152.07        55.47 o                         
   9   9   4      28945.15      29224.39       486.78 o                         
  10   9   4       5015.06       4861.06        83.58 o                         
  11   9   4       4302.35       4189.94        82.61 o                         
  12   9   4       3735.27       3835.87        75.88 o                         
  13   9   4       1880.51       1826.45        71.87 o                         
  14   9   4       3500.96       3681.12        70.81 o                         
  15   9   4       1809.94       1744.17        54.43 o                         
  16   9   4       5149.94       5394.94       119.77 o                         
  17   9   4      10573.82      10895.19       192.63 o                         
  18   9   4        153.84        102.35        26.15 o                         
  19   9   4       5056.84       5170.70        99.67 o                         
  20   9   4        299.51        312.45        31.48 o                         
  21   9   4       1678.64       1758.43        49.79 o                         
  22   9   4        314.01        360.76        34.58 o                         
  23   9   4        634.14        627.55        34.98 o                         
  24   9   4        147.12        149.07        36.06 o                         
  25   9   4       2045.16       2014.51        79.67 o                         
  26   9   4       1762.25       1555.94        70.07 o                         
 -25  10   4        413.98        389.28        40.09 o                         
 -24  10   4       1147.24       1126.25        55.85 o                         
 -23  10   4         84.92        104.82        39.16 o                         
 -22  10   4        851.25        863.32        52.90 o                         
 -21  10   4        717.83        713.39        33.30 o                         
 -20  10   4        879.41        868.17        53.14 o                         
 -19  10   4       4921.77       4657.17        80.86 o                         
 -18  10   4        507.27        521.80        34.04 o                         
 -17  10   4       4021.59       4234.47        80.90 o                         
 -16  10   4       1645.95       1646.83        45.94 o                         
 -15  10   4       1156.25       1176.26        40.28 o                         
 -14  10   4       5314.47       5293.55        86.66 o                         
 -13  10   4       1080.39       1122.79        38.37 o                         
 -12  10   4       6127.96       6319.27       102.16 o                         
 -11  10   4       8985.70       9006.87       217.75 o                         
 -10  10   4        827.51        813.62        26.41 o                         
  -9  10   4       5427.90       5908.61       117.40 o                         
  -8  10   4      12403.88      13407.98       245.68 o                         
  -7  10   4       7326.70       7131.16       129.92 o                         
  -6  10   4        339.01        305.59        21.45 o                         
  -5  10   4       3815.89       3620.48        71.53 o                         
  -4  10   4        905.48       1009.83        28.79 o                         
  -3  10   4       1683.90       1726.73        41.58 o                         
  -2  10   4        799.19        962.03        26.35 o                         
  -1  10   4       7665.61       7894.50       142.80 o                         
   0  10   4       4477.41       5998.51       169.71 o                         
   1  10   4       7665.62       7995.93       122.85 o                         
   2  10   4        799.19        892.64        26.42 o                         
   3  10   4       1683.90       1630.53        39.82 o                         
   4  10   4        905.48        990.17        26.84 o                         
   5  10   4       3815.89       3619.22        83.19 o                         
   6  10   4        339.02        340.42        21.50 o                         
   7  10   4       7326.74       7285.61       104.82 o                         
   8  10   4      12403.88      13260.57       230.11 o                         
   9  10   4       5427.91       6028.07       148.32 o                         
  10  10   4        827.52        797.17        33.97 o                         
  11  10   4       8985.65       8821.46       357.71 o                         
  12  10   4       6127.98       6283.26       122.67 o                         
  13  10   4       1080.39       1229.24        40.05 o                         
  14  10   4       5314.47       5387.84       132.14 o                         
  15  10   4       1156.25       1177.89        36.62 o                         
  16  10   4       1645.96       1589.38        43.86 o                         
  17  10   4       4021.59       4312.12        76.10 o                         
  18  10   4        507.26        570.74        33.37 o                         
  19  10   4       4921.76       4660.58       126.92 o                         
  20  10   4        879.42        832.88        47.36 o                         
  21  10   4        717.82        718.36        37.79 o                         
  22  10   4        851.23        825.83        38.16 o                         
  23  10   4         84.91         90.66        33.04 o                         
  24  10   4       1147.23       1140.30        61.21 o                         
  25  10   4        413.98        365.29        43.05 o                         
 -25  11   4         49.56         10.11        55.67 o                         
 -24  11   4       1224.31       1182.55        58.77 o                         
 -23  11   4         90.24         86.80        30.62 o                         
 -22  11   4         23.68        -34.58        34.58 o                         
 -21  11   4        177.30        197.02        33.11 o                         
 -20  11   4          2.58         13.94        29.96 o                         
 -19  11   4        885.11        918.07        56.34 o                         
 -18  11   4        568.54        551.67        35.38 o                         
 -17  11   4       2506.16       2400.72        56.35 o                         
 -16  11   4         47.34         30.60        29.38 o                         
 -15  11   4        353.56        351.88        25.16 o                         
 -14  11   4        396.20        407.14        26.42 o                         
 -13  11   4       1335.00       1290.31        48.17 o                         
 -12  11   4       3141.28       3218.13        72.30 o                         
 -11  11   4        838.02        860.29        41.47 o                         
 -10  11   4        460.12        456.99        30.05 o                         
  -9  11   4        856.85        920.42        27.64 o                         
  -8  11   4       4621.30       4763.41        78.19 o                         
  -7  11   4        188.94        138.18        32.61 o                         
  -6  11   4        720.98        705.03        25.21 o                         
  -5  11   4       1360.04       1424.27        35.52 o                         
  -4  11   4        435.80        441.68        30.28 o                         
  -3  11   4       1700.60       1921.46        46.76 o                         
  -2  11   4         17.52         53.89        16.76 o                         
  -1  11   4       3708.86       3855.71        78.31 o                         
   0  11   4       3914.26       3773.13        68.39 o                         
   1  11   4       3708.84       3837.83        84.54 o                         
   2  11   4         17.52         24.28        15.58 o                         
   3  11   4       1700.62       1904.10        70.68 o                         
   4  11   4        435.80        470.85        40.12 o                         
   5  11   4       1360.04       1360.66        41.67 o                         
   6  11   4        720.99        695.91        27.30 o                         
   7  11   4        188.94        204.21        19.06 o                         
   8  11   4       4621.30       4853.01       110.07 o                         
   9  11   4        856.85        931.76        31.61 o                         
  10  11   4        460.12        473.56        26.50 o                         
  11  11   4        838.00        882.97        29.81 o                         
  12  11   4       3141.28       3238.97        73.18 o                         
  13  11   4       1335.02       1368.99        39.62 o                         
  14  11   4        396.19        395.27        25.76 o                         
  15  11   4        353.55        325.07        27.32 o                         
  16  11   4         47.34         41.47        22.33 o                         
  17  11   4       2506.17       2396.81        59.69 o                         
  18  11   4        568.54        452.41        54.50 o                         
  19  11   4        885.13        917.45        33.61 o                         
  20  11   4          2.58          1.96        35.34 o                         
  21  11   4        177.30        153.49        31.90 o                         
  22  11   4         23.68         45.42        35.10 o                         
  23  11   4         90.24        100.88        67.00 o                         
  24  11   4       1224.30       1024.62        45.52 o                         
  25  11   4         49.56         48.85        41.02 o                         
 -24  12   4        253.87        266.55        46.95 o                         
 -23  12   4        769.44        748.74        50.08 o                         
 -22  12   4       1341.63       1405.70        47.25 o                         
 -21  12   4        983.93        994.96        41.11 o                         
 -20  12   4       7362.74       7867.67       135.28 o                         
 -19  12   4       1011.41       1064.18        42.04 o                         
 -18  12   4        652.15        708.16        40.51 o                         
 -17  12   4      30561.77      30795.67       549.00 o                         
 -16  12   4       4680.84       4853.36        91.25 o                         
 -15  12   4        910.32        917.80        63.07 o
[truncated: 845,722 more chars]
